# Supplementary material for: Mid-gestational cell-type-specific transcriptomic signatures in the prefrontal and superior temporal cortex in Down syndrome
Source: Nat Commun. 2025 Dec 11;16:11249. doi: 10.1038/s41467-025-66109-9 (PMC12717210; doi:10.1038/s41467-025-66109-9)
Supplement: Supplementary file 3 — Supplementary Data 1–19 [file 41467_2025_66109_MOESM3_ESM.xlsx]

## Sheet: Supplementary Data 1
Supplementary Data 1. Demographic information and summary statistics for single nucleus libraries.
Individual name	Diagnosis	Age (GW)	Sex	PMI (h)	Region	SampleName	snRNAseq-ID	LibName	cell number	mean reads/cell	Mean UMIs/cell	Mean genes/cell	Raw Data(M reads)_cDNA	Raw Data(M reads)_oligo	PassQC_reads(M)	mapping rate to Genome	mapping rate to Exon	mapping rate to Inter
DS_GW23	DS	23	F	1.5	PFC	DS_GW23_PFC	TQD230654411	cDNA-4411-1-230718	7277	32652	1309	701	1021.55	325.3	874.05	0.9243	0.567	0.142
							TQD230654411	cDNA-4411-2-230718	7012	29959	1221	648	929.59	397.8	791.67	0.9237	0.536	0.153
					STP	DS_GW23_STP	TQD230654418	cDNA-4418-1-230718	39274	9178	1280	818	1326.09	287.68	1159.53	0.9474	0.695	0.081
							TQD230654418	cDNA-4418-2-230718	32708	9593	1412	892	1415.78	255.03	1223.05	0.9402	0.674	0.09
DS_GW28	DS	28	M	1.5	PFC	DS_GW28_PFC	TQD220846784	cDNA-6784-1-220913	8163	14480	1160	382	1205.86	67.2	904.75	0.9693	0.052	0.645
							TQD220846784	cDNA-6784-2-220913	6352	18518	1363	431	1399.84	74.77	1050.89	0.9682	0.055	0.639
					STP	DS_GW28_STP	TQD230654419	cDNA-4419-1-230718	17791	24459	1475	799	1407.79	300.97	1196.99	0.9333	0.425	0.176
							TQD230654419	cDNA-4419-2-230718	14113	29817	1664	894	1241.56	266.88	1045.33	0.9242	0.492	0.153
DS_GW21_1	DS	21	F	2	PFC	DS_GW21_1_PFC	TQD220846787	cDNA-6787-1-220913	8216	18942	1619	718	1454.74	88.67	1059.9	0.9647	0.023	0.681
							TQD220846787	cDNA-6787-2-220913	10746	20743	1343	608	1428.23	105.09	1063.5	0.9696	0.026	0.682
DS_GW21_2	DS	21	F	1	STP	DS_GW21_2_STP	TQD220846798	cDNA-6798-1-220929	12086	32886	2300	887	1539.93	201.1	1174.29	0.9765	0.405	0.349
							TQD220846798	cDNA-6798-2-220929	13496	24800	2144	849	1308.74	160.19	1017.7	0.9748	0.342	0.389
Control_GW17_1	Control	17	M	1	PFC	Control_GW17_1_PFC	TQD220846894	cDNA-6894-1-220915	8044	33411	1389	578	1198.96	370.61	977.62	0.977	0.268	0.458
							TQD220846894	cDNA-6894-2-220915	7658	31131	1558	663	1141.38	311.56	916.74	0.9765	0.273	0.446
					STP	Control_GW17_1_STP	TQD220846893	cDNA-6893-1-220914	12368	24196	1867	776	1119.6	300.82	900.06	0.9787	0.367	0.339
							TQD220846893	cDNA-6893-2-220914	10895	31872	2171	842	1284.18	347.64	1047.1	0.9765	0.344	0.338
Control_GW17_2	Control	17	F	1	PFC	Control_GW17_2_PFC	TQD220846895	cDNA-6895-1-220915	10879	27601	1619	716	1324.46	281.52	1076.1	0.9751	0.204	0.492
							TQD220846895	cDNA-6895-2-220915	11259	29386	1701	725	1420.84	358.52	1167.29	0.9758	0.226	0.458
					STP	Control_GW17_2_STP	TQD220846887	cDNA-6887-1-220922	8486	20847	1692	614	983.01	349.32	715.84	0.9752	0.231	0.467
Control_GW20_1	Control	20	M	0.5	PFC	Control_GW20_1_PFC	TQD220846794	cDNA-6794-1-220928	7997	39533	1253	477	1277.3	382	929.8	0.9657	0.085	0.632
							TQD220846794	cDNA-6794-2-220928	10261	35236	1157	459	1471.24	120.78	1069.24	0.9677	0.081	0.634
					STP	Control_GW20_1_STP	TQD220846800	cDNA-6800-1-220928	9858	35023	1308	521	1388.08	419.55	1037.09	0.9683	0.182	0.55
							TQD220846800	cDNA-6800-2-220928	7323	51262	1653	592	1546.48	430.23	1134.42	0.9657	0.189	0.55
Control_GW23	Control	23	M	0.92	PFC	Control_GW23_PFC	TQD230654412	cDNA-4412-1-230718	3438	74436	2365	1159	1227.54	439.47	1005.63	0.8903	0.601	0.148
							TQD230654412	cDNA-4412-2-230718	4701	70408	2181	1097	1129.41	308.28	922.55	0.8944	0.631	0.137
					STP	Control_GW23_STP	TQD230654409	cDNA-4409-1-230717	9545	56681	1928	1010	1476.68	425.39	1287.86	0.9392	0.56	0.167
							TQD230654409	cDNA-4409-2-230717	12263	46715	1875	1000	1647.58	394.4	1434.91	0.9426	0.562	0.167
Control_GW25	Control	25	F	1.5	PFC	Control_GW25_PFC	TQD230654413	cDNA-4413-1-230718	7558	34000	1118	587	1105.87	170.64	876.26	0.8625	0.467	0.171
							TQD230654413	cDNA-4413-2-230718	5163	64274	1421	733	1226.89	361	1047.72	0.923	0.52	0.147
					STP	Control_GW25_STP	TQD230654421	cDNA-4421-1-230718	9163	42521	1614	830	1393.06	311.5	1214.29	0.9433	0.523	0.142
							TQD230654421	cDNA-4421-2-230718	11530	29837	1348	728	1172.71	284.91	1023.3	0.9492	0.54	0.138
Control_GW21_1	Control	21	M	1.5	PFC	Control_GW21_1_PFC	TQD220846801	cDNA-6801-1-220927	4937	72543	2888	855	1435.15	513.71	1169.74	0.973	0.197	0.454
							TQD220846801	cDNA-6801-2-220927	3984	84785	3289	962	1526.67	120.76	1185.26	0.9731	0.265	0.394
Control_GW21_2	Control	21	F	1.5	PFC	Control_GW21_2_PFC	TQD220846791	cDNA-6791-1-220927	6127	60311	3084	1065	1603.68	351.09	1241.02	0.9748	0.257	0.396
							TQD220846791	cDNA-6791-2-220927	6271	46189	2770	1000	1364.74	341.68	1052.5	0.975	0.23	0.419
Control_GW22_3	Control	22	M	1.5	PFC	Control_GW22_3_PFC	TQD220846799	cDNA-6799-1-220927	7321	54773	3261	1124	1517.83	328.78	1178.83	0.9756	0.296	0.355
							TQD220846799	cDNA-6799-2-220927	9614	39461	2931	1084	1502.94	374.33	1166.33	0.9751	0.268	0.396
Control_GW22_2	Control	22	F	0.83	PFC	Control_GW22_2_PFC	TQD220846783	cDNA-6783-1-220919	3196	74001	1550	530	1437.81	562.52	1192.25	0.9734	0.276	0.39
							TQD220846783	cDNA-6783-2-220919	3601	80073	2168	736	1581.87	382.2	1292.99	0.9725	0.269	0.385
Control_GW20_2	Control	20	F	0.5	STP	Control_GW20_2_STP	TQD220846782	cDNA-6782-1-220922	3197	36109	1349	506	1498.63	353.41	1163.36	0.9827	0.603	0.203
							TQD220846782	cDNA-6782-2-220922	4491	33361	1373	499	1501.65	327.73	1184.29	0.9816	0.572	0.213
Control_GW21_3	Control	21	M	1	STP	Control_GW21_3_STP	TQD230654420	cDNA-4420-1-230718	16359	17447	1543	852	1292.18	149.99	1067.99	0.9238	0.568	0.137
							TQD230654420	cDNA-4420-2-230718	18315	19514	1488	822	1293.79	738.47	1112.55	0.9399	0.541	0.141

## Sheet: Supplementary Data 2
Supplementary Data 2. Marker genes for clusters and cell types.
cluster	celltype	subtype	marker gene
1	ImN	NB	DCX	STMN1	TUBB2A	TUBB2B	EEF1A1
2	ExN	L3_5	HPSE2	CTNNA3	IL1RAPL2
3	ImN	ImN_L4	DCX	STMN1	RORB
4	ExN	L5_6	SLC17A7	BCL11B	FEZF2
5	ImN	ImN_L2_4	DCX	STMN1	CUX2	RORB
6	ImN	ImN_L2_4	DCX	STMN1	CUX2	RORB
7	InN	MGE_InN	GAD1	LHX6
8	InN	CGE_InN	GAD1	NR2F2
9	ExN	L3_5	HPSE2	CTNNA3	GRID2
10	ImN	ImN_L3_5	RORB	SULF1
11	ExN	L3_5	HPSE2	CTNNA3	GRID2
12	ExN	L3_5	HPSE2	CTNNA3	GRID2
13	ExN	L3_5_LINC02388	HPSE2	LINC02388
14	ExN	L3_5	HPSE2	CTNNA3	GRID2
15	ImN	ImN_L5_6	BCL11B	FEZF2	RGIK2	PEX5L
16	OPC	PDGFRA	OLIG1	OLIG2
17	Astro	SLC1A3	SOX2	GFAP	AQP4
18	remove	low quality
19	ExN	L2	CUX2
20	ImN	ImN_L5	PCP4	PCBP3	GABRG1
21	ExN	L2_4	CUX2	RORB
22	Vas	FLT1	IGFBP7
23	Micro	CSF1R	CSF3R	CX3CR1

## Sheet: Supplementary Data 3
Supplementary Data 3. Cell number and proportions for cell types and subclusters.
	DS	DS	Control	Control	Control	Control	Control	Control	Control	DS	Control	Control	20W	20W	21W	17W	17W	23W	28W	21W	25W	23W
	21W	28W	21W	21W	22W	22W	20W	17W	17W	23W	23W	25W	Control	Control	DS	Control	Control	DS	DS	Control	Control	Control
	PFC_39	PFC_40	PFC_48	PFC_49	PFC_50	PFC_51	PFC_53	PFC_77	PFC_78	PFC_X6	PFC_X7	PFC_X8	STP_55	STP_56	STP_64	STP_70	STP_76	STP_X13	STP_X14	STP_X15	STP_X16	STP_X4
Astro	18	93	32	81	186	86	96	61	42	155	94	135	552	51	827	71	328	237	768	374	259	197
NB	1828	2432	823	1352	1560	473	1084	2064	2646	3353	2098	2369	1820	2220	4332	998	3386	9379	3983	5669	3164	4370
ImN_L5_6	68	24	68	89	143	34	93	242	351	122	213	81	206	31	415	114	607	1043	309	869	214	363
ImN_L5	107	102	27	37	27	14	73	38	75	127	28	22	55	27	45	27	48	1012	69	261	43	39
ImN_L4	651	716	856	1214	1925	540	1266	1376	1822	1971	1587	1412	1421	380	2514	873	4113	6912	4858	4413	3036	4554
ImN_L3_5	36	338	420	700	952	341	360	253	346	351	422	339	352	175	565	219	983	1767	923	936	624	847
ImN_L2_4	334	1309	1232	2138	2711	817	730	2105	2852	1714	1126	1455	1265	807	3195	934	3656	6270	3895	4363	3124	4288
ExN_L5_6	613	513	802	1380	1327	446	1514	2120	2493	483	493	354	1109	639	1843	1153	3183	2485	1343	2138	846	706
ExN_L3_5	10144	3506	2924	2809	3605	2679	9243	4448	7103	3298	709	3408	6567	2021	5490	2578	2371	12658	4807	6625	2717	2274
ExN_L3_5_LINC02388	1013	292	200	238	298	177	604	347	516	168	50	185	415	95	298	175	209	436	390	378	217	192
ExN_L2_4	5	33	14	11	6	15	15	43	27	84	114	145	17	14	29	3	23	545	43	35	31	27
ExN_L2	535	273	123	146	182	98	310	157	243	104	69	82	214	69	192	72	110	329	218	238	105	126
CGE_InN	1038	645	415	608	1257	316	412	502	792	622	298	894	873	409	1229	271	747	3254	2420	1644	2107	940
MGE_InN	919	910	599	859	1466	433	524	779	862	705	347	826	728	221	1581	328	1267	2659	3301	1560	1769	846
OPC	140	155	44	67	162	52	63	95	89	140	93	108	270	76	363	73	206	1308	399	431	259	174
Micro	0	2	6	14	18	3	1	18	30	4	11	8	18	4	79	22	34	15	45	28	27	8
Vas	13	9	29	45	55	10	68	30	30	20	4	7	36	14	99	18	12	85	16	13	9	5
Total	17462	11352	8614	11788	15880	6534	16456	14678	20319	13421	7756	11830	15918	7253	23096	7929	21283	50394	27787	29975	18551	19956
	0.34651	0.225265	0.170933	0.233917	0.315117	0.129658	0.326547	0.291265	0.403203	0.266321	0.153907	0.23475	0.315871	0.143926	0.458309	0.15734	0.422332	1	0.551395	0.594813	0.368119	0.396
	PFC_39	PFC_40	PFC_48	PFC_49	PFC_50	PFC_51	PFC_53	PFC_77	PFC_78	PFC_X6	PFC_X7	PFC_X8	STP_55	STP_56	STP_64	STP_70	STP_76	STP_X13	STP_X14	STP_X15	STP_X16	STP_X4
Astro	51.9466	412.847	187.208	346.277	590.257	663.282	293.985	209.431	104.166	582.004	610.758	575.079	1747.55	354.349	1804.46	451.252	776.64	237	1392.83	628.769	703.576	497.475
NB	5275.47	10796.2	4814.75	5779.83	4950.54	3648.05	3319.59	7086.33	6562.46	12590.1	13631.6	10091.6	5761.85	15424.6	9452.15	6342.95	8017.39	9379	7223.5	9530.73	8595.04	11035.4
ImN_L5_6	196.243	106.541	397.817	380.477	453.8	262.228	284.798	830.859	870.53	458.093	1383.95	345.048	652.165	215.389	905.504	724.545	1437.26	1043	560.397	1460.96	581.333	916.668
ImN_L5	308.794	452.8	157.957	158.176	85.6825	107.976	223.551	130.465	186.011	476.867	181.928	93.7167	174.122	187.597	98.1871	171.603	113.655	1012	125.137	438.793	116.81	98.485
ImN_L4	1878.74	3178.48	5007.81	5189.88	6108.84	4164.79	3876.93	4724.22	4518.82	7400.83	10311.4	6014.91	4498.67	2640.25	5485.39	5548.49	9738.78	6912	8810.38	7419.14	8247.33	11500
ImN_L3_5	103.893	1500.46	2457.1	2992.52	3021.1	2629.99	1102.45	868.625	858.129	1317.96	2741.91	1444.09	1114.38	1215.9	1232.79	1391.89	2327.55	1767	1673.94	1573.6	1695.1	2138.89
ImN_L2_4	963.899	5810.94	7207.5	9140	8603.16	6301.18	2235.51	7227.1	7073.36	6435.83	7316.1	6198.08	4004.8	5607.05	6971.29	5936.18	8656.7	6270	7063.9	7335.08	8486.38	10828.3
ExN_L5_6	1769.07	2277.32	4691.9	5899.54	4211.14	3439.81	4636.39	7278.6	6182.99	1813.6	3203.23	1507.99	3510.93	4439.79	4021.31	7328.07	7536.72	2485	2435.64	3594.41	2298.17	1782.83
ExN_L3_5	29274.8	15563.9	17106.1	12008.5	11440.2	20662	28305.3	15271.3	17616.4	12383.5	4606.67	14517.6	20790.1	14042	11978.8	16384.9	5614.07	12658	8717.89	11138	7380.76	5742.43
ExN_L3_5_LINC02388	2923.44	1296.25	1170.05	1017.46	945.681	1365.13	1849.66	1191.36	1279.75	630.817	324.871	788.072	1313.83	660.062	650.217	1112.24	494.871	436	707.297	635.494	589.483	484.849
ExN_L2_4	14.4296	146.494	81.9034	47.0253	19.0406	115.689	45.9352	147.632	66.9638	315.408	740.706	617.678	53.8194	97.2723	63.2762	19.067	54.4595	545	77.984	58.842	84.2118	68.1819
ExN_L2	1543.97	1211.91	719.58	624.154	577.563	755.833	949.328	539.028	602.674	390.506	448.322	349.308	677.492	479.413	418.932	457.607	260.459	329	395.361	400.126	285.234	318.182
CGE_InN	2995.59	2863.3	2427.85	2599.22	3989	2437.18	1261.69	1723.52	1964.27	2335.52	1936.23	3808.3	2763.79	2841.74	2681.6	1722.38	1768.75	3254	4388.87	2763.89	5723.69	2373.74
MGE_InN	2652.16	4039.69	3504.3	3672.25	4652.24	3339.55	1604.67	2674.54	2137.88	2647.18	2254.61	3518.63	2304.74	1535.51	3449.64	2084.66	3000.01	2659	5986.63	2622.67	4805.51	2136.37
OPC	404.029	688.079	257.411	286.427	514.095	401.054	192.928	326.164	220.733	525.681	604.26	460.064	854.779	528.05	792.043	463.963	487.768	1308	723.619	724.598	703.576	439.394
Micro	0	8.87844	35.1015	59.8504	57.1217	23.1377	3.06235	61.7994	74.4043	15.0194	71.4716	34.0788	56.9853	27.7921	172.373	139.824	80.5054	15	81.6112	47.0736	73.3458	20.202
Vas	37.517	39.953	169.657	192.376	174.538	77.1258	208.24	102.999	74.4043	75.0972	25.9897	29.8189	113.971	97.2723	216.012	114.402	28.4137	85	29.0173	21.8556	24.4486	12.6263
Total	50394	50394	50394	50394	50394	50394	50394	50394	50394	50394	50394	50394	50394	50394	50394	50394	50394	50394	50394	50394	50394	50394
	PFC_39	PFC_40	PFC_48	PFC_49	PFC_50	PFC_51	PFC_53	PFC_77	PFC_78	PFC_X6	PFC_X7	PFC_X8	STP_55	STP_56	STP_64	STP_70	STP_76	STP_X13	STP_X14	STP_X15	STP_X16	STP_X4
Astro	0.103081	0.819239	0.371488	0.687139	1.17128	1.31619	0.583374	0.415588	0.206703	1.15491	1.21196	1.14117	3.46777	0.703157	3.58071	0.895447	1.54114	0.470294	2.76388	1.24771	1.39615	0.987172
NB	10.4684	21.4235	9.55421	11.4693	9.82368	7.23906	6.58726	14.0619	13.0223	24.9832	27.05	20.0254	11.4336	30.608	18.7565	12.5867	15.9094	18.6113	14.334	18.9124	17.0557	21.8982
ImN_L5_6	0.389417	0.211416	0.789413	0.755005	0.900504	0.520355	0.565143	1.64873	1.72745	0.909023	2.74626	0.6847	1.29413	0.427409	1.79685	1.43776	2.85204	2.06969	1.11203	2.89908	1.15358	1.819
ImN_L5	0.612759	0.89852	0.313443	0.313879	0.170025	0.214264	0.443607	0.258891	0.369113	0.946278	0.361011	0.185968	0.345521	0.37226	0.194839	0.340522	0.225532	2.00818	0.248318	0.870726	0.231793	0.19543
ImN_L4	3.7281	6.30726	9.93731	10.2986	12.1222	8.26446	7.69324	9.37457	8.96698	14.6859	20.4616	11.9358	8.927	5.23921	10.885	11.0102	19.3253	13.7159	17.483	14.7223	16.3657	22.8202
ImN_L3_5	0.206162	2.97745	4.87578	5.93824	5.99496	5.21886	2.18765	1.72367	1.70284	2.6153	5.44095	2.8656	2.21133	2.41279	2.44631	2.76201	4.61871	3.50637	3.3217	3.1226	3.3637	4.24434
ImN_L2_4	1.91272	11.531	14.3023	18.1371	17.0718	12.5038	4.43607	14.3412	14.0361	12.771	14.5178	12.2992	7.94698	11.1264	13.8336	11.7795	17.178	12.442	14.0173	14.5555	16.8401	21.4873
ExN_L5_6	3.51048	4.51903	9.31042	11.7068	8.35642	6.82583	9.20029	14.4434	12.2693	3.59884	6.35637	2.99239	6.96696	8.81015	7.97974	14.5416	14.9556	4.93114	4.8332	7.13261	4.5604	3.53778
ExN_L3_5	58.0919	30.8844	33.9447	23.8293	22.7015	41.0009	56.168	30.3039	34.9574	24.5734	9.14131	28.8081	41.2552	27.8643	23.7703	32.5136	11.1403	25.1181	17.2995	22.1018	14.6461	11.3951
ExN_L3_5_LINC02388	5.80117	2.57223	2.3218	2.019	1.87657	2.70891	3.67039	2.36408	2.5395	1.25177	0.644662	1.56382	2.60711	1.3098	1.29027	2.20709	0.982004	0.865182	1.40353	1.26105	1.16975	0.962117
ExN_L2_4	0.0286336	0.290698	0.162526	0.0933152	0.0377834	0.229568	0.0911522	0.292955	0.132881	0.625885	1.46983	1.2257	0.106797	0.193024	0.125563	0.0378358	0.108067	1.08148	0.154749	0.116764	0.167107	0.135298
ExN_L2	3.0638	2.40486	1.42791	1.23855	1.1461	1.49985	1.88381	1.06963	1.19592	0.774905	0.889634	0.693153	1.34439	0.95133	0.831313	0.908059	0.516844	0.652855	0.78454	0.793995	0.566007	0.631389
CGE_InN	5.94434	5.68182	4.81774	5.15779	7.91562	4.83624	2.50365	3.42008	3.89783	4.63453	3.84219	7.55706	5.48436	5.63905	5.32127	3.41783	3.50984	6.45712	8.70911	5.48457	11.3579	4.71036
MGE_InN	5.26286	8.01621	6.9538	7.28707	9.23174	6.62687	3.18425	5.30726	4.24233	5.25296	4.47396	6.98225	4.57344	3.04702	6.84534	4.13671	5.95311	5.27642	11.8797	5.20434	9.53587	4.23933
OPC	0.801741	1.3654	0.510796	0.568375	1.02015	0.795837	0.382839	0.647227	0.438014	1.04314	1.19907	0.912933	1.69619	1.04784	1.5717	0.920671	0.967909	2.59555	1.43592	1.43786	1.39615	0.871918
Micro	0	0.017618	0.0696541	0.118765	0.11335	0.0459137	0.00607681	0.122633	0.147645	0.029804	0.141826	0.0676247	0.11308	0.0551496	0.342051	0.277462	0.159752	0.0297654	0.161946	0.0934112	0.145545	0.0400882
Vas	0.0744474	0.0792812	0.336661	0.381744	0.346348	0.153046	0.413223	0.204388	0.147645	0.14902	0.051573	0.0591716	0.226159	0.193024	0.428646	0.227015	0.056383	0.168671	0.0575809	0.0433695	0.0485149	0.0250551
Total	100	100	100	100	100	100	100	100	100	100	100	100	100	100	100	100	100	100	100	100	100	100
	PFC_Control	PFC_DS	STP_Control	STP_DS
Micro	85.4199	14.5801	41.5265	58.4735
ExN_L5_6	70.0162	29.9838	59.3723	40.6277
Vas	69.7458	30.2542	34.9086	65.0914
ImN_L5_6	69.533	30.467	50.5667	49.4333
ImN_L3_5	67.3884	32.6116	51.2341	48.7659
ImN_L2_4	60.7347	39.2653	51.7691	48.2309
ImN_L4	57.1848	42.8152	50.0544	49.9456
ExN_L2_4	56.8484	43.1516	21.3955	78.6045
Astro	53.2738	46.7262	39.1682	60.8318
MGE_InN	49.4055	50.5945	39.582	60.418
CGE_InN	47.3936	52.6064	45.3092	54.6908
ExN_L3_5	45.1896	54.8104	51.0271	48.9729
NB	41.0535	58.9465	51.5592	48.4408
ExN_L3_5_LINC02388	40.5661	59.4339	55.8358	44.1642
OPC	40.2037	59.7963	38.9422	61.0578
ExN_L2	37.0931	62.9069	51.9007	48.0993
ImN_L5	26.2944	73.7056	31.1	68.9
Total	50	50	50	50
			Astro	NB	ImN_L5_6	ImN_L5	ImN_L4	ImN_L3_5	ImN_L2_4	ExN_L5_6	ExN_L3_5	ExN_L3_5_LINC02388	ExN_L2_4	ExN_L2	CGE_InN	MGE_InN	OPC	Micro	Vas
PFC_39	DS	21W	51.9466	5275.47	196.243	308.794	1878.74	103.893	963.899	1769.07	29274.8	2923.44	14.4296	1543.97	2995.59	2652.16	404.029	0	37.517
PFC_X6	DS	23W	582.004	12590.1	458.093	476.867	7400.83	1317.96	6435.83	1813.6	12383.5	630.817	315.408	390.506	2335.52	2647.18	525.681	15.0194	75.0972
PFC_40	DS	28W	412.847	10796.2	106.541	452.8	3178.48	1500.46	5810.94	2277.32	15563.9	1296.25	146.494	1211.91	2863.3	4039.69	688.079	8.87844	39.953
PFC_77_78	Control	17W	156.799	6824.39	850.694	158.238	4621.52	863.377	7150.23	6730.8	16443.9	1235.55	107.298	570.851	1843.89	2406.21	273.448	68.1018	88.7016
PFC_53	Control	20W	293.985	3319.59	284.798	223.551	3876.93	1102.45	2235.51	4636.39	28305.3	1849.66	45.9352	949.328	1261.69	1604.67	192.928	3.06235	208.24
PFC_48_49	Control	21W	266.742	5297.29	389.147	158.066	5098.84	2724.81	8173.75	5295.72	14557.3	1093.75	64.4643	671.867	2513.53	3588.27	271.919	47.4759	181.017
PFC_50_51	Control	22W	626.77	4299.3	358.014	96.8293	5136.82	2825.55	7452.17	3825.47	16051.1	1155.4	67.3646	666.698	3213.09	3995.89	457.575	40.1297	125.832
PFC_X7	Control	23W	610.758	13631.6	1383.95	181.928	10311.4	2741.91	7316.1	3203.23	4606.67	324.871	740.706	448.322	1936.23	2254.61	604.26	71.4716	25.9897
PFC_X8	Control	25W	575.079	10091.6	345.048	93.7167	6014.91	1444.09	6198.08	1507.99	14517.6	788.072	617.678	349.308	3808.3	3518.63	460.064	34.0788	29.8189
STP_64	DS	21W	1804.46	9452.15	905.504	98.1871	5485.39	1232.79	6971.29	4021.31	11978.8	650.217	63.2762	418.932	2681.6	3449.64	792.043	172.373	216.012
STP_X13	DS	23W	237	9379	1043	1012	6912	1767	6270	2485	12658	436	545	329	3254	2659	1308	15	85
STP_X14	DS	28W	1392.83	7223.5	560.397	125.137	8810.38	1673.94	7063.9	2435.64	8717.89	707.297	77.984	395.361	4388.87	5986.63	723.619	81.6112	29.0173
STP_70_76	Control	17W	613.946	7180.17	1080.9	142.629	7643.64	1859.72	7296.44	7432.4	10999.5	803.556	36.7632	359.033	1745.57	2542.33	475.865	110.165	71.4077
STP_55_56	Control	20W	1050.95	10593.2	433.777	180.859	3569.46	1165.14	4805.93	3975.36	17416	986.945	75.5459	578.453	2802.76	1920.13	691.415	42.3887	105.621
STP_X15	Control	21W	628.769	9530.73	1460.96	438.793	7419.14	1573.6	7335.08	3594.41	11138	635.494	58.842	400.126	2763.89	2622.67	724.598	47.0736	21.8556
STP_X4	Control	23W	497.475	11035.4	916.668	98.485	11500	2138.89	10828.3	1782.83	5742.43	484.849	68.1819	318.182	2373.74	2136.37	439.394	20.202	12.6263
STP_X16	Control	25W	703.576	8595.04	581.333	116.81	8247.33	1695.1	8486.38	2298.17	7380.76	589.483	84.2118	285.234	5723.69	4805.51	703.576	73.3458	24.4486
			CGE_InN	MGE_InN		CGE_InN	MGE_InN
PFC_39	DS	21W	2995.59	2652.16	5647.75	53.0404	46.9596
PFC_X6	DS	23W	2335.52	2647.18	4982.7	46.8726	53.1274
PFC_40	DS	28W	2863.3	4039.69	6902.98	41.4791	58.5209
PFC_77_78	Control	17W	1843.89	2406.21	4250.11	43.3847	56.6153
PFC_53	Control	20W	1261.69	1604.67	2866.36	44.0171	55.9829
PFC_48_49	Control	21W	2513.53	3588.27	6101.8	41.1933	58.8067
PFC_50_51	Control	22W	3213.09	3995.89	7208.98	44.5706	55.4294
PFC_X7	Control	23W	1936.23	2254.61	4190.84	46.2016	53.7984
PFC_X8	Control	25W	3808.3	3518.63	7326.94	51.9767	48.0233
STP_64	DS	21W	2681.6	3449.64	6131.24	43.7367	56.2633
STP_X13	DS	23W	3254	2659	5913	55.0313	44.9687
STP_X14	DS	28W	4388.87	5986.63	10375.5	42.3003	57.6997
STP_70_76	Control	17W	1745.57	2542.33	4287.9	40.7091	59.2909
STP_55_56	Control	20W	2802.76	1920.13	4722.89	59.3443	40.6557
STP_X15	Control	21W	2763.89	2622.67	5386.57	51.3109	48.6891
STP_X4	Control	23W	2373.74	2136.37	4510.11	52.6316	47.3684
STP_X16	Control	25W	5723.69	4805.51	10529.2	54.3602	45.6398
	InN1	InN2	InN3	InN4	InN5	InN6	InN7	InN8	InN9	InN10
PFC_Control	38.4035	33.6451	7.31807	3.30626	3.1832	3.79851	3.88055	2.84683	2.77299	0.845024
PFC_DS	25.5838	49.7004	6.17896	4.4844	2.91383	3.69911	2.50052	2.43852	1.88055	0.619963
STP_Control	57.717	21.4296	5.38293	2.12254	2.85193	2.26842	2.37053	2.31218	2.0496	1.49526
STP_DS	66.8582	16.5605	3.76627	2.29161	2.10468	1.64774	1.59236	2.09776	1.55082	1.53005
			Astro1	Astro2	Astro3	Astro4		Astro1	Astro2	Astro3	Astro4			Astro1	Astro2	Astro3	Astro4
PFC_39	DS	21W	597.278	91.8889	137.833	0	827	72.2222	11.1111	16.6667	0		PFC_Control	43.1979	44.5468	6.34171	5.91354
PFC_X6	DS	23W	181.406	581.568	42.6839	21.3419	827	21.9355	70.3226	5.16129	2.58065		PFC_DS	58.2676	33.2378	7.27599	1.21864
PFC_40	DS	28W	666.935	151.172	0	8.89247	827	80.6452	18.2796	0	1.07527		STP_Control	25.0908	64.5313	6.58053	3.79743
PFC_77_78	Control	17W	488.873	241.45	6.77869	89.8983	827	59.114	29.1959	0.819672	10.8704		STP_DS	29.7981	59.5683	7.71837	2.91518
PFC_53	Control	20W	456.573	172.292	163.677	34.4583	827	55.2083	20.8333	19.7917	4.16667
PFC_48_49	Control	21W	482.417	288.11	0	56.4734	827	58.3333	34.838	0	6.8287
PFC_50_51	Control	22W	454.55	329.125	0	43.325	827	54.9637	39.7974	0	5.23881
PFC_X7	Control	23W	52.7872	615.851	131.968	26.3936	827	6.38298	74.4681	15.9574	3.19149
PFC_X8	Control	25W	208.281	563.585	12.2519	42.8815	827	25.1852	68.1481	1.48148	5.18519
STP_64	DS	21W	361	343	109	14	827	43.6518	41.4752	13.1802	1.69287
STP_X13	DS	23W	164.004	579.249	52.3418	31.4051	827	19.8312	70.0422	6.32911	3.79747
STP_X14	DS	28W	214.288	555.641	30.151	26.9206	827	25.9115	67.1875	3.64583	3.25521
STP_70_76	Control	17W	309.131	451.409	13.8674	52.5931	827	37.3798	54.5839	1.67683	6.3595
STP_55_56	Control	20W	332.069	351.149	121.574	22.2084	827	40.1535	42.4606	14.7006	2.68542
STP_X15	Control	21W	174.687	608.088	24.3235	19.9011	827	21.123	73.5294	2.94118	2.40642
STP_X4	Control	23W	58.7716	625.497	109.147	33.5838	827	7.1066	75.6345	13.198	4.06091
STP_X16	Control	25W	162.846	632.224	3.19305	28.7375	827	19.6911	76.4479	0.3861	3.4749
			OPC1	OPC2	OPC3	OPC4
PFC_39	DS	21W	1279.97	9.34286	9.34286	9.34286
PFC_X6	DS	23W	233.571	373.714	672.686	28.0286
PFC_40	DS	28W	1206.74	33.7548	33.7548	33.7548
PFC_77_78	Control	17W	827.343	137.762	321.779	21.1167
PFC_53	Control	20W	1079.62	166.095	20.7619	41.5238
PFC_48_49	Control	21W	923.764	107.817	222.067	54.3521
PFC_50_51	Control	22W	996.061	56.5185	234.769	20.651
PFC_X7	Control	23W	42.1935	872	379.742	14.0645
PFC_X8	Control	25W	314.889	266.444	714.556	12.1111
STP_64	DS	21W	846.777	194.579	227.008	39.6364
STP_X13	DS	23W	152	833	318	5
STP_X14	DS	28W	436	422.887	426.165	22.9474
STP_70_76	Control	17W	609.379	187.093	477.736	33.7916
STP_55_56	Control	20W	752.801	309.598	213.857	31.7439
STP_X15	Control	21W	297.411	619.1	379.35	12.1392
STP_X4	Control	23W	195.448	638.966	458.552	15.0345
STP_X16	Control	25W	368.664	176.757	747.429	15.1506
			InN1	InN2	InN3	InN4	InN5	InN6	InN7	InN8	InN9	InN10
PFC_39	DS	21W	172.223	4257.24	383.726	326.318	135.966	280.996	117.837	138.987	81.5795	18.1288
PFC_X6	DS	23W	4054.88	984.757	209.428	120.31	98.0301	98.0301	93.5742	106.942	98.0301	49.0151
PFC_40	DS	28W	1030.5	2946.99	475.322	311.811	281.39	243.365	231.957	182.523	159.708	49.4334
PFC_77_78	Control	17W	2068.81	2239.48	500.48	199.342	160.921	197.712	176.919	143.567	148.998	76.7725
PFC_53	Control	20W	1048.67	2874.38	486.433	360.087	246.375	334.817	132.663	202.154	164.25	63.1731
PFC_48_49	Control	21W	2048.47	2093.38	441.395	181.935	166.283	229.701	301.609	180.176	209.547	60.5019
PFC_50_51	Control	22W	1788.72	2178.54	440.571	230.839	227.196	301.504	309.409	196.003	199.555	40.6599
PFC_X7	Control	23W	4877.08	476.707	137.512	73.3395	36.6698	91.6744	45.8372	55.0047	82.507	36.6698
PFC_X8	Control	25W	3712.81	1082.9	281.899	123.76	165.014	120.323	116.885	171.89	116.885	20.6267
STP_64	DS	21W	2525.12	1978.01	380.873	202.01	128.36	107.318	202.01	176.759	117.839	94.6922
STP_X13	DS	23W	4771	452	106	123	77	71	32	93	53	135
STP_X14	DS	28W	3809.7	1033.56	265.625	115.759	171.571	119.893	105.423	130.229	118.859	42.376
STP_70_76	Control	17W	2718.52	1584.8	452.325	172.922	171.454	166.646	204.813	159.051	135.563	146.903
STP_55_56	Control	20W	2174.46	2089.82	414.396	211.349	163.725	242.285	186.038	180.498	127.334	123.099
STP_X15	Control	21W	3912.47	1020.56	221.461	105.194	119.958	99.6573	134.722	116.267	103.348	79.3567
STP_X4	Control	23W	4396.68	629.043	215.199	89.3903	125.809	96.0118	76.1473	82.7688	119.187	82.7688
STP_X16	Control	25W	3897.76	1025.16	251.714	73.226	221.204	79.3282	90.007	120.518	111.365	42.7152
			ImN_L5_6	ImN_L5	ImN_L4	ImN_L3_5	ImN_L2_4	ExN_L5_6	ExN_L3_5	ExN_L3_5_LINC02388	ExN_L2_4	ExN_L2	CGE_InN	MGE_InN		ExN	InN
PFC_39	DS	21W	196.243	308.794	1878.74	103.893	963.899	1769.07	29274.8	2923.44	14.4296	1543.97	2995.59	2652.16	44625	38977.3	5647.75	87.344	12.656	0.144899
PFC_X6	DS	23W	458.093	476.867	7400.83	1317.96	6435.83	1813.6	12383.5	630.817	315.408	390.506	2335.52	2647.18	36606.1	31623.4	4982.7	86.3883	13.6117	0.157564
PFC_40	DS	28W	106.541	452.8	3178.48	1500.46	5810.94	2277.32	15563.9	1296.25	146.494	1211.91	2863.3	4039.69	38448.1	31545.1	6902.98	82.046	17.954	0.218829
PFC_77_78	Control	17W	850.694	158.238	4621.52	863.377	7150.23	6730.8	16443.9	1235.55	107.298	570.851	1843.89	2406.21	42982.6	38732.4	4250.11	90.112	9.88798	0.10973
PFC_53	Control	20W	284.798	223.551	3876.93	1102.45	2235.51	4636.39	28305.3	1849.66	45.9352	949.328	1261.69	1604.67	46376.2	43509.8	2866.36	93.8193	6.18067	0.0658784
PFC_48_49	Control	21W	389.147	158.066	5098.84	2724.81	8173.75	5295.72	14557.3	1093.75	64.4643	671.867	2513.53	3588.27	44329.6	38227.7	6101.8	86.2354	13.7646	0.159617
PFC_50_51	Control	22W	358.014	96.8293	5136.82	2825.55	7452.17	3825.47	16051.1	1155.4	67.3646	666.698	3213.09	3995.89	44844.4	37635.4	7208.98	83.9245	16.0755	0.191548
PFC_X7	Control	23W	1383.95	181.928	10311.4	2741.91	7316.1	3203.23	4606.67	324.871	740.706	448.322	1936.23	2254.61	35449.9	31259.1	4190.84	88.1782	11.8218	0.134068
PFC_X8	Control	25W	345.048	93.7167	6014.91	1444.09	6198.08	1507.99	14517.6	788.072	617.678	349.308	3808.3	3518.63	39203.4	31876.4	7326.94	81.3104	18.6896	0.229854
STP_64	DS	21W	905.504	98.1871	5485.39	1232.79	6971.29	4021.31	11978.8	650.217	63.2762	418.932	2681.6	3449.64	37957	31825.7	6131.24	83.8469	16.1531	0.19265
STP_X13	DS	23W	1043	1012	6912	1767	6270	2485	12658	436	545	329	3254	2659	39370	33457	5913	84.9809	15.0191	0.176734
STP_X14	DS	28W	560.397	125.137	8810.38	1673.94	7063.9	2435.64	8717.89	707.297	77.984	395.361	4388.87	5986.63	40943.4	30567.9	10375.5	74.6589	25.3411	0.339425
STP_70_76	Control	17W	1080.9	142.629	7643.64	1859.72	7296.44	7432.4	10999.5	803.556	36.7632	359.033	1745.57	2542.33	41942.4	37654.6	4287.9	89.7767	10.2233	0.113875
STP_55_56	Control	20W	433.777	180.859	3569.46	1165.14	4805.93	3975.36	17416	986.945	75.5459	578.453	2802.76	1920.13	37910.4	33187.5	4722.89	87.542	12.458	0.142309
STP_X15	Control	21W	1460.96	438.793	7419.14	1573.6	7335.08	3594.41	11138	635.494	58.842	400.126	2763.89	2622.67	39441	34054.4	5386.57	86.3427	13.6573	0.158175
STP_X4	Control	23W	916.668	98.485	11500	2138.89	10828.3	1782.83	5742.43	484.849	68.1819	318.182	2373.74	2136.37	38388.9	33878.8	4510.11	88.2515	11.7485	0.133125
STP_X16	Control	25W	581.333	116.81	8247.33	1695.1	8486.38	2298.17	7380.76	589.483	84.2118	285.234	5723.69	4805.51	40294	29764.8	10529.2	73.8691	26.1309	0.353746

## Sheet: Supplementary Data 4
Supplementary Data 4. Marker genes of different cell types in neocortex of fetuses. Two-sided Wilcoxon rank-sum test with Benjamini-Hochberg correction for multiple testing. Only genes with logFC > 0.25 and expression in >25% of cells were retained.
p_val	avg_log2FC	pct.1	pct.2	p_val_adj	cluster	gene
0	5.39707	0.697	0.036	0	Astro	SLC1A3
0	6.4704	0.666	0.016	0	Astro	TNC
0	6.4677	0.65	0.014	0	Astro	ATP1A2
0	4.13542	0.74	0.121	0	Astro	PTN
0	3.5137	0.865	0.254	0	Astro	PTPRZ1
0	5.86934	0.584	0.016	0	Astro	LRIG1
0	3.27565	0.682	0.14	0	Astro	C1orf61
0	7.24901	0.516	0.006	0	Astro	MFGE8
0	5.95483	0.509	0.01	0	Astro	BCAN
0	5.27875	0.526	0.04	0	Astro	SPARCL1
0	5.50926	0.495	0.015	0	Astro	PON2
0	2.55657	0.665	0.21	0	Astro	CSPG5
0	3.72294	0.533	0.078	0	Astro	ADGRV1
0	4.84144	0.479	0.027	0	Astro	SOX2
0	4.15611	0.498	0.049	0	Astro	ADGRG1
0	2.83945	0.669	0.223	0	Astro	NCAN
0	2.80615	0.528	0.097	0	Astro	QKI
0	3.25882	0.506	0.092	0	Astro	SLC1A2
0	5.89884	0.427	0.016	0	Astro	APOE
0	6.17728	0.39	0.007	0	Astro	SLCO1C1
0	6.73526	0.39	0.008	0	Astro	AQP4
0	5.02151	0.409	0.028	0	Astro	CST3
0	4.48689	0.411	0.033	0	Astro	CLU
0	7.09755	0.367	0.004	0	Astro	HES5
0	4.52006	0.389	0.027	0	Astro	TTYH1
0	5.26325	0.372	0.016	0	Astro	ID4
0	3.51667	0.413	0.063	0	Astro	PLPP3
0	1.90452	0.785	0.442	0	Astro	WSB1
0	5.38079	0.329	0.01	0	Astro	F3
0	1.96649	0.54	0.223	0	Astro	HMGCS1
0	1.88699	0.573	0.267	0	Astro	DST
0	3.31232	0.359	0.056	0	Astro	GLUL
0	3.14039	0.353	0.053	0	Astro	SLC6A11
0	2.90363	0.367	0.069	0	Astro	ATP1B2
0	6.19938	0.302	0.005	0	Astro	MLC1
0	2.59633	0.377	0.081	0	Astro	DTNA
0	1.73438	0.553	0.259	0	Astro	GPM6B
0	2.65858	0.405	0.115	0	Astro	ID2
0	7.42506	0.29	0.002	0	Astro	FGFR3
0	2.04181	0.398	0.115	0	Astro	SPAG9
0	2.63386	0.329	0.05	0	Astro	SLC4A4
0	2.83145	0.335	0.058	0	Astro	ADD3
0	4.70005	0.287	0.012	0	Astro	EDNRB
0	1.94576	0.441	0.169	0	Astro	SEZ6L
0	2.90699	0.307	0.041	0	Astro	MSI2
0	3.14066	0.331	0.065	0	Astro	PEA15
0	4.3391	0.279	0.015	0	Astro	AASS
0	1.71237	0.391	0.131	0	Astro	FUT9
0	3.31381	0.309	0.051	0	Astro	HSPA1A
0	3.66201	0.288	0.03	0	Astro	JUN
0	3.6969	0.286	0.029	0	Astro	VEGFA
0	1.35203	0.572	0.316	0	Astro	MACF1
0	3.55531	0.279	0.025	0	Astro	HTRA1
0	3.82917	0.271	0.019	0	Astro	ATP13A4
0	2.09781	0.352	0.103	0	Astro	DCLK2
0	2.85141	0.301	0.052	0	Astro	GLUD1
0	2.33649	0.315	0.068	0	Astro	ITPR2
0	5.14304	0.254	0.007	0	Astro	AC119674.2
0	5.07592	0.255	0.008	0	Astro	ZFP36L1
0	1.27236	0.542	0.297	0	Astro	PSAP
0	1.05709	0.601	0.357	0	Astro	DDX17
0	5.04253	0.25	0.008	0	Astro	SLC15A2
0	1.71322	0.361	0.122	0	Astro	NPAS3
0	4.64629	0.251	0.013	0	Astro	TIMP3
0	1.18807	0.529	0.293	0	Astro	PNISR
0	3.39874	0.26	0.026	0	Astro	ANOS1
0	5.07177	0.256	0.023	0	Astro	MT3
0	3.22219	0.275	0.042	0	Astro	VIM
0	1.60546	0.408	0.175	0	Astro	MSMO1
0	2.07822	0.354	0.123	0	Astro	ITM2C
0	3.44501	0.253	0.023	0	Astro	ITGAV
0	2.53134	0.284	0.054	0	Astro	SEMA6A
0	2.23649	0.281	0.055	0	Astro	SLC6A1
0	1.59355	0.37	0.145	0	Astro	GRM3
0	2.32051	0.278	0.055	0	Astro	MYO10
0	2.00912	0.301	0.081	0	Astro	SPON1
0	1.99348	0.348	0.129	0	Astro	SCD
0	2.71514	0.26	0.048	0	Astro	SOX9
0	1.62121	0.327	0.12	0	Astro	BAZ2B
0	1.68188	0.323	0.12	0	Astro	DDR1
0	1.57538	0.346	0.147	0	Astro	FADS2
0	2.18402	0.27	0.072	0	Astro	LRRC3B
0	1.73807	0.254	0.071	0	Astro	GULP1
0	1.56711	0.281	0.099	0	Astro	ZBTB20
0	1.73527	0.254	0.078	0	Astro	PXDN
0	1.59409	0.256	0.087	0	Astro	TRIM9
0	1.73825	0.265	0.1	0	Astro	PITPNC1
0	1.56172	0.977	0.837	0	Astro	MALAT1
5.57432e-306	1.5685	0.283	0.112	2.84692e-301	Astro	SDC3
2.4062e-292	1.22894	0.58	0.356	1.2289e-287	Astro	CPE
2.25475e-283	1.53836	0.341	0.156	1.15154e-278	Astro	H3F3B
8.8785e-273	1.26509	0.4	0.199	4.53443e-268	Astro	SON
2.84775e-271	1.33708	0.282	0.116	1.4544e-266	Astro	SERPINE2
3.96331e-271	1.38664	0.4	0.202	2.02414e-266	Astro	TSPAN3
1.79325e-270	1.12425	0.49	0.273	9.15848e-266	Astro	PCDHGA1
4.14375e-266	1.29714	0.381	0.188	2.1163e-261	Astro	APC
3.36679e-258	1.31065	0.375	0.185	1.71949e-253	Astro	SYT11
1.74163e-257	1.57117	0.284	0.122	8.89487e-253	Astro	CD81
1.04381e-243	1.34552	0.341	0.163	5.33096e-239	Astro	TMBIM6
1.13928e-231	0.861274	0.34	0.159	5.81852e-227	Astro	VCAN
1.32821e-228	1.33254	0.312	0.148	6.78345e-224	Astro	FYN
1.08989e-225	1.16322	0.272	0.118	5.56628e-221	Astro	NFIA
2.46026e-211	1.07886	0.353	0.179	1.2565e-206	Astro	SEPTIN7
1.05621e-206	1.37775	0.253	0.111	5.39428e-202	Astro	GPC5
1.75221e-204	1.10502	0.314	0.154	8.94887e-200	Astro	SNRNP70
2.78142e-198	1.14014	0.369	0.198	1.42053e-193	Astro	MIR99AHG
1.05273e-197	1.17889	0.284	0.134	5.37649e-193	Astro	GABBR1
1.63138e-197	1.2656	0.292	0.141	8.33178e-193	Astro	CYP51A1
1.27309e-192	1.25815	0.257	0.118	6.50193e-188	Astro	IDH1
4.05802e-190	0.997188	0.416	0.236	2.07251e-185	Astro	DNER
3.62587e-189	1.32432	0.287	0.14	1.8518e-184	Astro	FDFT1
9.68433e-183	1.17443	0.273	0.131	4.94598e-178	Astro	TAOK3
1.49216e-178	1.12205	0.286	0.141	7.62078e-174	Astro	ZC3H11A
6.12072e-176	0.825567	0.506	0.322	3.12597e-171	Astro	ADGRB3
4.80478e-172	0.998766	0.352	0.192	2.4539e-167	Astro	RBM39
1.25659e-171	0.883569	0.401	0.23	6.41765e-167	Astro	SRSF5
1.90521e-165	0.933733	0.27	0.132	9.73027e-161	Astro	ALCAM
9.64057e-150	0.863111	0.393	0.235	4.92363e-145	Astro	ARHGAP21
3.4501e-143	0.873236	0.257	0.13	1.76203e-138	Astro	BICD1
1.67286e-138	0.610188	0.632	0.462	8.54362e-134	Astro	LINC00461
3.34277e-133	0.886675	0.301	0.167	1.70722e-128	Astro	CHD9
1.70571e-132	0.994413	0.306	0.171	8.71141e-128	Astro	CANX
3.46963e-127	0.621975	0.521	0.354	1.77201e-122	Astro	HNRNPA2B1
3.98531e-125	0.908184	0.265	0.142	2.03538e-120	Astro	MAT2A
3.87251e-121	0.785349	0.409	0.262	1.97777e-116	Astro	KIF1B
7.40463e-117	0.645272	0.319	0.186	3.78169e-112	Astro	NCAM2
2.03772e-116	0.917333	0.261	0.143	1.0407e-111	Astro	CCNL2
9.29328e-114	0.727279	0.372	0.233	4.74626e-109	Astro	PCDH9
2.64483e-106	0.797714	0.277	0.158	1.35077e-101	Astro	XPO1
4.80124e-100	0.761373	0.309	0.187	2.45209e-95	Astro	SORBS1
2.20189e-99	0.82383	0.298	0.181	1.12455e-94	Astro	UPF3A
2.16877e-94	0.688985	0.281	0.167	1.10763e-89	Astro	KMT2C
2.20406e-84	0.534076	0.252	0.148	1.12566e-79	Astro	PTPRG
1.02555e-81	0.662492	0.297	0.186	5.2377e-77	Astro	PNN
3.18166e-81	0.545333	0.358	0.236	1.62494e-76	Astro	NTM
1.21334e-79	0.706782	0.334	0.219	6.19679e-75	Astro	ITM2B
2.04273e-79	0.773855	0.259	0.157	1.04326e-74	Astro	NAV1
3.27725e-77	0.655757	0.326	0.212	1.67376e-72	Astro	FUS
8.9936e-77	0.628256	0.313	0.202	4.59321e-72	Astro	RBM6
7.37876e-75	0.661526	0.315	0.207	3.76848e-70	Astro	CLK1
6.73857e-74	0.705559	0.257	0.159	3.44152e-69	Astro	ZNF207
7.72203e-69	0.495074	0.488	0.355	3.94379e-64	Astro	FABP7
4.11409e-68	0.858521	0.255	0.162	2.10115e-63	Astro	ACSL3
7.63174e-67	0.342063	0.578	0.442	3.89768e-62	Astro	ARGLU1
1.85609e-65	0.953713	0.285	0.192	9.47941e-61	Astro	NTRK2
4.75904e-65	0.548974	0.268	0.172	2.43054e-60	Astro	GRID2
5.36975e-65	0.694847	0.279	0.183	2.74244e-60	Astro	SQLE
5.5481e-64	0.516457	0.317	0.213	2.83353e-59	Astro	NKTR
2.24642e-63	0.45503	0.501	0.379	1.14729e-58	Astro	HNRNPDL
7.27242e-62	0.412692	0.252	0.16	3.71417e-57	Astro	FMNL2
1.53564e-61	0.483758	0.401	0.289	7.84283e-57	Astro	SRSF11
6.17044e-59	0.61169	0.333	0.233	3.15137e-54	Astro	RUFY3
1.72282e-58	0.452101	0.35	0.243	8.79878e-54	Astro	RBM5
2.98853e-58	0.366566	0.459	0.345	1.5263e-53	Astro	LSAMP
4.94273e-58	0.450976	0.257	0.167	2.52435e-53	Astro	MEIS2
5.76671e-58	0.47868	0.318	0.218	2.94517e-53	Astro	ANKRD10
3.21334e-56	0.479487	0.303	0.207	1.64112e-51	Astro	ZNF292
6.15991e-55	0.593458	0.269	0.179	3.14599e-50	Astro	APLP2
4.93712e-54	0.539936	0.258	0.171	2.52148e-49	Astro	TTC14
6.37618e-52	0.54659	0.325	0.228	3.25644e-47	Astro	CKB
1.07528e-51	0.532407	0.283	0.192	5.49165e-47	Astro	CIRBP
6.63316e-49	0.536278	0.307	0.215	3.38769e-44	Astro	HSP90B1
8.45498e-48	0.552488	0.252	0.172	4.31813e-43	Astro	TUT4
5.02534e-47	0.441145	0.291	0.203	2.56654e-42	Astro	HP1BP3
4.02753e-45	0.503047	0.25	0.171	2.05694e-40	Astro	GOLGA8A
3.8875e-44	0.318037	0.398	0.293	1.98542e-39	Astro	HMGB1
1.54791e-43	0.319447	0.373	0.279	7.90547e-39	Astro	CTNND2
1.99612e-43	0.392378	0.288	0.203	1.01946e-38	Astro	ZRANB2
4.78031e-43	0.403717	0.292	0.207	2.4414e-38	Astro	RBM25
2.0481e-42	0.46042	0.263	0.183	1.046e-37	Astro	FZD3
1.05346e-39	0.447239	0.306	0.22	5.38021e-35	Astro	CLSTN1
9.98761e-39	0.487801	0.254	0.178	5.10087e-34	Astro	PTPRA
9.53104e-38	0.386093	0.285	0.204	4.86769e-33	Astro	FOXG1
5.19527e-34	0.312067	0.27	0.196	2.65333e-29	Astro	TRA2A
2.64139e-28	0.275457	0.306	0.233	1.34901e-23	Astro	PABPN1
5.08245e-28	0.4024	0.278	0.208	2.59571e-23	Astro	TSPAN7
1.12046e-24	0.316255	0.262	0.2	5.72241e-20	Astro	BPTF
4.73357e-18	0.259514	0.278	0.221	2.41753e-13	Astro	DDX39B
3.44479e-17	0.253515	0.288	0.231	1.75932e-12	Astro	RSRP1
4.41794e-10	0.436233	0.283	0.239	2.25633e-05	Astro	TPT1
0.00753066	0.371155	0.313	0.291	1	Astro	RPL30
0	0.873874	0.731	0.604	0	NB	TUBB2B
0	0.8698	0.619	0.499	0	NB	AC092143.1
0	0.827976	0.89	0.772	0	NB	TUBA1A
0	0.664186	0.747	0.643	0	NB	RTN1
0	0.807951	0.718	0.614	0	NB	STMN1
0	0.782433	0.738	0.635	0	NB	STMN2
0	0.787104	0.606	0.504	0	NB	TUBB2A
0	0.868339	0.657	0.557	0	NB	ACTG1
0	0.937582	0.676	0.58	0	NB	EEF1A1
0	0.853772	0.547	0.455	0	NB	TUBB
0	0.889183	0.481	0.393	0	NB	MARCKSL1
0	0.976808	0.483	0.402	0	NB	RPS19
0	0.482681	0.742	0.662	0	NB	GPM6A
0	0.873968	0.5	0.424	0	NB	RPL13A
0	0.911979	0.451	0.375	0	NB	RPS8
0	0.7581	0.557	0.485	0	NB	RPL37A
0	1.10581	0.398	0.326	0	NB	RPLP0
0	1.02185	0.413	0.341	0	NB	RPSA
0	0.847884	0.415	0.345	0	NB	FABP7
0	0.764108	0.423	0.356	0	NB	SYT4
0	1.00769	0.395	0.328	0	NB	EEF1G
0	1.07672	0.448	0.382	0	NB	RPS2
0	0.992203	0.442	0.377	0	NB	RPS18
0	1.02654	0.398	0.333	0	NB	RPL13
0	0.756784	0.437	0.372	0	NB	ENC1
0	0.694917	0.441	0.379	0	NB	MT-ND4
0	0.825567	0.437	0.375	0	NB	TUBA1B
0	1.0399	0.377	0.315	0	NB	RPL18
0	0.696059	0.559	0.499	0	NB	TMSB4X
0	0.943001	0.385	0.325	0	NB	RPL15
0	0.757055	0.493	0.433	0	NB	CALM1
0	0.928952	0.398	0.338	0	NB	RPL9
0	0.99712	0.389	0.329	0	NB	RPL10
0	0.622392	0.605	0.545	0	NB	RTN4
0	0.826456	0.477	0.418	0	NB	TMSB10
0	0.908736	0.385	0.327	0	NB	RPL3
0	0.964001	0.353	0.297	0	NB	RPL7A
0	0.982635	0.362	0.307	0	NB	RPS3A
0	0.72819	0.445	0.392	0	NB	HSP90AB1
0	0.864348	0.379	0.327	0	NB	RPL41
0	0.662199	0.496	0.445	0	NB	NSG2
0	0.948618	0.342	0.292	0	NB	RPS14
0	0.982642	0.347	0.297	0	NB	RPS16
0	0.851302	0.368	0.318	0	NB	EEF2
0	0.849801	0.385	0.336	0	NB	RPL5
0	0.540628	0.608	0.559	0	NB	MAP1B
0	0.890163	0.337	0.289	0	NB	RPLP1
0	0.858849	0.378	0.33	0	NB	RPS3
0	0.818191	0.361	0.315	0	NB	RPS27A
0	0.737862	0.468	0.423	0	NB	UCHL1
0	0.708278	0.381	0.336	0	NB	MT-ATP6
0	0.659834	0.384	0.34	0	NB	MT-CO3
0	0.806667	0.379	0.335	0	NB	LMO4
0	0.710587	0.386	0.342	0	NB	RPL34
0	0.774514	0.381	0.338	0	NB	GAP43
0	0.766305	0.365	0.322	0	NB	RPL23
0	0.640915	0.484	0.441	0	NB	SERINC1
0	0.894227	0.305	0.262	0	NB	RPL21
0	0.764118	0.358	0.315	0	NB	ARL6IP1
0	0.784243	0.351	0.309	0	NB	RPL6
0	0.830298	0.305	0.263	0	NB	RPL32
0	0.737696	0.401	0.36	0	NB	CALM2
0	0.790699	0.332	0.292	0	NB	RPL35A
0	0.807391	0.348	0.308	0	NB	RPS6
0	0.783189	0.36	0.32	0	NB	RPS11
0	0.601032	0.504	0.465	0	NB	DPYSL3
0	0.75568	0.37	0.332	0	NB	PPIA
0	0.640843	0.478	0.44	0	NB	HSP90AA1
0	0.400579	0.575	0.537	0	NB	NELL2
0	0.731605	0.375	0.338	0	NB	PTMA
0	0.689895	0.45	0.414	0	NB	CRMP1
0	0.770681	0.363	0.327	0	NB	NSG1
0	0.643465	0.436	0.406	0	NB	GNAS
0	0.605595	0.467	0.442	0	NB	BASP1
2.40254e-307	0.777899	0.341	0.304	1.22703e-302	NB	FTH1
7.74315e-307	0.732896	0.339	0.299	3.95458e-302	NB	CD24
2.04759e-306	0.768799	0.34	0.302	1.04575e-301	NB	RPS23
4.68147e-292	0.892881	0.291	0.251	2.39092e-287	NB	FAU
5.63016e-292	0.710592	0.369	0.338	2.87543e-287	NB	EIF4A2
6.61048e-291	0.85277	0.295	0.255	3.3761e-286	NB	RPS4X
9.64804e-289	0.531067	0.522	0.5	4.92745e-284	NB	KIDINS220
9.86536e-287	0.749426	0.338	0.3	5.03844e-282	NB	YBX1
1.14793e-286	1.06493	0.274	0.232	5.86269e-282	NB	RPL18A
2.48108e-280	0.866693	0.288	0.25	1.26714e-275	NB	RPS15
6.43666e-278	0.966057	0.263	0.223	3.28733e-273	NB	RPS9
1.8306e-274	0.93465	0.286	0.247	9.34922e-270	NB	RPL36
3.31691e-269	0.886903	0.289	0.252	1.69401e-264	NB	RPL10A
2.00818e-264	0.84615	0.305	0.271	1.02562e-259	NB	CFL1
3.20757e-264	0.957757	0.254	0.214	1.63817e-259	NB	RPS5
3.08376e-263	0.831086	0.295	0.261	1.57494e-258	NB	RPL27A
1.24983e-259	0.756637	0.336	0.306	6.38312e-255	NB	RPL4
5.62111e-259	0.777714	0.326	0.289	2.87081e-254	NB	LPL
4.72137e-251	0.731755	0.348	0.322	2.4113e-246	NB	APLP1
1.08514e-249	0.837801	0.283	0.246	5.54202e-245	NB	NEUROD6
2.08232e-244	0.905728	0.289	0.256	1.06348e-239	NB	RACK1
3.965e-244	0.913221	0.259	0.222	2.025e-239	NB	EEF1B2
5.95102e-238	0.878727	0.276	0.241	3.0393e-233	NB	RPL27
2.38843e-237	0.706816	0.344	0.32	1.21982e-232	NB	ACTB
4.84039e-237	0.680488	0.365	0.344	2.47208e-232	NB	HNRNPA1
1.10615e-231	0.841151	0.278	0.245	5.64934e-227	NB	RPL17-C18orf32
2.63863e-230	0.921399	0.251	0.216	1.3476e-225	NB	RPL8
1.10796e-229	0.400384	0.576	0.562	5.65856e-225	NB	NCAM1
7.09505e-229	0.662731	0.36	0.334	3.62358e-224	NB	RPL31
2.90494e-225	0.370334	0.518	0.498	1.48361e-220	NB	MT-RNR2
3.06045e-222	0.792329	0.29	0.258	1.56303e-217	NB	RPL19
3.23544e-217	0.838915	0.26	0.228	1.6524e-212	NB	RPS17
7.6082e-215	0.845208	0.289	0.256	3.88566e-210	NB	PEBP1
1.8609e-214	0.869628	0.257	0.224	9.50401e-210	NB	MLLT11
4.8436e-212	0.710167	0.325	0.3	2.47373e-207	NB	HSPA8
6.86973e-209	0.77376	0.28	0.25	3.50851e-204	NB	RPLP2
3.72114e-208	0.778536	0.28	0.25	1.90046e-203	NB	RPS21
8.60833e-207	0.674854	0.321	0.295	4.39645e-202	NB	RPS29
1.60628e-205	0.869148	0.256	0.223	8.20358e-201	NB	RPS12
6.49897e-203	0.654593	0.354	0.329	3.31916e-198	NB	ATP1B1
8.85568e-199	0.830946	0.267	0.235	4.52277e-194	NB	RPS13
8.48926e-196	0.743555	0.313	0.287	4.33564e-191	NB	RPL30
9.4915e-196	0.790165	0.261	0.23	4.8475e-191	NB	RPL26
2.4286e-189	0.690717	0.295	0.265	1.24033e-184	NB	MT-CO2
2.90775e-189	0.813764	0.26	0.229	1.48505e-184	NB	RPS15A
7.45035e-186	0.699586	0.317	0.294	3.80504e-181	NB	RPS24
5.3721e-185	0.74581	0.296	0.27	2.74364e-180	NB	STMN4
1.3723e-179	0.779567	0.264	0.235	7.00862e-175	NB	TPT1
2.30328e-167	0.770639	0.274	0.249	1.17633e-162	NB	RPL11
3.72862e-167	0.524608	0.431	0.425	1.90428e-162	NB	RTN3
1.22962e-166	0.761953	0.278	0.254	6.27994e-162	NB	RPL24
4.29833e-133	0.757096	0.263	0.243	2.19524e-128	NB	JPT1
1.5193e-131	0.693334	0.298	0.282	7.75939e-127	NB	YWHAZ
2.71711e-128	0.660904	0.279	0.257	1.38768e-123	NB	MT-ND1
3.8633e-124	0.696552	0.285	0.268	1.97306e-119	NB	ZBTB18
5.7951e-116	0.580635	0.36	0.354	2.95967e-111	NB	SARAF
8.70473e-116	0.686859	0.277	0.262	4.44568e-111	NB	RPL38
1.10321e-115	0.646214	0.3	0.289	5.63431e-111	NB	FXYD6
8.68334e-104	0.407946	0.439	0.445	4.43475e-99	NB	APP
4.63537e-103	0.683644	0.27	0.258	2.36737e-98	NB	RPS27
5.253e-96	0.665136	0.278	0.267	2.68281e-91	NB	HMGCR
4.34656e-95	0.725932	0.25	0.235	2.21987e-90	NB	UBC
1.24478e-89	0.643963	0.281	0.268	6.35732e-85	NB	MT-CYB
5.06405e-88	0.689547	0.266	0.255	2.58631e-83	NB	YWHAQ
1.30244e-83	0.26765	0.204	0.261	6.65184e-79	NB	SCN2A
1.36829e-80	0.699688	0.267	0.259	6.98814e-76	NB	CDK5R1
6.16989e-76	0.647846	0.271	0.261	3.15108e-71	NB	RPL37
7.24957e-75	0.311477	0.197	0.253	3.7025e-70	NB	RBM5
2.75196e-64	0.598526	0.275	0.268	1.40548e-59	NB	MT-CO1
2.12405e-55	0.317612	0.225	0.277	1.08479e-50	NB	DAAM1
4.5254e-53	0.435115	0.35	0.36	2.31121e-48	NB	CPE
3.89702e-49	0.46337	0.322	0.328	1.99029e-44	NB	SCD5
6.38343e-46	0.629637	0.25	0.248	3.26015e-41	NB	MARCKS
8.80388e-45	0.286086	0.214	0.26	4.49632e-40	NB	FBXW7
1.83598e-36	0.277169	0.276	0.333	9.37672e-32	NB	CEP170
1.65423e-34	0.263445	0.214	0.258	8.44846e-30	NB	MPPED1
6.13718e-34	0.485952	0.298	0.306	3.13438e-29	NB	NDFIP1
6.61187e-31	0.382974	0.213	0.258	3.37681e-26	NB	SF3B1
1.54118e-28	0.372953	0.422	0.448	7.87113e-24	NB	ARGLU1
4.38782e-26	0.335435	0.237	0.282	2.24095e-21	NB	KIF5C
9.55046e-25	0.561797	0.271	0.28	4.87761e-20	NB	CXADR
5.35798e-23	0.303136	0.282	0.337	2.73643e-18	NB	HMGN1
2.16429e-19	0.335067	0.258	0.308	1.10534e-14	NB	SPTAN1
2.54363e-18	0.474794	0.283	0.296	1.29908e-13	NB	HMGB1
1.03973e-16	0.484436	0.28	0.292	5.31013e-12	NB	REEP1
2.09459e-16	0.425908	0.356	0.386	1.06975e-11	NB	HNRNPDL
9.96268e-16	0.364787	0.222	0.26	5.08814e-11	NB	2025-03-06
3.23403e-15	0.305266	0.492	0.528	1.65168e-10	NB	MIAT
5.68273e-15	0.327521	0.258	0.298	2.90228e-10	NB	SOX4
2.02076e-13	0.298206	0.215	0.25	1.03204e-08	NB	TUSC3
2.72041e-13	0.403458	0.277	0.291	1.38937e-08	NB	DPYSL2
1.59357e-12	0.480122	0.241	0.25	8.13866e-08	NB	GNB1
5.48706e-12	0.532713	0.268	0.283	2.80235e-07	NB	MATR3
2.12549e-11	0.476815	0.284	0.303	1.08553e-06	NB	PSAP
1.97601e-09	0.427307	0.221	0.254	0.000100919	NB	SOX11
1.49758e-07	0.370925	0.229	0.26	0.00764842	NB	DCX
2.09989e-06	0.288755	0.27	0.309	0.107246	NB	MAPT
5.98421e-05	0.409894	0.226	0.258	1	NB	KLC1
7.57158e-05	0.398264	0.23	0.259	1	NB	ADCY1
0.000215008	0.398675	0.247	0.282	1	NB	ATP9A
0.000268954	0.447898	0.236	0.27	1	NB	DDX5
0.000748085	0.275003	0.238	0.268	1	NB	GPM6B
0.00085531	0.413174	0.255	0.286	1	NB	ATP2B1
0.00164074	0.383373	0.273	0.294	1	NB	NREP
0.00318934	0.321503	0.248	0.281	1	NB	PCDHGA1
0.00409871	0.417876	0.326	0.362	1	NB	HNRNPA2B1
0.00838254	0.398604	0.229	0.257	1	NB	PCDHA1
0	2.92582	0.552	0.081	0	ImN_L5_6	PEX5L
0	1.59584	0.694	0.275	0	ImN_L5_6	GRIK2
0	2.49282	0.519	0.107	0	ImN_L5_6	SSTR2
0	1.53875	0.628	0.218	0	ImN_L5_6	NEGR1
0	1.66325	0.75	0.357	0	ImN_L5_6	MEG3
0	2.0757	0.476	0.113	0	ImN_L5_6	ID2
0	0.93142	0.687	0.357	0	ImN_L5_6	GRIA2
0	2.30174	0.369	0.062	0	ImN_L5_6	CRYM
0	0.980799	0.502	0.196	0	ImN_L5_6	CNR1
0	1.7788	0.398	0.096	0	ImN_L5_6	SORCS1
0	2.51549	0.429	0.132	0	ImN_L5_6	BCYRN1
0	0.709165	0.647	0.355	0	ImN_L5_6	NBEA
0	0.729937	0.573	0.287	0	ImN_L5_6	SOX4
0	0.711273	0.728	0.442	0	ImN_L5_6	WSB1
0	0.649956	0.731	0.454	0	ImN_L5_6	ROBO2
0	2.22503	0.32	0.049	0	ImN_L5_6	BCL11B
0	1.43823	0.399	0.128	0	ImN_L5_6	TARBP1
0	0.850976	0.482	0.212	0	ImN_L5_6	CSPG5
0	0.626646	0.537	0.277	0	ImN_L5_6	ATP2B1
0	0.773356	0.566	0.306	0	ImN_L5_6	FTH1
0	2.15689	0.325	0.066	0	ImN_L5_6	NWD2
0	1.6277	0.346	0.089	0	ImN_L5_6	LMO7
0	0.590641	0.499	0.248	0	ImN_L5_6	SCN2A
0	3.0771	0.273	0.022	0	ImN_L5_6	RGMA
0	0.705567	0.473	0.223	0	ImN_L5_6	HMGCS1
0	0.545908	0.499	0.251	0	ImN_L5_6	GABRB3
0	0.982559	0.389	0.144	0	ImN_L5_6	GRM3
0	0.697488	0.469	0.224	0	ImN_L5_6	NRXN2
0	0.74347	0.445	0.202	0	ImN_L5_6	ELMOD1
0	0.853212	0.398	0.161	0	ImN_L5_6	DKK3
0	0.742612	0.445	0.21	0	ImN_L5_6	FAM171A2
0	0.706644	0.451	0.217	0	ImN_L5_6	GABBR2
0	0.862847	0.4	0.168	0	ImN_L5_6	BHLHE22
0	0.799475	0.39	0.168	0	ImN_L5_6	PGM2L1
0	0.556372	0.416	0.194	0	ImN_L5_6	TAFA1
0	1.7084	0.291	0.07	0	ImN_L5_6	PROM1
0	1.00271	0.336	0.118	0	ImN_L5_6	EPHB1
0	1.01329	0.344	0.128	0	ImN_L5_6	ASAH1
0	0.841941	0.401	0.188	0	ImN_L5_6	KCNIP4
0	0.970887	0.336	0.127	0	ImN_L5_6	SNAP25
0	1.04784	0.32	0.112	0	ImN_L5_6	PCDH19
0	1.1613	0.307	0.099	0	ImN_L5_6	EPHA7
0	0.941922	0.348	0.14	0	ImN_L5_6	LDB2
0	0.878063	0.351	0.146	0	ImN_L5_6	KLHL1
0	0.772276	0.372	0.169	0	ImN_L5_6	TTC14
0	0.813995	0.338	0.141	0	ImN_L5_6	B4GALT5
0	1.03547	0.298	0.104	0	ImN_L5_6	SPHKAP
0	0.864675	0.329	0.138	0	ImN_L5_6	PCDH7
0	0.840756	0.313	0.123	0	ImN_L5_6	ITM2C
0	0.893764	0.318	0.129	0	ImN_L5_6	GOLGA8B
0	0.700922	0.325	0.137	0	ImN_L5_6	LMO3
0	1.1055	0.289	0.106	0	ImN_L5_6	AC092683.1
0	1.01186	0.283	0.103	0	ImN_L5_6	CAPRIN2
0	0.859691	0.295	0.115	0	ImN_L5_6	PLK2
0	1.01395	0.288	0.11	0	ImN_L5_6	NPY1R
0	0.746724	0.289	0.115	0	ImN_L5_6	CACNA2D3
0	0.942638	0.258	0.086	0	ImN_L5_6	SLIT2
0	0.842127	0.29	0.118	0	ImN_L5_6	INTS10
0	0.892993	0.265	0.098	0	ImN_L5_6	CLCN4
0	0.931353	0.27	0.104	0	ImN_L5_6	CDKN2D
0	0.89036	0.262	0.101	0	ImN_L5_6	B3GALT2
2.39045e-307	0.640034	0.592	0.329	1.22085e-302	ImN_L5_6	ATP1B1
2.31659e-299	0.645855	0.417	0.2	1.18313e-294	ImN_L5_6	SCN3B
1.33903e-296	0.835532	0.393	0.186	6.83869e-292	ImN_L5_6	NLGN1
1.01161e-294	0.734091	0.267	0.106	5.16649e-290	ImN_L5_6	GABRB2
7.73214e-292	0.829784	0.255	0.1	3.94896e-287	ImN_L5_6	SORL1
3.74911e-289	0.777127	0.366	0.17	1.91475e-284	ImN_L5_6	CAMK2N1
7.89657e-289	0.655353	0.643	0.381	4.03293e-284	ImN_L5_6	TUBA1B
1.67629e-288	0.556069	0.511	0.265	8.56117e-284	ImN_L5_6	HMGCR
1.14816e-286	0.567946	0.438	0.218	5.86388e-282	ImN_L5_6	NFIB
2.82546e-285	0.755197	0.25	0.098	1.44302e-280	ImN_L5_6	B3GAT1
1.59051e-283	0.662316	0.358	0.164	8.12307e-279	ImN_L5_6	IGSF3
3.6658e-281	0.67196	0.324	0.142	1.8722e-276	ImN_L5_6	TMEM14A
1.40331e-279	0.610489	0.35	0.16	7.16696e-275	ImN_L5_6	FAM49A
1.57639e-279	0.617001	0.478	0.251	8.05095e-275	ImN_L5_6	ADCY1
2.2352e-275	0.657362	0.412	0.205	1.14156e-270	ImN_L5_6	RBM25
6.92463e-274	0.584162	0.448	0.228	3.53654e-269	ImN_L5_6	RSRP1
1.81842e-269	0.653217	0.378	0.181	9.28702e-265	ImN_L5_6	KAZN
4.71476e-268	0.6594	0.304	0.132	2.40792e-263	ImN_L5_6	CAMKV
3.37927e-267	0.60043	0.345	0.16	1.72586e-262	ImN_L5_6	AGTPBP1
5.77281e-265	0.533168	0.395	0.194	2.94829e-260	ImN_L5_6	FOXP1
1.88233e-261	0.684551	0.291	0.127	9.61345e-257	ImN_L5_6	ADAM23
3.61071e-261	0.686359	0.32	0.146	1.84406e-256	ImN_L5_6	FRRS1L
1.54656e-260	0.755733	0.289	0.126	7.89858e-256	ImN_L5_6	KATNBL1
7.85843e-259	0.509755	0.695	0.427	4.01346e-254	ImN_L5_6	UCHL1
3.73021e-256	0.784175	0.263	0.112	1.90509e-251	ImN_L5_6	C8orf34
1.003e-255	0.63707	0.338	0.158	5.12252e-251	ImN_L5_6	SCN9A
1.42154e-255	0.571791	0.377	0.181	7.2601e-251	ImN_L5_6	SQLE
5.39477e-255	0.672828	0.367	0.179	2.75522e-250	ImN_L5_6	UPF3A
8.22533e-250	0.576369	0.331	0.155	4.20084e-245	ImN_L5_6	MBOAT2
1.34762e-244	0.563158	0.422	0.217	6.88258e-240	ImN_L5_6	PLPPR4
2.54338e-243	0.597793	0.285	0.126	1.29896e-238	ImN_L5_6	ADGRL1
2.98394e-241	0.612953	0.352	0.169	1.52396e-236	ImN_L5_6	GOLGA8A
8.72799e-241	0.68288	0.279	0.122	4.45756e-236	ImN_L5_6	SNN
1.96712e-240	0.50988	0.303	0.137	1.00465e-235	ImN_L5_6	VOPP1
1.42581e-238	0.667966	0.261	0.112	7.28189e-234	ImN_L5_6	SDC3
1.72873e-238	0.530331	0.388	0.193	8.82898e-234	ImN_L5_6	CHD3
2.7579e-238	0.328693	0.414	0.211	1.40851e-233	ImN_L5_6	GRM5
3.54582e-238	0.456505	0.503	0.273	1.81092e-233	ImN_L5_6	ATP9A
1.08068e-236	0.511358	0.465	0.253	5.51925e-232	ImN_L5_6	TTLL7
7.7096e-232	0.458229	0.394	0.201	3.93745e-227	ImN_L5_6	DYNC1I1
3.9414e-231	0.55916	0.37	0.183	2.01295e-226	ImN_L5_6	ATP1A1
2.68421e-229	0.54546	0.411	0.215	1.37088e-224	ImN_L5_6	SLC38A1
8.39233e-228	0.418747	0.562	0.329	4.28613e-223	ImN_L5_6	CCDC88A
3.40649e-227	0.382425	0.457	0.241	1.73976e-222	ImN_L5_6	TUSC3
7.80926e-226	0.40139	0.497	0.279	3.98834e-221	ImN_L5_6	SNHG14
4.97491e-225	0.47146	0.592	0.351	2.54078e-220	ImN_L5_6	SARAF
3.55405e-224	0.470423	0.384	0.192	1.81512e-219	ImN_L5_6	FAM3C
8.28749e-224	0.502406	0.433	0.226	4.23259e-219	ImN_L5_6	CKB
1.28257e-223	0.484739	0.593	0.349	6.55032e-219	ImN_L5_6	RPSA
2.64688e-223	0.444713	0.769	0.517	1.35181e-218	ImN_L5_6	TUBB2A
5.57309e-223	0.609522	0.27	0.12	2.84629e-218	ImN_L5_6	EFNB3
6.15058e-223	0.453276	0.625	0.377	3.14123e-218	ImN_L5_6	HNRNPDL
6.48713e-223	0.346804	0.345	0.168	3.31311e-218	ImN_L5_6	OPCML
3.52629e-222	0.549543	0.316	0.15	1.80095e-217	ImN_L5_6	GNPTAB
4.98554e-222	0.515014	0.423	0.221	2.54622e-217	ImN_L5_6	CADM3
1.09397e-221	0.605968	0.282	0.128	5.58714e-217	ImN_L5_6	TLE5
4.78742e-221	0.444365	0.582	0.339	2.44503e-216	ImN_L5_6	EIF4A2
8.81855e-221	0.37538	0.494	0.275	4.50381e-216	ImN_L5_6	DCLK1
1.38392e-220	0.378456	0.613	0.363	7.06793e-216	ImN_L5_6	SYT4
1.39285e-220	0.583487	0.391	0.201	7.11356e-216	ImN_L5_6	CALM3
2.78477e-220	0.485194	0.406	0.208	1.42224e-215	ImN_L5_6	TIMP2
3.17382e-220	0.512041	0.362	0.179	1.62093e-215	ImN_L5_6	TMEM59L
6.81713e-220	0.51266	0.436	0.235	3.48164e-215	ImN_L5_6	LRRN3
1.08105e-219	0.542711	0.362	0.183	5.52113e-215	ImN_L5_6	TCERG1
4.23962e-219	0.493083	0.371	0.187	2.16526e-214	ImN_L5_6	VSTM2L
7.0775e-219	0.594254	0.832	0.592	3.61462e-214	ImN_L5_6	EEF1A1
9.57936e-219	0.509562	0.32	0.153	4.89237e-214	ImN_L5_6	NOP56
1.01471e-218	0.436848	0.526	0.296	5.18233e-214	ImN_L5_6	PSAP
1.59453e-218	0.459365	0.442	0.236	8.14359e-214	ImN_L5_6	INA
8.13756e-218	0.438382	0.455	0.249	4.15602e-213	ImN_L5_6	DPP6
1.06129e-217	0.401324	0.75	0.5	5.42021e-213	ImN_L5_6	KIDINS220
2.87355e-217	0.496971	0.444	0.241	1.46758e-212	ImN_L5_6	RBM5
5.87747e-217	0.404396	0.453	0.246	3.00174e-212	ImN_L5_6	TRIM2
1.58766e-216	0.544894	0.331	0.161	8.10851e-212	ImN_L5_6	VDAC3
5.09098e-215	0.504048	0.346	0.171	2.60007e-210	ImN_L5_6	PSIP1
1.88252e-214	0.483719	0.3	0.141	9.61441e-210	ImN_L5_6	ATL1
3.30658e-214	0.402881	0.6	0.361	1.68873e-209	ImN_L5_6	FNBP1L
5.21839e-214	0.411737	0.459	0.249	2.66514e-209	ImN_L5_6	PCDHA1
9.09133e-214	0.483746	0.444	0.239	4.64313e-209	ImN_L5_6	LINGO1
2.48645e-213	0.562126	0.256	0.114	1.26988e-208	ImN_L5_6	ACSL4
2.73615e-213	0.608429	0.27	0.123	1.39741e-208	ImN_L5_6	SNRPN
3.55419e-212	0.518449	0.385	0.201	1.8152e-207	ImN_L5_6	ZRANB2
1.74823e-211	0.559519	0.383	0.202	8.92858e-207	ImN_L5_6	CADPS
8.64028e-211	0.50284	0.322	0.157	4.41276e-206	ImN_L5_6	ATP1B3
1.46423e-209	0.585744	0.302	0.144	7.47809e-205	ImN_L5_6	YWHAH
1.75592e-209	0.481474	0.32	0.155	8.96785e-205	ImN_L5_6	SV2A
4.73859e-209	0.34662	0.312	0.15	2.42009e-204	ImN_L5_6	SHISA9
8.28911e-209	0.517274	0.499	0.288	4.23341e-204	ImN_L5_6	NREP
1.41101e-208	0.405435	0.527	0.302	7.20632e-204	ImN_L5_6	NDFIP1
1.43911e-208	0.463688	0.397	0.212	7.34984e-204	ImN_L5_6	CAMTA1
3.73285e-208	0.449489	0.353	0.178	1.90644e-203	ImN_L5_6	KPNB1
7.82158e-207	0.450986	0.365	0.185	3.99464e-202	ImN_L5_6	SYT11
3.34609e-206	0.431182	0.744	0.504	1.70891e-201	ImN_L5_6	LUC7L3
1.16375e-204	0.372711	0.507	0.287	5.94352e-200	ImN_L5_6	REEP1
2.75197e-204	0.430335	0.347	0.174	1.40549e-199	ImN_L5_6	SCARB2
4.9551e-204	0.531657	0.285	0.134	2.53067e-199	ImN_L5_6	ARPC2
1.53881e-203	0.426455	0.33	0.162	7.859e-199	ImN_L5_6	PRXL2A
1.70725e-203	0.384563	0.762	0.518	8.71926e-199	ImN_L5_6	MIAT
8.88501e-202	0.525793	0.26	0.119	4.53775e-197	ImN_L5_6	SYP
3.342e-201	0.471647	0.37	0.194	1.70683e-196	ImN_L5_6	TRA2A
3.94166e-201	0.5727	0.254	0.115	2.01308e-196	ImN_L5_6	BSCL2
4.95719e-201	0.429902	0.507	0.287	2.53174e-196	ImN_L5_6	FXYD6
1.08993e-200	0.375845	0.417	0.225	5.56651e-196	ImN_L5_6	NETO2
1.23476e-200	0.572752	0.301	0.146	6.30618e-196	ImN_L5_6	SELENOW
4.13025e-200	0.420384	0.759	0.515	2.1094e-195	ImN_L5_6	AC092143.1
2.11035e-199	0.623934	0.278	0.133	1.0778e-194	ImN_L5_6	FAR1
3.22902e-199	0.533337	0.313	0.153	1.64913e-194	ImN_L5_6	ENO2
3.66418e-198	0.483031	0.26	0.121	1.87137e-193	ImN_L5_6	TRPM3
4.72153e-197	0.429211	0.285	0.135	2.41138e-192	ImN_L5_6	ACVR1B
9.90671e-197	0.532541	0.308	0.152	5.05956e-192	ImN_L5_6	KLF6
3.99219e-196	0.440096	0.501	0.293	2.03889e-191	ImN_L5_6	PNISR
1.29163e-195	0.591072	0.627	0.389	6.59662e-191	ImN_L5_6	RPS2
1.42438e-195	0.358218	0.519	0.299	7.2746e-191	ImN_L5_6	MAPT
2.88956e-195	0.493554	0.326	0.166	1.47576e-190	ImN_L5_6	KMT2C
1.1196e-194	0.399346	0.495	0.283	5.71804e-190	ImN_L5_6	MIR124-2HG
3.85721e-193	0.428262	0.42	0.231	1.96995e-188	ImN_L5_6	RUFY3
8.41321e-193	0.557971	0.272	0.129	4.2968e-188	ImN_L5_6	CAMK2B
4.22171e-192	0.411507	0.345	0.175	2.15611e-187	ImN_L5_6	MSMO1
5.84717e-192	0.482735	0.343	0.175	2.98627e-187	ImN_L5_6	IDS
7.15979e-192	0.402018	0.552	0.332	3.65665e-187	ImN_L5_6	SFPQ
1.98539e-190	0.488631	0.281	0.135	1.01398e-185	ImN_L5_6	KIF5A
2.00555e-190	0.335643	0.689	0.439	1.02428e-185	ImN_L5_6	CALM1
4.86456e-190	0.479579	0.66	0.424	2.48443e-185	ImN_L5_6	TMSB10
1.47872e-189	0.34733	0.451	0.249	7.55214e-185	ImN_L5_6	KLC1
3.39797e-189	0.62879	0.274	0.133	1.73541e-184	ImN_L5_6	KIAA1841
3.25359e-188	0.446428	0.32	0.162	1.66167e-183	ImN_L5_6	ARFGEF3
4.09325e-188	0.465923	0.401	0.221	2.0905e-183	ImN_L5_6	PCM1
1.41646e-187	0.382843	0.386	0.207	7.23413e-183	ImN_L5_6	DRAXIN
2.20626e-187	0.575799	0.253	0.118	1.12678e-182	ImN_L5_6	IDH1
1.53007e-185	0.369864	0.364	0.191	7.81439e-181	ImN_L5_6	PAFAH1B1
1.87492e-185	0.514496	0.3	0.149	9.57561e-181	ImN_L5_6	GGT7
4.20638e-184	0.448465	0.353	0.185	2.14828e-179	ImN_L5_6	PNN
9.80165e-184	0.53223	0.269	0.129	5.0059e-179	ImN_L5_6	ACAT2
3.41777e-183	0.420169	0.295	0.145	1.74552e-178	ImN_L5_6	SC5D
6.89172e-183	0.460015	0.311	0.157	3.51974e-178	ImN_L5_6	UBE3A
8.36933e-183	0.603764	0.549	0.344	4.27438e-178	ImN_L5_6	MT-CO3
1.39215e-182	0.400733	0.396	0.216	7.10998e-178	ImN_L5_6	ANKRD10
1.68837e-182	0.351927	0.481	0.275	8.62283e-178	ImN_L5_6	CXADR
5.03349e-182	0.430045	0.393	0.211	2.5707e-177	ImN_L5_6	SYT13
1.00241e-181	0.313544	0.282	0.137	5.1195e-177	ImN_L5_6	GLRA2
1.87868e-181	0.502559	0.268	0.13	9.59477e-177	ImN_L5_6	MIR137HG
4.54538e-180	0.366227	0.683	0.44	2.32142e-175	ImN_L5_6	ARGLU1
8.66922e-180	0.350595	0.322	0.162	4.42754e-175	ImN_L5_6	TMEM35A
9.74583e-180	0.347993	0.418	0.231	4.97739e-175	ImN_L5_6	KIFAP3
6.19817e-179	0.357616	0.589	0.363	3.16553e-174	ImN_L5_6	CALM2
6.39641e-179	0.429928	0.351	0.183	3.26677e-174	ImN_L5_6	PGRMC1
1.70905e-178	0.450655	0.263	0.124	8.72848e-174	ImN_L5_6	SPINT2
2.14427e-178	0.386695	0.425	0.237	1.09512e-173	ImN_L5_6	TIA1
5.31408e-178	0.46308	0.333	0.175	2.71401e-173	ImN_L5_6	BDP1
8.88666e-177	0.29963	0.447	0.257	4.53859e-172	ImN_L5_6	SOX5
2.86656e-176	0.405654	0.461	0.266	1.46401e-171	ImN_L5_6	MT-CO1
6.23224e-176	0.273087	0.642	0.412	3.18293e-171	ImN_L5_6	MAP2
9.99743e-176	0.355054	0.677	0.441	5.10589e-171	ImN_L5_6	APP
1.44726e-175	0.523198	0.266	0.129	7.39144e-171	ImN_L5_6	UQCRC2
1.47576e-175	0.534817	0.257	0.124	7.53702e-171	ImN_L5_6	KIF3A
9.45775e-175	0.321473	0.546	0.322	4.83026e-170	ImN_L5_6	APLP1
1.01628e-174	0.368286	0.458	0.266	5.19035e-170	ImN_L5_6	DAAM1
1.22393e-174	0.319178	0.47	0.272	6.25087e-170	ImN_L5_6	KIF5C
1.33317e-174	0.292456	0.663	0.422	6.80874e-170	ImN_L5_6	RTN3
1.55373e-174	0.347445	0.348	0.181	7.93521e-170	ImN_L5_6	PRNP
8.41213e-174	0.370434	0.287	0.142	4.29624e-169	ImN_L5_6	PLD3
9.90681e-174	0.301818	0.351	0.184	5.05961e-169	ImN_L5_6	SREBF2
2.21633e-173	0.310953	0.56	0.335	1.13192e-168	ImN_L5_6	RPS3
8.14934e-173	0.357221	0.317	0.161	4.16203e-168	ImN_L5_6	PODXL2
6.50165e-172	0.343336	0.348	0.183	3.32052e-167	ImN_L5_6	MAGED1
2.39497e-171	0.280969	0.409	0.23	1.22316e-166	ImN_L5_6	SLC8A1
2.24478e-170	0.318497	0.794	0.564	1.14645e-165	ImN_L5_6	MAP1B
5.93949e-170	0.427141	0.293	0.147	3.03342e-165	ImN_L5_6	FADS2
1.00805e-169	0.35569	0.56	0.342	5.14833e-165	ImN_L5_6	GAP43
3.15777e-169	0.311898	0.411	0.228	1.61274e-164	ImN_L5_6	MSANTD3-TMEFF1
5.35393e-169	0.383197	0.327	0.17	2.73436e-164	ImN_L5_6	MAP6
2.14673e-168	0.362069	0.404	0.227	1.09638e-163	ImN_L5_6	YWHAB
2.24053e-168	0.286168	0.487	0.292	1.14429e-163	ImN_L5_6	GRIN2B
2.61953e-168	0.316685	0.421	0.238	1.33784e-163	ImN_L5_6	XPR1
1.04734e-167	0.446999	0.25	0.12	5.34897e-163	ImN_L5_6	SERINC3
1.7553e-167	0.304929	0.551	0.329	8.96466e-163	ImN_L5_6	NSG1
5.76021e-167	0.30507	0.398	0.219	2.94186e-162	ImN_L5_6	CLSTN1
5.99358e-167	0.437092	0.322	0.171	3.06104e-162	ImN_L5_6	TTC37
2.30738e-166	0.344829	0.341	0.18	1.17843e-161	ImN_L5_6	RNF145
4.13637e-166	0.409828	0.268	0.132	2.11252e-161	ImN_L5_6	DYNC1LI2
5.77699e-166	0.392306	0.311	0.16	2.95043e-161	ImN_L5_6	NPTN
7.1344e-166	0.428513	0.254	0.123	3.64368e-161	ImN_L5_6	TMEM30A
8.64124e-166	0.349619	0.853	0.657	4.41326e-161	ImN_L5_6	RTN1
4.53709e-165	0.452061	0.297	0.152	2.31718e-160	ImN_L5_6	SRSF7
7.37323e-164	0.396895	0.256	0.123	3.76566e-159	ImN_L5_6	PNMA1
1.5903e-163	0.398327	0.353	0.191	8.12196e-159	ImN_L5_6	RBM39
3.86865e-163	0.356368	0.296	0.153	1.9758e-158	ImN_L5_6	FBXL2
5.88929e-163	0.330726	0.684	0.449	3.00778e-158	ImN_L5_6	NSG2
5.94062e-163	0.527094	0.274	0.139	3.03399e-158	ImN_L5_6	NIN
2.91231e-162	0.425433	0.29	0.148	1.48738e-157	ImN_L5_6	GSTA4
4.08867e-162	0.403651	0.326	0.174	2.08817e-157	ImN_L5_6	U2SURP
7.31211e-162	0.504189	0.267	0.133	3.73444e-157	ImN_L5_6	AC091167.2
7.55053e-162	0.427814	0.268	0.135	3.85621e-157	ImN_L5_6	C2CD5
1.96039e-161	0.338302	0.401	0.223	1.00121e-156	ImN_L5_6	RPS20
2.37735e-161	0.454766	0.257	0.126	1.21416e-156	ImN_L5_6	PCSK1N
6.02143e-161	0.350677	0.546	0.334	3.07527e-156	ImN_L5_6	RPLP0
2.06794e-160	0.407246	0.275	0.138	1.05614e-155	ImN_L5_6	NCKAP1
3.71793e-160	0.406256	0.441	0.258	1.89882e-155	ImN_L5_6	MT-ND1
1.21149e-159	0.428036	0.275	0.14	6.18731e-155	ImN_L5_6	CCPG1
4.08204e-159	0.365906	0.408	0.23	2.08478e-154	ImN_L5_6	GDI1
4.95799e-159	0.346017	0.292	0.15	2.53215e-154	ImN_L5_6	SH3BP5
5.54246e-159	0.292989	0.432	0.25	2.83065e-154	ImN_L5_6	FBXW7
5.41126e-158	0.272384	0.592	0.377	2.76364e-153	ImN_L5_6	CLASP2
7.0611e-158	0.310417	0.938	0.789	3.60624e-153	ImN_L5_6	TUBA1A
9.23422e-158	0.430303	0.285	0.147	4.7161e-153	ImN_L5_6	ICA1L
9.66864e-158	0.299611	0.379	0.209	4.93797e-153	ImN_L5_6	EVL
1.34544e-157	0.368322	0.259	0.129	6.87145e-153	ImN_L5_6	FAM171A1
1.47615e-157	0.324101	0.365	0.201	7.53898e-153	ImN_L5_6	CACNA1E
4.08825e-157	0.374564	0.308	0.162	2.08795e-152	ImN_L5_6	PTPRF
1.50929e-156	0.465926	0.279	0.143	7.70822e-152	ImN_L5_6	DSCAM
1.53321e-156	0.301017	0.7	0.468	7.83041e-152	ImN_L5_6	DPYSL3
4.71125e-156	0.323438	0.505	0.303	2.40613e-151	ImN_L5_6	RPL7A
1.08483e-155	0.420979	0.297	0.156	5.54044e-151	ImN_L5_6	TAF1D
1.18136e-155	0.425021	0.28	0.143	6.03343e-151	ImN_L5_6	SUN1
1.51681e-155	0.385267	0.284	0.145	7.74666e-151	ImN_L5_6	ATP6AP2
3.12355e-155	0.388125	0.255	0.126	1.59526e-150	ImN_L5_6	TM2D3
3.97061e-155	0.396239	0.287	0.148	2.02787e-150	ImN_L5_6	HSPH1
1.14761e-154	0.340844	0.372	0.206	5.86106e-150	ImN_L5_6	CLK1
4.59979e-154	0.434991	0.313	0.165	2.3492e-149	ImN_L5_6	TUBB3
5.90766e-154	0.348647	0.336	0.18	3.01716e-149	ImN_L5_6	CDC42
6.64817e-154	0.374155	0.299	0.155	3.39535e-149	ImN_L5_6	PPP2R1A
8.74438e-154	0.391305	0.295	0.152	4.46593e-149	ImN_L5_6	MAGEH1
1.86754e-153	0.296446	0.391	0.222	9.53789e-149	ImN_L5_6	KIAA1109
2.20582e-153	0.3198	0.367	0.205	1.12656e-148	ImN_L5_6	DYNC1H1
2.26348e-153	0.304286	0.607	0.385	1.156e-148	ImN_L5_6	RPS18
9.58614e-153	0.306159	0.426	0.248	4.89583e-148	ImN_L5_6	SF3B1
1.33715e-152	0.368797	0.298	0.157	6.82911e-148	ImN_L5_6	DNM1L
1.69414e-152	0.284762	0.774	0.551	8.65229e-148	ImN_L5_6	RTN4
3.4866e-152	0.28492	0.353	0.196	1.78068e-147	ImN_L5_6	SLC4A10
8.33402e-152	0.294342	0.389	0.216	4.25635e-147	ImN_L5_6	GAS5
1.49099e-151	0.340337	0.799	0.57	7.6148e-147	ImN_L5_6	ACTG1
2.16302e-151	0.296554	0.404	0.228	1.1047e-146	ImN_L5_6	L1CAM
3.7558e-151	0.30505	0.398	0.227	1.91816e-146	ImN_L5_6	ABI2
7.80371e-151	0.315642	0.375	0.209	3.98551e-146	ImN_L5_6	YWHAG
9.97978e-151	0.424968	0.268	0.136	5.09687e-146	ImN_L5_6	PFDN5
1.10743e-150	0.277511	0.339	0.183	5.65589e-146	ImN_L5_6	ELAVL3
1.12332e-150	0.28226	0.429	0.248	5.73701e-146	ImN_L5_6	MPPED1
1.40629e-150	0.344892	0.403	0.23	7.18221e-146	ImN_L5_6	SRSF5
2.02797e-150	0.392895	0.277	0.142	1.03573e-145	ImN_L5_6	CCNL2
2.41451e-150	0.482338	0.273	0.14	1.23314e-145	ImN_L5_6	ZFAS1
3.70976e-150	0.29475	0.425	0.244	1.89465e-145	ImN_L5_6	RPL27
3.90298e-150	0.285649	0.427	0.246	1.99333e-145	ImN_L5_6	GNB1
4.90751e-150	0.322568	0.318	0.169	2.50637e-145	ImN_L5_6	TBCB
5.61101e-150	0.254429	0.328	0.177	2.86566e-145	ImN_L5_6	PTPRA
6.26041e-150	0.31878	0.307	0.162	3.19731e-145	ImN_L5_6	CD47
1.02972e-149	0.410061	0.251	0.125	5.25901e-145	ImN_L5_6	SEPTIN3
1.30276e-149	0.2659	0.708	0.467	6.65344e-145	ImN_L5_6	TUBB
1.55668e-149	0.366458	0.298	0.156	7.95029e-145	ImN_L5_6	CADM4
2.66265e-149	0.308484	0.542	0.333	1.35987e-144	ImN_L5_6	RPL3
5.57838e-149	0.355018	0.359	0.202	2.84899e-144	ImN_L5_6	CELF1
6.97835e-149	0.29179	0.274	0.142	3.56398e-144	ImN_L5_6	DOCK4
1.13317e-148	0.344412	0.378	0.215	5.78735e-144	ImN_L5_6	ANKRD36
2.49431e-148	0.292691	0.475	0.288	1.27389e-143	ImN_L5_6	SRSF11
4.46689e-148	0.398478	0.268	0.137	2.28133e-143	ImN_L5_6	SRSF2
5.1943e-147	0.346702	0.348	0.194	2.65283e-142	ImN_L5_6	NEFM
6.63074e-147	0.41517	0.26	0.132	3.38645e-142	ImN_L5_6	LY6H
1.67725e-146	0.33891	0.274	0.141	8.56603e-142	ImN_L5_6	CYP51A1
2.61842e-146	0.410121	0.298	0.158	1.33728e-141	ImN_L5_6	TSPAN14
3.27589e-146	0.364189	0.323	0.176	1.67306e-141	ImN_L5_6	CELF4
5.33146e-146	0.298655	0.381	0.216	2.72288e-141	ImN_L5_6	ATP2C1
6.06911e-146	0.272598	0.297	0.159	3.09962e-141	ImN_L5_6	FMNL2
9.09463e-146	0.341385	0.28	0.147	4.64481e-141	ImN_L5_6	MYO16
1.05474e-145	0.453803	0.255	0.131	5.38676e-141	ImN_L5_6	CCNH
2.64773e-144	0.398648	0.258	0.131	1.35225e-139	ImN_L5_6	UQCRH
2.84881e-144	0.352561	0.295	0.155	1.45494e-139	ImN_L5_6	WASF1
4.45114e-144	0.297483	0.297	0.158	2.27329e-139	ImN_L5_6	XPO1
2.08611e-143	0.325678	0.526	0.321	1.06542e-138	ImN_L5_6	ACTB
2.20654e-143	0.323156	0.357	0.2	1.12692e-138	ImN_L5_6	ATP2A2
5.66698e-143	0.337159	0.373	0.215	2.89424e-138	ImN_L5_6	PRKACB
7.72843e-143	0.283157	0.669	0.443	3.94706e-138	ImN_L5_6	BASP1
1.32296e-142	0.320291	0.283	0.148	6.75663e-138	ImN_L5_6	ATP5F1B
3.13787e-142	0.395849	0.534	0.34	1.60258e-137	ImN_L5_6	MT-ATP6
4.25478e-142	0.251639	0.675	0.445	2.173e-137	ImN_L5_6	SERINC1
7.86257e-141	0.31146	0.536	0.332	4.01557e-136	ImN_L5_6	RPL41
1.24176e-140	0.265489	0.497	0.301	6.34189e-136	ImN_L5_6	HSPA8
1.92449e-140	0.319654	0.401	0.231	9.82873e-136	ImN_L5_6	PABPN1
2.70332e-140	0.253487	0.427	0.248	1.38064e-135	ImN_L5_6	RPL17-C18orf32
4.72808e-140	0.275307	0.356	0.198	2.41473e-135	ImN_L5_6	ATP5F1A
9.16017e-140	0.406232	0.433	0.259	4.67828e-135	ImN_L5_6	PEBP1
2.04758e-139	0.291276	0.282	0.147	1.04574e-134	ImN_L5_6	AC093525.2
3.40719e-139	0.344413	0.257	0.133	1.74012e-134	ImN_L5_6	TMEM245
3.81593e-139	0.307946	0.444	0.267	1.94887e-134	ImN_L5_6	MT-CYB
1.64505e-138	0.322703	0.358	0.202	8.40162e-134	ImN_L5_6	TSPAN3
2.28456e-138	0.313526	0.434	0.259	1.16677e-133	ImN_L5_6	RACK1
3.02763e-138	0.341469	0.398	0.231	1.54627e-133	ImN_L5_6	NNAT
6.16199e-138	0.339953	0.283	0.151	3.14705e-133	ImN_L5_6	HIVEP2
1.42724e-137	0.325879	0.298	0.161	7.28921e-133	ImN_L5_6	ACSL3
1.53537e-137	0.343136	0.277	0.147	7.84145e-133	ImN_L5_6	ARL10
3.82138e-137	0.331343	0.308	0.169	1.95165e-132	ImN_L5_6	SEC62
4.34303e-137	0.303358	0.34	0.189	2.21807e-132	ImN_L5_6	EIF4G2
4.75628e-137	0.30717	0.272	0.142	2.42913e-132	ImN_L5_6	NORAD
8.09723e-137	0.372928	0.291	0.157	4.13542e-132	ImN_L5_6	MRPS5
3.28877e-136	0.282879	0.382	0.22	1.67964e-131	ImN_L5_6	DDX39B
5.64855e-136	0.277945	0.298	0.16	2.88483e-131	ImN_L5_6	CD200
6.56519e-136	0.371292	0.583	0.386	3.35297e-131	ImN_L5_6	MT-ND4
2.46555e-135	0.304188	0.339	0.192	1.25921e-130	ImN_L5_6	CSRNP3
1.25568e-134	0.46608	0.254	0.133	6.41299e-130	ImN_L5_6	PTPN2
5.3013e-134	0.414079	0.438	0.267	2.70748e-129	ImN_L5_6	MT-CO2
7.16439e-134	0.310228	0.254	0.131	3.659e-129	ImN_L5_6	PPP3CB
1.19039e-133	0.388449	0.251	0.131	6.07955e-129	ImN_L5_6	LUC7L
1.80776e-133	0.342669	0.258	0.134	9.23258e-129	ImN_L5_6	GABBR1
8.29859e-133	0.320501	0.3	0.166	4.23825e-128	ImN_L5_6	LINC00342
1.34172e-132	0.296849	0.263	0.137	6.85244e-128	ImN_L5_6	ARL6IP5
1.5978e-132	0.27086	0.383	0.223	8.16027e-128	ImN_L5_6	DYNC1I2
3.95603e-132	0.39254	0.253	0.133	2.02042e-127	ImN_L5_6	GPR161
5.06757e-132	0.325055	0.267	0.142	2.58811e-127	ImN_L5_6	ZDHHC17
3.45983e-131	0.257422	0.267	0.142	1.76701e-126	ImN_L5_6	MAN1A2
3.72226e-131	0.435513	0.255	0.134	1.90103e-126	ImN_L5_6	NME1-NME2
7.42957e-131	0.373164	0.376	0.221	3.79443e-126	ImN_L5_6	CCNI
9.27725e-131	0.268265	0.341	0.192	4.73808e-126	ImN_L5_6	RPS7
9.70978e-131	0.287375	0.837	0.621	4.95898e-126	ImN_L5_6	TUBB2B
1.85929e-130	0.306298	0.301	0.166	9.49574e-126	ImN_L5_6	RUFY2
3.69096e-130	0.282519	0.412	0.244	1.88505e-125	ImN_L5_6	JPT1
4.87359e-130	0.340831	0.27	0.145	2.48904e-125	ImN_L5_6	SLC25A36
8.46547e-130	0.275598	0.293	0.159	4.32349e-125	ImN_L5_6	MYL6
1.76083e-129	0.290384	0.251	0.13	8.9929e-125	ImN_L5_6	HSPD1
1.95633e-129	0.316689	0.265	0.141	9.99139e-125	ImN_L5_6	MORF4L2
2.55707e-129	0.345689	0.265	0.142	1.30595e-124	ImN_L5_6	ANAPC5
3.24282e-129	0.314907	0.298	0.163	1.65617e-124	ImN_L5_6	SLC22A17
5.6042e-129	0.307057	0.293	0.159	2.86218e-124	ImN_L5_6	ATP5F1E
6.5279e-129	0.336097	0.258	0.135	3.33393e-124	ImN_L5_6	ATP6V0B
8.56758e-129	0.308452	0.384	0.226	4.37563e-124	ImN_L5_6	RPS12
1.01639e-128	0.257492	0.32	0.178	5.1909e-124	ImN_L5_6	APLP2
1.12079e-128	0.334656	0.262	0.14	5.72408e-124	ImN_L5_6	CCDC112
1.1287e-128	0.271978	0.491	0.303	5.7645e-124	ImN_L5_6	YBX1
1.79495e-128	0.279987	0.325	0.18	9.16719e-124	ImN_L5_6	AC245033.4
5.55497e-128	0.3169	0.359	0.207	2.83704e-123	ImN_L5_6	DYNLL1
1.59493e-127	0.390089	0.275	0.149	8.14561e-123	ImN_L5_6	MT-RNR1
6.11209e-127	0.262214	0.426	0.255	3.12157e-122	ImN_L5_6	FAU
1.06755e-126	0.292045	0.347	0.201	5.45218e-122	ImN_L5_6	AFDN
2.25986e-126	0.281781	0.25	0.13	1.15416e-121	ImN_L5_6	RCN2
5.2605e-126	0.28325	0.399	0.24	2.68664e-121	ImN_L5_6	ANKRD36C
9.61576e-126	0.299431	0.26	0.137	4.91096e-121	ImN_L5_6	YPEL1
5.5898e-125	0.405095	0.271	0.147	2.85482e-120	ImN_L5_6	CSRP2
6.3865e-125	0.322138	0.257	0.136	3.26172e-120	ImN_L5_6	TMEM50A
9.02863e-124	0.415365	0.25	0.134	4.6111e-119	ImN_L5_6	ANKRD36B
9.78343e-124	0.266691	0.3	0.167	4.99659e-119	ImN_L5_6	PRMT2
1.66899e-122	0.424776	0.28	0.154	8.52385e-118	ImN_L5_6	MT-ND3
2.94758e-122	0.25911	0.254	0.135	1.50539e-117	ImN_L5_6	SPPL3
3.62251e-122	0.260498	0.303	0.169	1.85009e-117	ImN_L5_6	DNAJA1
1.14409e-121	0.400542	0.68	0.498	5.8431e-117	ImN_L5_6	MT-RNR2
4.58545e-121	0.271311	0.28	0.153	2.34188e-116	ImN_L5_6	CCT2
3.75645e-120	0.283186	0.294	0.163	1.9185e-115	ImN_L5_6	RPL35
8.12116e-120	0.275114	0.446	0.274	4.14764e-115	ImN_L5_6	CFL1
5.33635e-119	0.281675	0.32	0.181	2.72538e-114	ImN_L5_6	AC116533.1
1.03369e-118	0.252685	0.524	0.336	5.27924e-114	ImN_L5_6	EEF1G
8.033e-118	0.287588	0.294	0.163	4.10261e-113	ImN_L5_6	EIF1
2.65724e-117	0.257545	0.268	0.146	1.3571e-112	ImN_L5_6	ST8SIA2
4.10582e-117	0.348904	0.257	0.139	2.09693e-112	ImN_L5_6	RIMKLB
9.03399e-117	0.313214	0.273	0.151	4.61384e-112	ImN_L5_6	VEZT
1.11345e-116	0.308109	0.298	0.169	5.68659e-112	ImN_L5_6	KHDRBS3
1.65112e-116	0.275612	0.306	0.173	8.43261e-112	ImN_L5_6	SEZ6
1.22088e-115	0.302961	0.262	0.142	6.23529e-111	ImN_L5_6	TCP1
3.54299e-115	0.257829	0.26	0.141	1.80947e-110	ImN_L5_6	SEZ6L2
5.56182e-114	0.331315	0.298	0.169	2.84053e-109	ImN_L5_6	VAMP2
3.41498e-113	0.303374	0.253	0.139	1.7441e-108	ImN_L5_6	UBE2D3
4.97461e-113	0.268209	0.281	0.157	2.54063e-108	ImN_L5_6	SSBP3
9.51174e-112	0.318949	0.252	0.138	4.85783e-107	ImN_L5_6	RDH11
1.14199e-111	0.260099	0.258	0.142	5.83236e-107	ImN_L5_6	FADS1
1.19373e-109	0.288945	0.25	0.137	6.09661e-105	ImN_L5_6	2025-03-07
4.143e-106	0.256676	0.715	0.506	2.11591e-101	ImN_L5_6	TMSB4X
1.07253e-104	0.298044	0.265	0.149	5.47763e-100	ImN_L5_6	FTL
1.24875e-103	0.264765	0.254	0.142	6.37761e-99	ImN_L5_6	CSDE1
1.99759e-103	0.341152	0.253	0.142	1.02021e-98	ImN_L5_6	MAT2A
2.00987e-100	0.274745	0.254	0.142	1.02648e-95	ImN_L5_6	C12orf57
5.60001e-100	0.270013	0.349	0.213	2.86004e-95	ImN_L5_6	MT-ND2
4.5701e-46	0.338959	0.337	0.256	2.33404e-41	ImN_L5_6	XIST
0	5.47345	0.693	0.089	0	ImN_L5	RELN
0	5.54718	0.375	0.013	0	ImN_L5	AC005064.1
4.80621e-132	1.41254	0.293	0.128	2.45463e-127	ImN_L5	PTN
1.60399e-102	0.679692	0.782	0.651	8.1919e-98	ImN_L5	STMN2
1.59551e-96	0.707411	0.77	0.659	8.14857e-92	ImN_L5	RTN1
5.90362e-85	0.478797	0.853	0.791	3.0151e-80	ImN_L5	TUBA1A
1.77529e-84	0.694466	0.677	0.518	9.06677e-80	ImN_L5	AC092143.1
8.23999e-84	0.837359	0.564	0.4	4.20833e-79	ImN_L5	HSP90AB1
3.32058e-82	0.944215	0.462	0.303	1.69588e-77	ImN_L5	HSPA8
1.11334e-77	0.648705	0.673	0.52	5.68603e-73	ImN_L5	TUBB2A
1.45513e-75	1.01855	0.34	0.195	7.43165e-71	ImN_L5	NEFM
9.104e-71	1.18238	0.294	0.165	4.64959e-66	ImN_L5	OLFM1
2.08417e-70	0.731905	0.597	0.445	1.06443e-65	ImN_L5	HSP90AA1
3.00593e-69	0.627789	0.624	0.469	1.53519e-64	ImN_L5	TUBB
1.28869e-67	0.58229	0.746	0.63	6.58162e-63	ImN_L5	STMN1
1.58373e-67	0.72424	0.589	0.447	8.0884e-63	ImN_L5	SERINC1
2.41458e-61	0.750324	0.559	0.425	1.23317e-56	ImN_L5	RTN3
1.61142e-60	0.942801	0.432	0.305	8.22984e-56	ImN_L5	CD24
7.22869e-59	0.578231	0.679	0.554	3.69184e-54	ImN_L5	RTN4
2.69998e-58	0.667446	0.542	0.41	1.37893e-53	ImN_L5	GNAS
1.17914e-55	0.702789	0.491	0.355	6.02209e-51	ImN_L5	FABP7
1.60448e-55	0.649383	0.478	0.337	8.1944e-51	ImN_L5	PPIA
1.39421e-53	0.746049	0.454	0.321	7.12051e-49	ImN_L5	ARL6IP1
7.00277e-53	1.00271	0.251	0.144	3.57646e-48	ImN_L5	THSD7A
7.69528e-53	0.989007	0.285	0.172	3.93014e-48	ImN_L5	SCG2
3.65158e-52	0.844827	0.346	0.226	1.86494e-47	ImN_L5	SCG5
8.43822e-51	0.876255	0.355	0.237	4.30957e-46	ImN_L5	UBC
1.05538e-50	0.631682	0.497	0.365	5.39004e-46	ImN_L5	CALM2
7.74492e-50	0.768984	0.352	0.229	3.95549e-45	ImN_L5	YWHAB
1.32054e-49	0.719725	0.479	0.358	6.74427e-45	ImN_L5	CPE
5.76905e-47	0.370655	0.745	0.624	2.94637e-42	ImN_L5	TUBB2B
1.04855e-44	0.521647	0.535	0.406	5.35516e-40	ImN_L5	MARCKSL1
2.97971e-42	0.76063	0.335	0.226	1.5218e-37	ImN_L5	HMGCS1
1.15432e-41	0.715959	0.275	0.172	5.89536e-37	ImN_L5	SEZ6L
5.12905e-41	0.482418	0.564	0.442	2.61951e-36	ImN_L5	CALM1
9.65904e-39	0.909761	0.277	0.182	4.93307e-34	ImN_L5	REEP5
4.60908e-35	0.518636	0.457	0.344	2.35395e-30	ImN_L5	GAP43
5.47265e-35	0.467408	0.673	0.567	2.79499e-30	ImN_L5	MAP1B
1.06674e-34	0.612227	0.388	0.284	5.44807e-30	ImN_L5	YWHAZ
4.57197e-34	0.52088	0.549	0.452	2.335e-29	ImN_L5	NSG2
1.19211e-33	0.538022	0.459	0.354	6.08836e-29	ImN_L5	SARAF
1.73163e-33	0.522797	0.473	0.366	8.84378e-29	ImN_L5	SYT4
2.41876e-33	0.71189	0.326	0.231	1.23531e-28	ImN_L5	AC138811.2
5.80197e-33	0.649312	0.372	0.274	2.96318e-28	ImN_L5	STMN4
8.11216e-33	0.585748	0.435	0.333	4.14304e-28	ImN_L5	ATP1B1
2.42932e-32	0.707699	0.31	0.216	1.2407e-27	ImN_L5	HSP90B1
3.72215e-31	0.576324	0.337	0.244	1.90098e-26	ImN_L5	TUSC3
7.68117e-31	0.675397	0.3	0.209	3.92293e-26	ImN_L5	UBB
8.71689e-31	0.687505	0.31	0.22	4.45189e-26	ImN_L5	ITM2B
3.72115e-30	0.530308	0.4	0.304	1.90046e-25	ImN_L5	NDFIP1
6.34726e-30	0.482961	0.448	0.343	3.24167e-25	ImN_L5	PTMA
7.1941e-30	0.435721	0.49	0.385	3.67417e-25	ImN_L5	TUBA1B
1.14143e-29	0.33261	0.745	0.675	5.82953e-25	ImN_L5	GPM6A
1.37872e-29	0.740813	0.433	0.346	7.04142e-25	ImN_L5	MT-CO3
2.10114e-29	0.628234	0.352	0.261	1.07309e-24	ImN_L5	RPS4X
2.99061e-29	0.603965	0.389	0.295	1.52737e-24	ImN_L5	LPL
3.56353e-29	0.641059	0.329	0.238	1.81996e-24	ImN_L5	INA
5.00833e-29	0.777257	0.252	0.171	2.55786e-24	ImN_L5	SKP1
1.31509e-28	0.876551	0.26	0.18	6.71642e-24	ImN_L5	APLP2
2.78504e-28	0.506531	0.531	0.444	1.42238e-23	ImN_L5	APP
4.28233e-28	0.573346	0.33	0.239	2.18707e-23	ImN_L5	TPT1
4.53587e-27	0.487991	0.435	0.342	2.31656e-22	ImN_L5	EIF4A2
5.08183e-27	0.982606	0.302	0.221	2.59539e-22	ImN_L5	CLSTN1
1.07673e-26	0.459235	0.512	0.43	5.49908e-22	ImN_L5	UCHL1
3.06205e-26	0.381403	0.481	0.382	1.56385e-21	ImN_L5	ENC1
4.7595e-26	0.633368	0.337	0.254	2.43077e-21	ImN_L5	RPLP2
2.36846e-25	0.575074	0.344	0.257	1.20962e-20	ImN_L5	YWHAQ
1.86738e-24	0.337042	0.647	0.564	9.53707e-20	ImN_L5	NCAM1
2.63723e-24	0.434116	0.399	0.308	1.34689e-19	ImN_L5	RPS23
4.94803e-24	0.617309	0.358	0.274	2.52706e-19	ImN_L5	KIF5C
6.30209e-24	0.51885	0.406	0.324	3.2186e-19	ImN_L5	ACTB
1.35223e-23	0.638047	0.257	0.181	6.90611e-19	ImN_L5	TERF2IP
5.56828e-23	0.6477	0.313	0.238	2.84383e-18	ImN_L5	DNER
6.46424e-23	0.362202	0.561	0.471	3.30142e-18	ImN_L5	DPYSL3
1.48388e-22	0.422218	0.347	0.261	7.57849e-18	ImN_L5	PEBP1
5.29745e-22	0.588488	0.3	0.223	2.70551e-17	ImN_L5	CADM3
6.60199e-22	0.457395	0.408	0.326	3.37177e-17	ImN_L5	RPS11
6.6149e-22	0.390139	0.532	0.446	3.37836e-17	ImN_L5	BASP1
1.50646e-21	0.55516	0.326	0.248	7.69382e-17	ImN_L5	MARCKS
2.79308e-21	0.519009	0.349	0.268	1.42648e-16	ImN_L5	HMGCR
3.05537e-21	0.597098	0.25	0.178	1.56044e-16	ImN_L5	MSMO1
3.09092e-21	0.54339	0.327	0.252	1.5786e-16	ImN_L5	KLC1
3.90336e-21	0.531072	0.371	0.294	1.99352e-16	ImN_L5	HMGB1
1.97323e-20	0.575648	0.285	0.213	1.00777e-15	ImN_L5	GAPDH
2.71554e-20	0.549663	0.28	0.208	1.38688e-15	ImN_L5	DYNLL1
2.72102e-20	0.421778	0.43	0.356	1.38968e-15	ImN_L5	HNRNPA2B1
3.85437e-20	0.464413	0.341	0.262	1.96851e-15	ImN_L5	RPL37
4.07177e-20	0.412983	0.412	0.332	2.07954e-15	ImN_L5	NSG1
4.13057e-20	0.527297	0.357	0.281	2.10956e-15	ImN_L5	MATR3
6.51326e-20	0.400766	0.408	0.329	3.32645e-15	ImN_L5	RPL23
1.48671e-19	0.513644	0.308	0.236	7.59291e-15	ImN_L5	YWHAE
1.63401e-19	0.537892	0.327	0.255	8.34521e-15	ImN_L5	RPS21
5.50981e-19	0.638849	0.266	0.199	2.81397e-14	ImN_L5	SLC39A6
2.01154e-18	0.531084	0.267	0.2	1.02733e-13	ImN_L5	TSC22D1
2.14695e-18	0.516517	0.317	0.248	1.09649e-13	ImN_L5	GNB1
2.41216e-18	0.552317	0.269	0.2	1.23194e-13	ImN_L5	ATP5F1A
2.58917e-18	0.47462	0.348	0.276	1.32234e-13	ImN_L5	CFL1
2.93296e-18	0.456398	0.3	0.229	1.49792e-13	ImN_L5	MLLT11
3.14454e-18	0.461706	0.266	0.196	1.60598e-13	ImN_L5	BEX3
3.39372e-18	0.273574	0.429	0.349	1.73324e-13	ImN_L5	RPL34
7.13934e-18	0.628834	0.253	0.188	3.6462e-13	ImN_L5	BEX1
3.29997e-17	0.523511	0.262	0.196	1.68536e-12	ImN_L5	MORF4L1
7.28104e-17	0.602706	0.27	0.207	3.71857e-12	ImN_L5	DYNC1H1
1.14402e-16	0.527605	0.276	0.211	5.84274e-12	ImN_L5	YWHAG
1.43366e-16	0.749343	0.329	0.268	7.32197e-12	ImN_L5	MT-CO1
2.50818e-16	0.290644	0.578	0.503	1.28098e-11	ImN_L5	KIDINS220
3.92257e-16	0.488314	0.254	0.191	2.00333e-11	ImN_L5	EIF4G2
5.21253e-16	0.563915	0.312	0.252	2.66214e-11	ImN_L5	NEUROD6
8.39024e-16	0.4125	0.392	0.325	4.28506e-11	ImN_L5	APLP1
1.00928e-15	0.36641	0.38	0.306	5.15461e-11	ImN_L5	YBX1
1.47894e-15	0.252681	0.283	0.217	7.55323e-11	ImN_L5	2025-03-01
3.35679e-15	0.313639	0.407	0.335	1.71438e-10	ImN_L5	RPL41
4.59252e-14	0.3945	0.36	0.298	2.34549e-09	ImN_L5	RPS24
9.82104e-14	0.412458	0.262	0.204	5.0158e-09	ImN_L5	TSPAN3
1.36331e-13	0.47811	0.319	0.264	6.96268e-09	ImN_L5	DDX5
1.36871e-13	0.300056	0.404	0.338	6.99028e-09	ImN_L5	RPL31
1.36993e-13	0.563723	0.284	0.23	6.99648e-09	ImN_L5	L1CAM
2.06962e-13	0.415782	0.349	0.29	1.057e-08	ImN_L5	REEP1
2.71007e-13	0.404634	0.294	0.233	1.38409e-08	ImN_L5	KIFAP3
4.65717e-13	0.438672	0.261	0.204	2.37851e-08	ImN_L5	SET
1.20683e-12	0.288525	0.349	0.289	6.16352e-08	ImN_L5	DPYSL2
1.232e-12	0.585289	0.406	0.362	6.29206e-08	ImN_L5	MEG3
3.06592e-12	0.465337	0.275	0.223	1.56583e-07	ImN_L5	NACA
4.41754e-12	0.486638	0.286	0.232	2.25613e-07	ImN_L5	GDI1
1.26337e-11	0.542294	0.348	0.3	6.45227e-07	ImN_L5	PSAP
2.15078e-11	0.409373	0.287	0.233	1.09845e-06	ImN_L5	HNRNPK
3.27255e-11	0.465608	0.271	0.221	1.67136e-06	ImN_L5	H3F3A
5.436e-11	0.421094	0.25	0.199	2.77627e-06	ImN_L5	OCIAD1
5.55822e-11	0.345578	0.271	0.218	2.83869e-06	ImN_L5	SLC38A1
5.82823e-11	0.298293	0.45	0.389	2.97659e-06	ImN_L5	MT-ND4
6.3602e-11	0.456177	0.257	0.209	3.24828e-06	ImN_L5	TSPAN7
6.61739e-11	0.411994	0.255	0.202	3.37963e-06	ImN_L5	KIAA0408
1.09179e-10	0.27508	0.403	0.347	5.57598e-06	ImN_L5	HNRNPA1
1.65503e-10	0.430276	0.321	0.27	8.45259e-06	ImN_L5	MT-CO2
3.3702e-10	0.308982	0.28	0.228	1.72123e-05	ImN_L5	EEF1B2
4.06637e-10	0.319442	0.32	0.27	2.07677e-05	ImN_L5	MT-CYB
6.25499e-10	0.287354	0.343	0.291	3.19455e-05	ImN_L5	NREP
6.7958e-10	0.293979	0.397	0.343	3.47075e-05	ImN_L5	MT-ATP6
1.64687e-09	0.383233	0.289	0.242	8.4109e-05	ImN_L5	SHTN1
3.55856e-09	0.251859	0.38	0.326	0.000181743	ImN_L5	EEF2
4.15491e-09	0.254902	0.366	0.314	0.0002122	ImN_L5	RPS6
4.78515e-09	0.278746	0.318	0.27	0.000244387	ImN_L5	RPL32
5.29252e-09	0.318485	0.299	0.253	0.0002703	ImN_L5	RPL11
1.13212e-08	0.339043	0.305	0.262	0.000578195	ImN_L5	GPM6B
1.4028e-08	0.27094	0.332	0.281	0.000716436	ImN_L5	ATP2B1
9.06769e-08	0.367495	0.275	0.235	0.00463105	ImN_L5	RPL26
9.89374e-08	0.342963	0.257	0.215	0.00505293	ImN_L5	MT-ND2
1.09089e-07	0.311071	0.331	0.291	0.00557139	ImN_L5	FXYD6
1.28572e-07	0.259023	0.356	0.311	0.00656642	ImN_L5	RPL4
1.73971e-07	0.352472	0.319	0.278	0.00888507	ImN_L5	CXADR
3.27858e-07	0.416322	0.304	0.271	0.0167444	ImN_L5	ZBTB18
7.0302e-07	0.331688	0.271	0.234	0.0359046	ImN_L5	NNAT
7.80304e-07	0.383034	0.267	0.23	0.0398517	ImN_L5	ABI2
8.76548e-07	0.317758	0.301	0.263	0.0447671	ImN_L5	RPL19
9.09824e-07	0.306881	0.253	0.214	0.0464665	ImN_L5	FUS
9.54709e-07	0.356117	0.267	0.229	0.0487589	ImN_L5	CKB
1.13536e-06	0.289449	0.292	0.252	0.0579853	ImN_L5	PCDHA1
1.30791e-06	0.411793	0.296	0.26	0.0667977	ImN_L5	MT-ND1
1.40148e-06	0.352039	0.291	0.253	0.0715764	ImN_L5	2025-03-06
2.28029e-06	0.373498	0.263	0.23	0.116459	ImN_L5	MSANTD3-TMEFF1
2.67147e-06	0.367312	0.266	0.233	0.136437	ImN_L5	RPS17
3.05846e-06	0.390316	0.257	0.226	0.156202	ImN_L5	RPL7
3.34522e-05	0.304745	0.257	0.227	1	ImN_L5	NRXN2
4.03786e-05	0.334104	0.254	0.225	1	ImN_L5	RPS20
6.45733e-05	0.28814	0.268	0.237	1	ImN_L5	LRRN3
0.000105648	0.27474	0.284	0.255	1	ImN_L5	GABRB3
0.000121335	0.283762	0.328	0.3	1	ImN_L5	SPTAN1
0.000147219	0.257237	0.292	0.266	1	ImN_L5	RPL27A
0.000569403	0.339927	0.519	0.501	1	ImN_L5	MT-RNR2
0.00086912	0.280677	0.283	0.26	1	ImN_L5	CDK5R1
0	0.831483	0.516	0.26	0	ImN_L4	PTPRK
0	0.456777	0.779	0.544	0	ImN_L4	MEF2C
0	0.63223	0.72	0.491	0	ImN_L4	TUBB2A
0	0.690129	0.614	0.386	0	ImN_L4	RPS19
0	0.606347	0.717	0.49	0	ImN_L4	AC092143.1
0	0.579535	0.82	0.596	0	ImN_L4	TUBB2B
0	0.663498	0.634	0.415	0	ImN_L4	CALM1
0	0.421657	0.732	0.515	0	ImN_L4	NELL2
0	0.579254	0.82	0.603	0	ImN_L4	STMN1
0	0.808433	0.484	0.268	0	ImN_L4	LPL
0	0.546363	0.684	0.469	0	ImN_L4	RPL37A
0	0.630551	0.622	0.409	0	ImN_L4	RPL13A
0	0.484826	0.753	0.54	0	ImN_L4	MAP1B
0	0.754654	0.537	0.325	0	ImN_L4	RPSA
0	0.549828	0.837	0.625	0	ImN_L4	STMN2
0	0.537777	0.78	0.569	0	ImN_L4	EEF1A1
0	0.322713	0.643	0.432	0	ImN_L4	CELF2
0	0.50934	0.844	0.633	0	ImN_L4	RTN1
0	0.821584	0.526	0.316	0	ImN_L4	LMO4
0	0.515106	0.757	0.547	0	ImN_L4	ACTG1
0	0.482588	0.734	0.528	0	ImN_L4	RTN4
0	0.660103	0.565	0.359	0	ImN_L4	TUBA1B
0	0.542221	0.649	0.445	0	ImN_L4	DPYSL3
0	0.525361	0.63	0.427	0	ImN_L4	NSG2
0	0.53476	0.647	0.444	0	ImN_L4	TUBB
0	0.38136	0.851	0.649	0	ImN_L4	GPM6A
0	0.480409	0.678	0.478	0	ImN_L4	KIDINS220
0	0.675675	0.506	0.308	0	ImN_L4	ATP1B1
0	0.674522	0.51	0.312	0	ImN_L4	RPLP0
0	0.547582	0.603	0.405	0	ImN_L4	UCHL1
0	0.572464	0.539	0.342	0	ImN_L4	SYT4
0	0.871135	0.42	0.227	0	ImN_L4	NEUROD6
0	0.457876	0.616	0.424	0	ImN_L4	SERINC1
0	0.593591	0.558	0.368	0	ImN_L4	RPS2
0	0.641036	0.504	0.314	0	ImN_L4	RPS3
0	0.597595	0.688	0.498	0	ImN_L4	MIAT
0	0.645433	0.573	0.383	0	ImN_L4	MARCKSL1
0	0.554047	0.583	0.396	0	ImN_L4	CRMP1
0	0.61751	0.549	0.363	0	ImN_L4	RPS8
0	0.804502	0.472	0.286	0	ImN_L4	FTH1
0	0.511758	0.561	0.377	0	ImN_L4	HSP90AB1
0	0.948473	0.398	0.214	0	ImN_L4	LRRN3
0	0.534983	0.603	0.42	0	ImN_L4	ARGLU1
0	0.640719	0.502	0.32	0	ImN_L4	RPL13
0	0.530858	0.586	0.405	0	ImN_L4	TMSB10
0	0.491685	0.491	0.311	0	ImN_L4	ARPP21
0	0.516513	0.567	0.387	0	ImN_L4	GNAS
0	0.605617	0.481	0.302	0	ImN_L4	RPL18
0	0.677598	0.461	0.283	0	ImN_L4	RPL7A
0	0.584036	0.511	0.334	0	ImN_L4	FABP7
0	0.605337	0.48	0.303	0	ImN_L4	APLP1
0	0.532195	0.655	0.479	0	ImN_L4	MT-RNR2
0	0.400759	0.663	0.487	0	ImN_L4	TMSB4X
0	0.614785	0.49	0.314	0	ImN_L4	RPL3
0	0.535704	0.533	0.359	0	ImN_L4	HNRNPDL
0	0.618914	0.474	0.3	0	ImN_L4	RPS27A
0	0.589108	0.54	0.367	0	ImN_L4	MT-ND4
0	0.42108	0.658	0.485	0	ImN_L4	LUC7L3
0	0.726812	0.422	0.249	0	ImN_L4	ZBTB18
0	0.607373	0.516	0.344	0	ImN_L4	CALM2
0	1.01301	0.361	0.189	0	ImN_L4	SLITRK5
0	0.639784	0.476	0.304	0	ImN_L4	EEF2
0	0.597753	0.489	0.317	0	ImN_L4	EEF1G
0	0.506852	0.537	0.366	0	ImN_L4	RPS18
0	0.750651	0.395	0.224	0	ImN_L4	SYBU
0	0.519171	0.939	0.769	0	ImN_L4	TUBA1A
0	0.565793	0.49	0.321	0	ImN_L4	EIF4A2
0	0.755231	0.408	0.239	0	ImN_L4	CDK5R1
0	0.579577	0.489	0.322	0	ImN_L4	RPL5
0	0.600309	0.481	0.314	0	ImN_L4	RPL41
0	0.678611	0.451	0.285	0	ImN_L4	YBX1
0	0.766688	0.398	0.233	0	ImN_L4	ADCY1
0	0.273269	0.708	0.543	0	ImN_L4	NCAM1
0	0.58933	0.482	0.318	0	ImN_L4	RPL10
0	0.571843	0.454	0.291	0	ImN_L4	R3HDM1
0	0.82469	0.375	0.212	0	ImN_L4	ISLR2
0	0.588738	0.487	0.324	0	ImN_L4	GAP43
0	0.514564	0.475	0.312	0	ImN_L4	NSG1
0	0.569699	0.457	0.295	0	ImN_L4	RPL6
0	0.820351	0.364	0.203	0	ImN_L4	CADM3
0	0.517408	0.469	0.309	0	ImN_L4	RPL23
0	0.410293	0.521	0.363	0	ImN_L4	ENC1
0	0.41006	0.584	0.426	0	ImN_L4	BASP1
0	0.589334	0.481	0.323	0	ImN_L4	MT-ATP6
0	0.59523	0.484	0.327	0	ImN_L4	MT-CO3
0	0.531802	0.45	0.294	0	ImN_L4	RPS6
0	0.380104	0.582	0.426	0	ImN_L4	WSB1
0	0.566028	0.47	0.315	0	ImN_L4	RPL15
0	0.731474	0.376	0.222	0	ImN_L4	LINGO1
0	0.504989	0.482	0.328	0	ImN_L4	RPL9
0	0.454364	0.454	0.303	0	ImN_L4	ARL6IP1
0	0.624181	0.413	0.262	0	ImN_L4	ATP2B1
0	0.295756	0.575	0.425	0	ImN_L4	APP
0	0.65731	0.4	0.251	0	ImN_L4	MT-CO2
0	0.3005	0.576	0.427	0	ImN_L4	HSP90AA1
0	0.568031	0.427	0.278	0	ImN_L4	RPLP1
0	0.698422	0.345	0.197	0	ImN_L4	CSPG5
0	0.401435	0.484	0.336	0	ImN_L4	SARAF
0	0.464664	0.434	0.287	0	ImN_L4	CD24
0	0.549394	0.419	0.272	0	ImN_L4	FXYD6
0	0.467036	0.455	0.309	0	ImN_L4	SCD5
0	0.527102	0.431	0.286	0	ImN_L4	RPS16
0	0.58034	0.395	0.25	0	ImN_L4	HMGCR
0	0.616539	0.381	0.238	0	ImN_L4	RPS15
0	0.625899	0.374	0.232	0	ImN_L4	RPL17-C18orf32
0	0.445774	0.471	0.329	0	ImN_L4	HNRNPA1
0	0.509734	0.434	0.293	0	ImN_L4	RPL4
0	0.613951	0.381	0.24	0	ImN_L4	RPL10A
0	0.759632	0.336	0.195	0	ImN_L4	FAM171A2
0	0.755265	0.332	0.191	0	ImN_L4	NR2F1
0	0.494709	0.421	0.28	0	ImN_L4	RPL35A
0	0.480796	0.438	0.298	0	ImN_L4	RPS3A
0	0.274014	0.547	0.408	0	ImN_L4	RTN3
0	0.487105	0.421	0.282	0	ImN_L4	RPS14
0	0.461041	0.425	0.286	0	ImN_L4	HSPA8
0	0.924944	0.286	0.147	0	ImN_L4	LHX2
0	0.704341	0.334	0.196	0	ImN_L4	SYT13
0	0.596819	0.372	0.235	0	ImN_L4	FBXW7
0	0.588291	0.372	0.235	0	ImN_L4	PCDHA1
0	0.391729	0.463	0.326	0	ImN_L4	PTMA
0	0.434845	0.458	0.321	0	ImN_L4	RPL31
0	0.485202	0.418	0.282	0	ImN_L4	RPS29
0	0.74712	0.328	0.192	0	ImN_L4	DRAXIN
0	0.556203	0.388	0.252	0	ImN_L4	RPL21
0	0.563161	0.376	0.24	0	ImN_L4	FAU
0	0.430564	0.42	0.285	0	ImN_L4	MAPT
0	0.507709	0.392	0.257	0	ImN_L4	STMN4
0	0.410737	0.466	0.332	0	ImN_L4	RPL34
0	0.531519	0.383	0.249	0	ImN_L4	RPL27A
0	0.660368	0.347	0.213	0	ImN_L4	L1CAM
0	0.444968	0.44	0.307	0	ImN_L4	ACTB
0	0.743641	0.314	0.181	0	ImN_L4	SATB2-AS1
0	1.06231	0.262	0.129	0	ImN_L4	RPRM
0	0.638439	0.343	0.211	0	ImN_L4	EEF1B2
0	0.427241	0.42	0.288	0	ImN_L4	NDFIP1
0	0.601225	0.348	0.216	0	ImN_L4	RPS17
0	0.253196	0.579	0.447	0	ImN_L4	LINC00461
0	0.570736	0.368	0.237	0	ImN_L4	RPL36
0	0.493306	0.399	0.268	0	ImN_L4	YWHAZ
0	0.421479	0.452	0.322	0	ImN_L4	PPIA
0	0.504186	0.399	0.269	0	ImN_L4	MIR124-2HG
0	0.521207	0.377	0.247	0	ImN_L4	RPL19
0	0.613058	0.333	0.204	0	ImN_L4	RPS5
0	0.465616	0.475	0.346	0	ImN_L4	MEG3
0	0.380054	0.439	0.31	0	ImN_L4	RPS11
0	0.648679	0.368	0.24	0	ImN_L4	TTLL7
0	0.528183	0.371	0.243	0	ImN_L4	RPS27
0	0.589002	0.358	0.23	0	ImN_L4	JPT1
0	0.594917	0.34	0.213	0	ImN_L4	CKB
0	0.405875	0.401	0.274	0	ImN_L4	REEP1
0	0.385537	0.419	0.292	0	ImN_L4	RPS23
0	0.977031	0.254	0.128	0	ImN_L4	FJX1
0	0.628348	0.329	0.204	0	ImN_L4	PLPPR4
0	0.666684	0.31	0.185	0	ImN_L4	RPS10
0	0.420798	0.406	0.282	0	ImN_L4	RPS24
0	0.859162	0.281	0.157	0	ImN_L4	SCG2
0	0.505485	0.385	0.261	0	ImN_L4	CFL1
0	0.547738	0.359	0.235	0	ImN_L4	SCN2A
0	0.302801	0.487	0.364	0	ImN_L4	CLASP2
0	0.458073	0.368	0.245	0	ImN_L4	MT-ND1
0	0.500185	0.354	0.231	0	ImN_L4	RPL27
0	0.632954	0.338	0.216	0	ImN_L4	RSRP1
0	0.458631	0.383	0.261	0	ImN_L4	ATP9A
0	0.457934	0.415	0.293	0	ImN_L4	SCN3A
0	0.930076	0.253	0.131	0	ImN_L4	ACTN2
0	0.455239	0.385	0.263	0	ImN_L4	CXADR
0	0.775848	0.302	0.181	0	ImN_L4	FOXP1
0	0.746738	0.288	0.167	0	ImN_L4	TMEM59L
0	0.56439	0.337	0.217	0	ImN_L4	GDI1
0	0.369204	0.428	0.308	0	ImN_L4	CEP170
0	0.673025	0.308	0.188	0	ImN_L4	SCN3B
0	0.554859	0.366	0.246	0	ImN_L4	PEBP1
0	0.561236	0.333	0.214	0	ImN_L4	RPS9
0	0.573477	0.331	0.212	0	ImN_L4	NRXN2
0	0.44862	0.362	0.243	0	ImN_L4	RPL24
0	0.49484	0.365	0.246	0	ImN_L4	RACK1
0	0.772394	0.282	0.163	0	ImN_L4	IDS
0	0.350921	0.403	0.285	0	ImN_L4	PSAP
0	0.512355	0.342	0.224	0	ImN_L4	INA
0	0.537885	0.33	0.212	0	ImN_L4	RPS28
0	0.758525	0.27	0.152	0	ImN_L4	TUBB3
0	0.364855	0.392	0.274	0	ImN_L4	DPYSL2
0	0.391414	0.43	0.313	0	ImN_L4	HMGN1
0	0.426191	0.371	0.255	0	ImN_L4	MT-CYB
0	0.403879	0.37	0.254	0	ImN_L4	MT-CO1
0	0.645519	0.305	0.189	0	ImN_L4	CALM3
0	0.302635	0.465	0.35	0	ImN_L4	FNBP1L
0	0.39179	0.4	0.285	0	ImN_L4	SPTAN1
0	0.550325	0.33	0.215	0	ImN_L4	MLLT11
0	0.54671	0.326	0.211	0	ImN_L4	RPS20
0	0.840938	0.251	0.136	0	ImN_L4	FTL
0	0.444943	0.374	0.26	0	ImN_L4	KIF5C
0	0.863675	0.254	0.14	0	ImN_L4	KLF6
0	0.420102	0.354	0.241	0	ImN_L4	RPS21
0	0.430016	0.353	0.24	0	ImN_L4	RPLP2
0	0.644627	0.283	0.17	0	ImN_L4	AC024293.1
0	0.500886	0.324	0.212	0	ImN_L4	RPL7
0	0.543318	0.342	0.23	0	ImN_L4	RBM5
0	0.354661	0.392	0.28	0	ImN_L4	HMGB1
0	0.39221	0.362	0.25	0	ImN_L4	RPL38
0	0.390704	0.368	0.256	0	ImN_L4	RPL32
0	0.469685	0.331	0.22	0	ImN_L4	RPS15A
0	0.44739	0.336	0.225	0	ImN_L4	RPL18A
0	0.526208	0.317	0.207	0	ImN_L4	RPL8
0	0.686742	0.271	0.161	0	ImN_L4	ZFAND5
0	0.442172	0.327	0.217	0	ImN_L4	AC138811.2
0	0.619515	0.278	0.168	0	ImN_L4	AC245033.4
0	0.454117	0.344	0.234	0	ImN_L4	MARCKS
0	0.4732	0.314	0.205	0	ImN_L4	NEO1
0	0.507377	0.316	0.207	0	ImN_L4	CLSTN1
0	0.507315	0.314	0.205	0	ImN_L4	GAS5
0	0.528535	0.329	0.22	0	ImN_L4	PABPN1
0	0.304143	0.358	0.249	0	ImN_L4	GPM6B
0	0.522191	0.31	0.201	0	ImN_L4	MT-ND2
0	0.714036	0.265	0.157	0	ImN_L4	VAMP2
0	0.529368	0.303	0.195	0	ImN_L4	DYNLL1
0	0.443096	0.292	0.184	0	ImN_L4	DOK5
0	0.558537	0.289	0.181	0	ImN_L4	RPS7
0	0.568455	0.3	0.192	0	ImN_L4	ELMOD1
0	0.480173	0.344	0.237	0	ImN_L4	SF3B1
0	0.487094	0.322	0.216	0	ImN_L4	YWHAB
0	0.45251	0.32	0.214	0	ImN_L4	RPS12
0	0.652727	0.264	0.158	0	ImN_L4	BHLHE22
0	0.398906	0.345	0.239	0	ImN_L4	KLC1
0	0.403592	0.355	0.249	0	ImN_L4	RPL37
0	0.56255	0.288	0.182	0	ImN_L4	NEFM
0	0.333304	0.383	0.278	0	ImN_L4	RPL30
0	0.571089	0.293	0.188	0	ImN_L4	PABPC1
0	0.353578	0.352	0.248	0	ImN_L4	RPS4X
0	0.398861	0.348	0.244	0	ImN_L4	YWHAQ
0	0.357851	0.343	0.24	0	ImN_L4	RPL11
0	0.475648	0.311	0.208	0	ImN_L4	H3F3A
0	0.370725	0.381	0.278	0	ImN_L4	NREP
0	0.278949	0.425	0.322	0	ImN_L4	SFPQ
0	0.514297	0.29	0.187	0	ImN_L4	RPS25
0	0.577082	0.275	0.173	0	ImN_L4	ATP1A1
0	0.42568	0.309	0.207	0	ImN_L4	ITM2B
0	0.432343	0.327	0.225	0	ImN_L4	UBC
0	0.428179	0.324	0.222	0	ImN_L4	RPL26
0	0.472932	0.303	0.201	0	ImN_L4	GAPDH
0	0.52212	0.291	0.189	0	ImN_L4	ATP2A2
0	0.29797	0.383	0.282	0	ImN_L4	GRIN2B
0	0.683895	0.252	0.151	0	ImN_L4	PTPRF
0	0.641858	0.254	0.153	0	ImN_L4	EFNB2
0	0.40994	0.341	0.241	0	ImN_L4	2025-03-06
0	0.496177	0.317	0.217	0	ImN_L4	ABI2
0	0.525313	0.31	0.21	0	ImN_L4	CCNI
0	0.370437	0.328	0.228	0	ImN_L4	RPS13
0	0.330431	0.368	0.268	0	ImN_L4	MATR3
0	0.373321	0.335	0.236	0	ImN_L4	GNB1
0	0.60847	0.254	0.155	0	ImN_L4	RPL28
0	0.252615	0.362	0.263	0	ImN_L4	PCDHGA1
0	0.526699	0.274	0.176	0	ImN_L4	BEX1
0	0.581722	0.268	0.17	0	ImN_L4	TMEM150C
0	0.347627	0.314	0.216	0	ImN_L4	NCAN
0	0.273178	0.327	0.229	0	ImN_L4	CNTN1
0	0.38086	0.33	0.232	0	ImN_L4	SMARCA2
0	0.434349	0.302	0.204	0	ImN_L4	SLA
0	0.468828	0.293	0.195	0	ImN_L4	RPL14
0	0.482115	0.28	0.183	0	ImN_L4	FAM3C
0	0.447416	0.318	0.221	0	ImN_L4	KIFAP3
0	0.446438	0.296	0.199	0	ImN_L4	YWHAG
0	0.364658	0.375	0.278	0	ImN_L4	SRSF11
0	0.34454	0.38	0.284	0	ImN_L4	PNISR
0	0.438845	0.274	0.179	0	ImN_L4	PCSK2
0	0.590814	0.255	0.16	0	ImN_L4	MAP6
0	0.523425	0.266	0.171	0	ImN_L4	PRNP
0	0.477631	0.274	0.18	0	ImN_L4	RPL36A
0	0.496013	0.299	0.205	0	ImN_L4	PRKACB
0	0.504323	0.264	0.17	0	ImN_L4	REEP5
0	0.515343	0.29	0.196	0	ImN_L4	CLK1
0	0.525492	0.265	0.172	0	ImN_L4	TOMM20
0	0.318788	0.316	0.223	0	ImN_L4	RASGEF1B
0	0.477252	0.264	0.171	0	ImN_L4	AC116533.1
0	0.443214	0.282	0.189	0	ImN_L4	ATP5F1A
0	0.360439	0.334	0.242	0	ImN_L4	SYNE1
0	0.365678	0.331	0.239	0	ImN_L4	MPPED1
0	0.496208	0.279	0.187	0	ImN_L4	ATCAY
0	0.409695	0.281	0.189	0	ImN_L4	TSC22D1
0	0.337349	0.307	0.215	0	ImN_L4	HMGCS1
0	0.515083	0.262	0.17	0	ImN_L4	RNF145
0	0.26489	0.413	0.321	0	ImN_L4	CCDC88A
0	0.38591	0.289	0.197	0	ImN_L4	TSPAN7
0	0.532313	0.263	0.172	0	ImN_L4	B4GALNT4
0	0.466291	0.252	0.161	0	ImN_L4	SEZ6L
0	0.380628	0.303	0.212	0	ImN_L4	NACA
0	0.443724	0.302	0.211	0	ImN_L4	DDX39B
0	0.333258	0.347	0.257	0	ImN_L4	DAAM1
0	0.295845	0.342	0.253	0	ImN_L4	DDX5
0	0.419872	0.274	0.185	0	ImN_L4	PKIA
0	0.358881	0.314	0.225	0	ImN_L4	YWHAE
0	0.364526	0.311	0.222	0	ImN_L4	HNRNPK
0	0.488103	0.252	0.163	0	ImN_L4	RPL23A
0	0.431682	0.266	0.178	0	ImN_L4	VSTM2L
0	0.457209	0.268	0.18	0	ImN_L4	EIF4G2
0	0.525651	0.251	0.163	0	ImN_L4	RAC1
0	0.320187	0.317	0.229	0	ImN_L4	TPT1
0	0.38	0.288	0.2	0	ImN_L4	TIMP2
0	0.252667	0.331	0.244	0	ImN_L4	GABRB3
0	0.366849	0.274	0.187	0	ImN_L4	DPYSL5
0	0.335568	0.309	0.222	0	ImN_L4	DOCK9
0	0.358511	0.283	0.196	0	ImN_L4	NEUROD2
0	0.459823	0.277	0.191	0	ImN_L4	KIAA0408
0	0.419288	0.279	0.193	0	ImN_L4	SET
0	0.686643	0.253	0.167	0	ImN_L4	BDP1
0	0.524236	0.256	0.17	0	ImN_L4	KPNB1
0	0.454014	0.293	0.207	0	ImN_L4	SLC38A1
0	0.425013	0.282	0.196	0	ImN_L4	DYNC1H1
0	0.479457	0.258	0.173	0	ImN_L4	SQLE
0	0.276499	0.338	0.253	0	ImN_L4	KIF1B
0	0.445652	0.268	0.183	0	ImN_L4	CIRBP
0	0.397641	0.293	0.208	0	ImN_L4	ATP2C1
0	0.305599	0.305	0.22	0	ImN_L4	MSANTD3-TMEFF1
0	0.428106	0.256	0.172	0	ImN_L4	ADD2
0	0.436768	0.259	0.175	0	ImN_L4	PGRMC1
0	0.467511	0.261	0.177	0	ImN_L4	SYT11
0	0.423026	0.277	0.194	0	ImN_L4	HP1BP3
0	0.36627	0.269	0.186	0	ImN_L4	BEX3
0	0.484871	0.269	0.186	0	ImN_L4	CHD3
0	0.365738	0.311	0.228	0	ImN_L4	OGA
0	0.446667	0.257	0.175	0	ImN_L4	ELAVL3
0	0.418904	0.286	0.204	0	ImN_L4	ZC2HC1A
0	0.354834	0.275	0.194	0	ImN_L4	TSPAN3
0	0.348868	0.31	0.23	0	ImN_L4	TIA1
0	0.447016	0.283	0.203	0	ImN_L4	PCLO
0	0.393416	0.251	0.173	0	ImN_L4	CDC42
0	0.357097	0.293	0.215	0	ImN_L4	KIAA1109
0	0.411561	0.265	0.188	0	ImN_L4	CELF5
0	0.319015	0.266	0.19	0	ImN_L4	OCIAD1
0	0.443135	0.26	0.184	0	ImN_L4	TNPO1
0	0.35042	0.272	0.196	0	ImN_L4	FOXG1
9.07735e-306	0.342854	0.293	0.215	4.63598e-301	ImN_L4	DYNC1I2
4.20802e-304	0.350465	0.275	0.201	2.14912e-299	ImN_L4	NUDT3
1.6545e-303	0.311693	0.288	0.21	8.44984e-299	ImN_L4	GABBR2
7.08924e-297	0.272553	0.296	0.216	3.62062e-292	ImN_L4	SCG5
3.96135e-295	0.324028	0.264	0.19	2.02314e-290	ImN_L4	SLC39A6
8.16797e-294	0.356058	0.265	0.193	4.17155e-289	ImN_L4	SON
8.23853e-292	0.262515	0.302	0.223	4.20758e-287	ImN_L4	SPTBN1
2.05489e-280	0.309075	0.259	0.187	1.04947e-275	ImN_L4	MORF4L1
3.53381e-275	0.282355	0.275	0.2	1.80479e-270	ImN_L4	UBB
1.0966e-271	0.335851	0.257	0.187	5.60057e-267	ImN_L4	TOP2B
3.94595e-271	0.267829	0.299	0.225	2.01528e-266	ImN_L4	RUFY3
2.30167e-270	0.375551	0.281	0.21	1.17551e-265	ImN_L4	ANKRD10
1.07814e-257	0.270453	0.268	0.2	5.5063e-253	ImN_L4	RUNX1T1
1.18818e-248	0.402514	0.252	0.188	6.06826e-244	ImN_L4	TRA2A
2.95571e-246	0.382853	0.265	0.2	1.50954e-241	ImN_L4	RBM25
8.0426e-244	0.295413	0.291	0.221	4.10752e-239	ImN_L4	HNRNPU
7.4311e-232	0.281441	0.273	0.205	3.79521e-227	ImN_L4	FUS
1.09326e-186	0.288342	0.258	0.201	5.58352e-182	ImN_L4	ZNF292
9.48927e-182	0.261889	0.275	0.216	4.84636e-177	ImN_L4	PCM1
3.49142e-155	0.284004	0.26	0.207	1.78314e-150	ImN_L4	NKTR
0	1.52509	0.776	0.276	0	ImN_L3_5	PTPRK
0	0.76064	0.842	0.446	0	ImN_L3_5	CELF2
0	1.29844	0.573	0.184	0	ImN_L3_5	FOXP1
0	0.81342	0.708	0.321	0	ImN_L3_5	ARPP21
0	1.19668	0.571	0.196	0	ImN_L3_5	RUNX1T1
0	0.72091	0.706	0.335	0	ImN_L3_5	LSAMP
0	0.712937	0.689	0.33	0	ImN_L3_5	SATB2
0	0.702763	0.7	0.348	0	ImN_L3_5	NBEA
0	0.83523	0.701	0.351	0	ImN_L3_5	MEG3
0	0.825285	0.618	0.27	0	ImN_L3_5	LRRC4C
0	1.18167	0.542	0.195	0	ImN_L3_5	RALYL
0	1.46127	0.475	0.138	0	ImN_L3_5	KLHL1
0	0.637521	0.667	0.332	0	ImN_L3_5	LMO4
0	0.607936	0.727	0.393	0	ImN_L3_5	NKAIN2
0	0.501594	0.866	0.542	0	ImN_L3_5	NRXN1
0	0.381653	0.768	0.447	0	ImN_L3_5	ANK2
0	0.80477	0.543	0.226	0	ImN_L3_5	GRM7
0	0.993268	0.496	0.18	0	ImN_L3_5	RYR2
0	0.772953	0.56	0.246	0	ImN_L3_5	TTLL7
0	1.34814	0.464	0.151	0	ImN_L3_5	KCNH7
0	0.625446	0.618	0.305	0	ImN_L3_5	NAV3
0	0.767091	0.556	0.244	0	ImN_L3_5	ADCY1
0	0.545651	0.642	0.33	0	ImN_L3_5	ZEB2
0	0.414743	0.677	0.37	0	ImN_L3_5	CLASP2
0	0.827285	0.505	0.201	0	ImN_L3_5	SLITRK5
0	0.840988	0.506	0.203	0	ImN_L3_5	PCLO
0	0.505164	0.625	0.323	0	ImN_L3_5	CCDC88A
0	0.338683	0.649	0.352	0	ImN_L3_5	GRIA2
0	0.476555	0.599	0.302	0	ImN_L3_5	R3HDM1
0	0.394611	0.633	0.337	0	ImN_L3_5	ANK3
0	0.576038	0.913	0.618	0	ImN_L3_5	PTPRD
0	0.408013	0.806	0.512	0	ImN_L3_5	MIAT
0	1.2837	0.442	0.15	0	ImN_L3_5	KCNQ5
0	0.284649	0.826	0.534	0	ImN_L3_5	NELL2
0	0.505884	0.589	0.299	0	ImN_L3_5	SCN3A
0	0.638653	0.539	0.25	0	ImN_L3_5	SOX5
0	0.354929	0.646	0.357	0	ImN_L3_5	LRRC7
0	0.395591	0.644	0.355	0	ImN_L3_5	FNBP1L
0	0.548289	0.563	0.274	0	ImN_L3_5	FRMD4A
0	1.13459	0.524	0.236	0	ImN_L3_5	LRP1B
0	0.607029	0.525	0.237	0	ImN_L3_5	SYBU
0	0.464124	0.574	0.286	0	ImN_L3_5	GRIN2B
0	1.18062	0.442	0.156	0	ImN_L3_5	MDGA2
0	0.355475	0.606	0.323	0	ImN_L3_5	CACNA2D1
0	0.304139	0.847	0.565	0	ImN_L3_5	MEF2C
0	0.554085	0.524	0.242	0	ImN_L3_5	SCN2A
0	0.305648	0.716	0.435	0	ImN_L3_5	ARGLU1
0	0.43655	0.552	0.272	0	ImN_L3_5	ATP2B1
0	0.307022	0.778	0.498	0	ImN_L3_5	LUC7L3
0	0.253423	0.646	0.367	0	ImN_L3_5	TCF4
0	0.282322	0.651	0.372	0	ImN_L3_5	HNRNPDL
0	0.45835	0.56	0.282	0	ImN_L3_5	SLC44A5
0	0.342135	0.563	0.286	0	ImN_L3_5	LPL
0	0.985932	0.414	0.138	0	ImN_L3_5	ACTN2
0	0.538786	0.526	0.252	0	ImN_L3_5	DPYD
0	0.606518	0.546	0.273	0	ImN_L3_5	GRIK2
0	0.566504	0.501	0.228	0	ImN_L3_5	PLXNA4
0	0.478764	0.516	0.243	0	ImN_L3_5	FBXW7
0	1.00698	0.498	0.226	0	ImN_L3_5	DPP10
0	0.716625	0.495	0.226	0	ImN_L3_5	PCDH9
0	0.302649	0.584	0.315	0	ImN_L3_5	CEP170
0	0.561501	0.492	0.224	0	ImN_L3_5	DOCK9
0	0.267153	0.598	0.331	0	ImN_L3_5	MYT1L
0	0.278136	0.583	0.316	0	ImN_L3_5	ADGRB3
0	0.453422	0.536	0.27	0	ImN_L3_5	DCLK1
0	0.548334	0.489	0.224	0	ImN_L3_5	ISLR2
0	0.625271	0.494	0.229	0	ImN_L3_5	LRRN3
0	0.751888	0.466	0.202	0	ImN_L3_5	TMEM108
0	0.518714	0.488	0.224	0	ImN_L3_5	SLC8A1
0	0.843382	0.433	0.169	0	ImN_L3_5	BDP1
0	0.599685	0.46	0.197	0	ImN_L3_5	ELMOD1
0	0.467326	0.506	0.244	0	ImN_L3_5	PCDHA1
0	0.336418	0.524	0.262	0	ImN_L3_5	ZBTB18
0	0.463374	0.505	0.243	0	ImN_L3_5	NEUROD6
0	0.388618	0.521	0.263	0	ImN_L3_5	DST
0	0.592878	0.463	0.205	0	ImN_L3_5	FAM171A2
0	0.575266	0.458	0.201	0	ImN_L3_5	DRAXIN
0	0.547582	0.451	0.195	0	ImN_L3_5	XKR4
0	0.517575	0.46	0.205	0	ImN_L3_5	GRM5
0	0.761066	0.416	0.162	0	ImN_L3_5	SEMA6D
0	0.437234	0.511	0.257	0	ImN_L3_5	PPFIA2
0	0.434065	0.477	0.223	0	ImN_L3_5	RSRP1
0	0.416988	0.507	0.256	0	ImN_L3_5	KIF1B
0	0.269383	0.544	0.294	0	ImN_L3_5	MAPT
0	0.833407	0.402	0.153	0	ImN_L3_5	SCN9A
0	0.436384	0.487	0.238	0	ImN_L3_5	NRG3
0	0.688323	0.435	0.186	0	ImN_L3_5	TNPO1
0	0.418144	0.5	0.252	0	ImN_L3_5	SSBP2
0	0.608906	0.456	0.209	0	ImN_L3_5	ANKRD36
0	0.310467	0.521	0.274	0	ImN_L3_5	SNHG14
0	0.656119	0.443	0.196	0	ImN_L3_5	CSMD3
0	0.780497	0.403	0.157	0	ImN_L3_5	LHX2
0	0.474498	0.456	0.211	0	ImN_L3_5	NEO1
0	0.542531	0.44	0.195	0	ImN_L3_5	SPOCK1
0	0.3646	0.486	0.243	0	ImN_L3_5	MPPED1
0	0.389094	0.479	0.236	0	ImN_L3_5	RBM5
0	0.268681	0.511	0.269	0	ImN_L3_5	ATP9A
0	0.481775	0.469	0.227	0	ImN_L3_5	SRGAP1
0	0.424348	0.462	0.221	0	ImN_L3_5	AKT3
0	0.257045	0.519	0.278	0	ImN_L3_5	MIR124-2HG
0	0.338646	0.542	0.302	0	ImN_L3_5	FTH1
0	0.472866	0.45	0.21	0	ImN_L3_5	PRKACB
0	0.486955	0.456	0.216	0	ImN_L3_5	CADM3
0	0.256223	0.519	0.279	0	ImN_L3_5	MGAT4C
0	0.394877	0.46	0.221	0	ImN_L3_5	ARMH4
0	0.541761	0.43	0.191	0	ImN_L3_5	SLC4A10
0	0.612035	0.429	0.19	0	ImN_L3_5	DOK5
0	0.687459	0.418	0.179	0	ImN_L3_5	DNM3
0	0.461885	0.473	0.234	0	ImN_L3_5	ANKRD36C
0	0.402859	0.458	0.22	0	ImN_L3_5	NRXN2
0	0.642994	0.474	0.236	0	ImN_L3_5	LRRTM4
0	0.354878	0.491	0.253	0	ImN_L3_5	CDK5R1
0	0.478796	0.449	0.212	0	ImN_L3_5	PLPPR4
0	0.251935	0.489	0.252	0	ImN_L3_5	TRIO
0	0.698673	0.393	0.157	0	ImN_L3_5	CD47
0	0.933275	0.373	0.138	0	ImN_L3_5	RPRM
0	0.452836	0.457	0.223	0	ImN_L3_5	FLRT2
0	0.583054	0.406	0.173	0	ImN_L3_5	CSMD2
0	0.37834	0.456	0.223	0	ImN_L3_5	FAM155A
0	0.284108	0.5	0.267	0	ImN_L3_5	KIF5C
0	0.334904	0.446	0.214	0	ImN_L3_5	CLSTN1
0	0.255806	0.5	0.268	0	ImN_L3_5	CTNNA2
0	0.795687	0.366	0.134	0	ImN_L3_5	CCPG1
0	0.359292	0.477	0.246	0	ImN_L3_5	CADM1
0	0.374706	0.459	0.23	0	ImN_L3_5	NTM
0	0.317104	0.485	0.256	0	ImN_L3_5	MACROD2
0	0.419878	0.439	0.211	0	ImN_L3_5	ATP2C1
0	0.689061	0.375	0.147	0	ImN_L3_5	KLF6
0	0.304791	0.463	0.237	0	ImN_L3_5	BMPR2
0	0.377279	0.461	0.235	0	ImN_L3_5	LINGO1
0	0.340011	0.434	0.21	0	ImN_L3_5	2025-03-01
0	0.916196	0.349	0.125	0	ImN_L3_5	LRFN5
0	0.926825	0.343	0.12	0	ImN_L3_5	NECAB1
0	0.284425	0.454	0.231	0	ImN_L3_5	OGA
0	0.293822	0.441	0.218	0	ImN_L3_5	KIAA1109
0	0.404421	0.432	0.209	0	ImN_L3_5	CSPG5
0	0.426869	0.424	0.201	0	ImN_L3_5	NR2F1
0	0.563932	0.396	0.174	0	ImN_L3_5	CNTN4
0	0.276528	0.456	0.234	0	ImN_L3_5	CNTN1
0	0.485059	0.419	0.198	0	ImN_L3_5	CADPS
0	0.555658	0.391	0.171	0	ImN_L3_5	CELF4
0	0.402787	0.427	0.207	0	ImN_L3_5	ZC2HC1A
0	0.677638	0.361	0.142	0	ImN_L3_5	MYO16
0	0.374815	0.438	0.219	0	ImN_L3_5	NCOA1
0	0.831645	0.346	0.127	0	ImN_L3_5	ALCAM
0	0.571428	0.384	0.166	0	ImN_L3_5	SEZ6L
0	0.327281	0.423	0.206	0	ImN_L3_5	PCDH11X
0	0.542112	0.396	0.18	0	ImN_L3_5	NCAM2
0	0.343625	0.427	0.211	0	ImN_L3_5	SLC38A1
0	0.368549	0.423	0.207	0	ImN_L3_5	SYT13
0	0.406811	0.413	0.197	0	ImN_L3_5	SCN3B
0	0.305511	0.432	0.217	0	ImN_L3_5	PCM1
0	0.336685	0.428	0.213	0	ImN_L3_5	GABBR2
0	0.435811	0.412	0.197	0	ImN_L3_5	DYNC1I1
0	0.871517	0.327	0.114	0	ImN_L3_5	PPFIBP1
0	0.359588	0.414	0.201	0	ImN_L3_5	RBM25
0	0.506155	0.389	0.177	0	ImN_L3_5	KAZN
0	0.631806	0.37	0.158	0	ImN_L3_5	ARFGEF3
0	0.343918	0.445	0.233	0	ImN_L3_5	AFF3
0	0.361178	0.402	0.191	0	ImN_L3_5	SATB2-AS1
0	0.366586	0.412	0.202	0	ImN_L3_5	ZNF292
0	0.290795	0.422	0.213	0	ImN_L3_5	MYCBP2
0	0.595206	0.352	0.144	0	ImN_L3_5	HSPH1
0	0.266217	0.43	0.222	0	ImN_L3_5	CKB
0	0.442462	0.386	0.181	0	ImN_L3_5	DOCK3
0	0.735728	0.331	0.126	0	ImN_L3_5	TARBP1
0	0.789406	0.33	0.126	0	ImN_L3_5	MIR137HG
0	0.357646	0.394	0.191	0	ImN_L3_5	MED13L
0	0.292493	0.401	0.198	0	ImN_L3_5	HP1BP3
0	0.343082	0.393	0.19	0	ImN_L3_5	TAFA1
0	0.740429	0.311	0.109	0	ImN_L3_5	PCDH19
0	0.626071	0.36	0.158	0	ImN_L3_5	KHDRBS2
0	0.282863	0.393	0.192	0	ImN_L3_5	PSD3
0	0.445579	0.367	0.166	0	ImN_L3_5	MAP6
0	0.294961	0.397	0.197	0	ImN_L3_5	CACNA1E
0	0.29787	0.388	0.188	0	ImN_L3_5	CSRNP3
0	0.424763	0.375	0.176	0	ImN_L3_5	ADD2
0	0.348598	0.391	0.192	0	ImN_L3_5	CELF5
0	0.362957	0.382	0.184	0	ImN_L3_5	SEPTIN11
0	0.341404	0.388	0.19	0	ImN_L3_5	TRA2A
0	1.0313	0.279	0.082	0	ImN_L3_5	CNTNAP3B
0	0.309153	0.389	0.192	0	ImN_L3_5	DPYSL5
0	0.599558	0.346	0.149	0	ImN_L3_5	MMP16
0	0.502061	0.361	0.164	0	ImN_L3_5	KHDRBS3
0	0.789937	0.301	0.106	0	ImN_L3_5	PIK3R1
0	1.01691	0.283	0.088	0	ImN_L3_5	ARHGAP20
0	0.295776	0.398	0.204	0	ImN_L3_5	FGF12
0	0.556222	0.337	0.143	0	ImN_L3_5	ICA1L
0	0.277381	0.402	0.208	0	ImN_L3_5	NKTR
0	0.253502	0.395	0.201	0	ImN_L3_5	DYNC1H1
0	0.7432	0.302	0.109	0	ImN_L3_5	KCNT2
0	0.31568	0.373	0.18	0	ImN_L3_5	ATP1A1
0	0.344946	0.369	0.176	0	ImN_L3_5	TMEM59L
0	0.943301	0.285	0.092	0	ImN_L3_5	THRB
0	0.450345	0.375	0.183	0	ImN_L3_5	GPHN
0	0.362318	0.373	0.182	0	ImN_L3_5	KIF21A
0	1.23625	0.259	0.068	0	ImN_L3_5	CNTNAP3
0	0.379863	0.359	0.168	0	ImN_L3_5	NRCAM
0	0.416505	0.376	0.186	0	ImN_L3_5	ENOX1
0	0.398483	0.358	0.168	0	ImN_L3_5	BACH2
0	0.320768	0.365	0.176	0	ImN_L3_5	TMEM150C
0	0.395044	0.354	0.165	0	ImN_L3_5	PGM2L1
0	0.451353	0.346	0.157	0	ImN_L3_5	AGTPBP1
0	0.399031	0.335	0.147	0	ImN_L3_5	HIVEP2
0	0.648472	0.323	0.135	0	ImN_L3_5	NIN
0	0.31406	0.368	0.18	0	ImN_L3_5	TCERG1
0	0.584377	0.321	0.133	0	ImN_L3_5	CDH10
0	1.04135	0.29	0.103	0	ImN_L3_5	UNC5C
0	0.311376	0.375	0.189	0	ImN_L3_5	TANC2
0	0.606086	0.315	0.129	0	ImN_L3_5	TNKS2
0	0.41144	0.355	0.169	0	ImN_L3_5	GRIA3
0	0.331205	0.367	0.182	0	ImN_L3_5	SORBS1
0	0.300254	0.359	0.174	0	ImN_L3_5	CSNK1A1
0	0.845613	0.285	0.1	0	ImN_L3_5	PTPN13
0	0.454916	0.354	0.169	0	ImN_L3_5	STXBP5
0	0.38816	0.326	0.143	0	ImN_L3_5	SLIT1
0	0.701593	0.293	0.11	0	ImN_L3_5	GABRB1
0	0.258282	0.374	0.191	0	ImN_L3_5	TSPAN5
0	0.258944	0.367	0.185	0	ImN_L3_5	RNF130
0	0.529411	0.323	0.142	0	ImN_L3_5	FRRS1L
0	0.330031	0.341	0.16	0	ImN_L3_5	EFNB2
0	0.594899	0.31	0.129	0	ImN_L3_5	PTPN2
0	0.316247	0.34	0.16	0	ImN_L3_5	KIAA1549L
0	0.356452	0.335	0.155	0	ImN_L3_5	FMNL2
0	0.38283	0.335	0.155	0	ImN_L3_5	TSPAN14
0	0.595812	0.306	0.126	0	ImN_L3_5	KIAA0319
0	0.276914	0.358	0.178	0	ImN_L3_5	B4GALNT4
0	0.48946	0.308	0.129	0	ImN_L3_5	FUT9
0	0.278494	0.344	0.165	0	ImN_L3_5	HDGFL3
0	0.252783	0.364	0.186	0	ImN_L3_5	TNIK
0	0.542418	0.314	0.136	0	ImN_L3_5	TENM3
0	0.759928	0.277	0.1	0	ImN_L3_5	NPNT
0	0.427794	0.316	0.14	0	ImN_L3_5	SRGAP2
0	0.718877	0.28	0.105	0	ImN_L3_5	RORB
0	0.371359	0.316	0.141	0	ImN_L3_5	PTPRT
0	0.426143	0.319	0.144	0	ImN_L3_5	FRMPD4
0	0.364525	0.34	0.165	0	ImN_L3_5	HERC1
0	0.379318	0.32	0.145	0	ImN_L3_5	OGT
0	0.338925	0.327	0.152	0	ImN_L3_5	NDRG1
0	0.602275	0.284	0.109	0	ImN_L3_5	IGSF21
0	0.524035	0.305	0.13	0	ImN_L3_5	ANKRD36B
0	0.515162	0.304	0.129	0	ImN_L3_5	CAMKV
0	0.477475	0.329	0.155	0	ImN_L3_5	SNAP91
0	0.285816	0.34	0.166	0	ImN_L3_5	TTC14
0	0.395815	0.312	0.138	0	ImN_L3_5	CACNA1A
0	0.444907	0.312	0.138	0	ImN_L3_5	MAN1A2
0	0.362753	0.333	0.16	0	ImN_L3_5	PRKAR2B
0	0.35818	0.318	0.145	0	ImN_L3_5	NECTIN3
0	0.468874	0.299	0.126	0	ImN_L3_5	KCNQ3
0	0.31147	0.344	0.172	0	ImN_L3_5	IDS
0	0.251656	0.349	0.177	0	ImN_L3_5	UPF3A
0	0.30304	0.335	0.164	0	ImN_L3_5	MARK1
0	0.336452	0.333	0.162	0	ImN_L3_5	LINC00342
0	0.333567	0.316	0.145	0	ImN_L3_5	FTL
0	0.44671	0.335	0.165	0	ImN_L3_5	OPCML
0	0.574255	0.295	0.125	0	ImN_L3_5	CNKSR2
0	0.250021	0.327	0.158	0	ImN_L3_5	PTPRF
0	0.310094	0.323	0.154	0	ImN_L3_5	UBE3A
0	0.272031	0.335	0.166	0	ImN_L3_5	GOLGA8A
0	0.576373	0.277	0.109	0	ImN_L3_5	PCDH10
0	0.38855	0.315	0.147	0	ImN_L3_5	CDC42BPA
0	0.258286	0.325	0.157	0	ImN_L3_5	FAM49A
0	0.388841	0.313	0.146	0	ImN_L3_5	GUCY1A2
0	0.859478	0.25	0.083	0	ImN_L3_5	EPHB6
0	0.298195	0.319	0.153	0	ImN_L3_5	NAV1
0	0.352766	0.315	0.149	0	ImN_L3_5	FBXL2
0	0.257544	0.348	0.182	0	ImN_L3_5	PNN
0	0.486206	0.29	0.124	0	ImN_L3_5	ASXL3
0	0.408657	0.306	0.14	0	ImN_L3_5	SUN1
0	0.550434	0.276	0.111	0	ImN_L3_5	OSBPL1A
0	0.336391	0.31	0.145	0	ImN_L3_5	FARP1
0	0.67647	0.258	0.093	0	ImN_L3_5	CSGALNACT1
0	0.376165	0.323	0.158	0	ImN_L3_5	PTBP2
0	0.288072	0.333	0.168	0	ImN_L3_5	TTC37
0	0.752222	0.265	0.1	0	ImN_L3_5	PCDH11Y
0	0.414126	0.294	0.129	0	ImN_L3_5	ATXN1
0	0.417925	0.29	0.125	0	ImN_L3_5	RAPGEF2
0	0.275977	0.356	0.191	0	ImN_L3_5	PKIA
0	0.69647	0.272	0.108	0	ImN_L3_5	SNX7
0	0.257454	0.322	0.158	0	ImN_L3_5	KMT2A
0	0.398016	0.311	0.147	0	ImN_L3_5	PLEKHA5
0	0.367088	0.297	0.133	0	ImN_L3_5	ATP2B2
0	0.725688	0.266	0.103	0	ImN_L3_5	AC092683.1
0	0.282571	0.316	0.153	0	ImN_L3_5	TAF1D
0	0.709262	0.251	0.088	0	ImN_L3_5	LGALS8
0	0.279918	0.326	0.163	0	ImN_L3_5	RUFY2
0	0.27134	0.316	0.154	0	ImN_L3_5	ATP1B3
0	0.452169	0.292	0.13	0	ImN_L3_5	NELL1
0	0.545709	0.277	0.116	0	ImN_L3_5	INTS10
0	0.285949	0.305	0.144	0	ImN_L3_5	ARL10
0	0.278574	0.314	0.154	0	ImN_L3_5	MRPS5
0	0.366554	0.302	0.143	0	ImN_L3_5	PLPPR5
0	0.250762	0.323	0.165	0	ImN_L3_5	EHBP1
0	0.628792	0.255	0.097	0	ImN_L3_5	GJC1
0	0.357537	0.29	0.132	0	ImN_L3_5	KIF5A
0	0.355147	0.292	0.134	0	ImN_L3_5	TTC9B
0	0.467411	0.276	0.119	0	ImN_L3_5	EXOC1
0	0.283482	0.313	0.156	0	ImN_L3_5	ITSN1
0	0.303275	0.303	0.146	0	ImN_L3_5	GGT7
0	0.269414	0.299	0.143	0	ImN_L3_5	GRM3
0	0.255046	0.31	0.154	0	ImN_L3_5	DNM1L
0	0.546222	0.262	0.107	0	ImN_L3_5	C11orf80
0	0.265511	0.308	0.153	0	ImN_L3_5	KMT2E
0	0.435404	0.282	0.127	0	ImN_L3_5	CAMK4
0	0.318797	0.294	0.139	0	ImN_L3_5	NORAD
0	0.672907	0.287	0.132	0	ImN_L3_5	BCYRN1
0	0.356127	0.289	0.134	0	ImN_L3_5	YPEL1
0	0.558802	0.262	0.108	0	ImN_L3_5	ANKH
0	0.327241	0.313	0.159	0	ImN_L3_5	CNTN3
0	0.442801	0.278	0.125	0	ImN_L3_5	ADAM23
0	0.308534	0.295	0.142	0	ImN_L3_5	MARK3
0	0.376422	0.286	0.133	0	ImN_L3_5	JAKMIP2
0	0.427978	0.292	0.139	0	ImN_L3_5	FJX1
0	0.429025	0.269	0.117	0	ImN_L3_5	ZNF337
0	0.365182	0.273	0.122	0	ImN_L3_5	AGPAT4
0	0.383585	0.274	0.123	0	ImN_L3_5	ARHGEF12
0	0.353053	0.28	0.129	0	ImN_L3_5	GPR161
0	0.477141	0.27	0.119	0	ImN_L3_5	CTTNBP2
0	0.396508	0.271	0.12	0	ImN_L3_5	SNN
0	0.286988	0.287	0.136	0	ImN_L3_5	PUM2
0	0.490439	0.27	0.12	0	ImN_L3_5	EML1
0	0.378623	0.275	0.126	0	ImN_L3_5	MAP4K3
0	0.490238	0.259	0.11	0	ImN_L3_5	KIF1A
0	0.28716	0.292	0.143	0	ImN_L3_5	ST8SIA2
0	0.362508	0.284	0.135	0	ImN_L3_5	CACNA1C
0	0.331181	0.28	0.132	0	ImN_L3_5	C2CD5
0	0.45762	0.256	0.108	0	ImN_L3_5	SERPINI1
0	0.360524	0.273	0.125	0	ImN_L3_5	ZMYM2
0	0.330623	0.282	0.134	0	ImN_L3_5	KIAA1211
0	0.358852	0.274	0.127	0	ImN_L3_5	DLGAP4
0	0.359095	0.265	0.118	0	ImN_L3_5	CLIP1
0	0.299517	0.271	0.124	0	ImN_L3_5	ADGRL1
0	0.299609	0.29	0.143	0	ImN_L3_5	RIMS1
0	0.284384	0.288	0.141	0	ImN_L3_5	MICU2
0	0.263756	0.284	0.137	0	ImN_L3_5	BCL2L2-PABPN1
0	0.256714	0.281	0.135	0	ImN_L3_5	DOCK7
0	0.319835	0.273	0.127	0	ImN_L3_5	GOLGA8B
0	0.504055	0.258	0.113	0	ImN_L3_5	DGKI
0	0.464089	0.253	0.108	0	ImN_L3_5	ABCA3
0	0.282299	0.282	0.137	0	ImN_L3_5	C20orf194
0	0.326062	0.269	0.125	0	ImN_L3_5	SRGAP3
0	0.494335	0.253	0.109	0	ImN_L3_5	CEP290
0	0.447035	0.261	0.117	0	ImN_L3_5	ZNF280D
0	0.268254	0.282	0.138	0	ImN_L3_5	ATL1
0	0.312601	0.267	0.124	0	ImN_L3_5	KATNBL1
0	0.402312	0.268	0.125	0	ImN_L3_5	FER
0	0.454268	0.251	0.108	0	ImN_L3_5	SSTR2
0	0.27583	0.286	0.143	0	ImN_L3_5	MYO9A
0	0.345122	0.263	0.121	0	ImN_L3_5	KIF3A
0	0.398318	0.258	0.116	0	ImN_L3_5	UBA6
0	0.509499	0.254	0.113	0	ImN_L3_5	ANO4
0	0.382318	0.259	0.118	0	ImN_L3_5	PPIP5K2
0	0.256522	0.275	0.135	0	ImN_L3_5	VOPP1
0	0.375235	0.266	0.126	0	ImN_L3_5	RAP1GDS1
0	0.330582	0.262	0.122	0	ImN_L3_5	ZC3H13
0	0.340693	0.261	0.121	0	ImN_L3_5	CACNA1B
0	0.260826	0.263	0.123	0	ImN_L3_5	CAND1
0	0.261851	0.263	0.123	0	ImN_L3_5	IGFBP2
0	0.262846	0.262	0.123	0	ImN_L3_5	GRB2
0	0.320049	0.257	0.118	0	ImN_L3_5	EFNB3
0	0.342164	0.257	0.119	0	ImN_L3_5	ABLIM1
0	0.28371	0.273	0.135	0	ImN_L3_5	ANKRD44
0	0.310884	0.257	0.12	0	ImN_L3_5	APBB1
0	0.364662	0.253	0.117	0	ImN_L3_5	USP15
0	0.312751	0.266	0.13	0	ImN_L3_5	DCC
0	0.29291	0.263	0.127	0	ImN_L3_5	VPS13C
0	0.38951	0.25	0.114	0	ImN_L3_5	SRRM4
0	0.37726	0.255	0.119	0	ImN_L3_5	FAM106A
0	0.263495	0.266	0.131	0	ImN_L3_5	FAR1
0	0.27331	0.252	0.118	0	ImN_L3_5	NR2F1-AS1
0	0.351048	0.251	0.117	0	ImN_L3_5	LCORL
0	0.252069	0.255	0.121	0	ImN_L3_5	ZMYND8
0	0.271963	0.264	0.131	0	ImN_L3_5	AC004593.3
0	0.308615	0.25	0.117	0	ImN_L3_5	SYP
0	0.291315	0.254	0.122	0	ImN_L3_5	SEPTIN2
0	0.262054	0.251	0.119	0	ImN_L3_5	SESTD1
0	0.356005	0.256	0.125	0	ImN_L3_5	SOS1
1.32265e-138	0.278255	0.358	0.254	6.75504e-134	ImN_L3_5	XIST
0	1.55238	0.444	0.137	0	ImN_L2_4	EPHA3
0	0.793513	0.598	0.302	0	ImN_L2_4	SATB2
0	0.748107	0.611	0.328	0	ImN_L2_4	LRRC7
0	0.863373	0.533	0.254	0	ImN_L2_4	SLC44A5
0	0.728313	0.563	0.297	0	ImN_L2_4	CACNA2D1
0	0.509053	0.742	0.488	0	ImN_L2_4	MIAT
0	0.865462	0.6	0.35	0	ImN_L2_4	ENC1
0	0.473953	0.617	0.371	0	ImN_L2_4	NKAIN2
0	0.526421	0.669	0.427	0	ImN_L2_4	CELF2
0	0.48527	0.548	0.309	0	ImN_L2_4	AUTS2
0	0.710627	0.517	0.28	0	ImN_L2_4	R3HDM1
0	1.44383	0.372	0.136	0	ImN_L2_4	MEIS2
0	0.431468	0.66	0.426	0	ImN_L2_4	ANK2
0	0.471895	0.77	0.536	0	ImN_L2_4	MAP1B
0	1.33973	0.344	0.113	0	ImN_L2_4	CUX2
0	0.388107	0.705	0.477	0	ImN_L2_4	LUC7L3
0	0.337565	0.739	0.513	0	ImN_L2_4	NELL2
0	1.20328	0.355	0.134	0	ImN_L2_4	PANTR1
0	0.733451	0.439	0.219	0	ImN_L2_4	SOX11
0	0.356891	0.636	0.417	0	ImN_L2_4	WSB1
0	0.587325	0.467	0.25	0	ImN_L2_4	DAB1
0	0.36948	0.652	0.435	0	ImN_L2_4	LINC00461
0	0.472235	0.552	0.336	0	ImN_L2_4	FNBP1L
0	0.438815	0.525	0.312	0	ImN_L2_4	MYT1L
0	0.606582	0.552	0.339	0	ImN_L2_4	SYT4
0	0.704093	0.421	0.209	0	ImN_L2_4	PLXNA4
0	0.40396	0.564	0.352	0	ImN_L2_4	CLASP2
0	0.438486	0.614	0.403	0	ImN_L2_4	RBFOX1
0	0.436221	0.509	0.299	0	ImN_L2_4	ADGRL3
0	0.338488	0.597	0.387	0	ImN_L2_4	MAP2
0	0.650209	0.442	0.233	0	ImN_L2_4	DPYD
0	0.407407	0.755	0.546	0	ImN_L2_4	MEF2C
0	0.456188	0.503	0.296	0	ImN_L2_4	CEP170
0	0.749633	0.398	0.191	0	ImN_L2_4	CLMP
0	0.425867	0.52	0.315	0	ImN_L2_4	DLGAP1
0	0.306581	0.649	0.444	0	ImN_L2_4	DPYSL3
0	0.533208	0.445	0.242	0	ImN_L2_4	DAAM1
0	0.314092	0.556	0.354	0	ImN_L2_4	HNRNPDL
0	0.272829	0.73	0.528	0	ImN_L2_4	RTN4
0	0.270795	0.739	0.537	0	ImN_L2_4	NCAM1
0	0.523459	0.44	0.239	0	ImN_L2_4	PPFIA2
0	0.444191	0.497	0.296	0	ImN_L2_4	TTC3
0	0.346777	0.8	0.601	0	ImN_L2_4	PTPRD
0	0.349176	0.649	0.45	0	ImN_L2_4	DLG2
0	0.365903	0.516	0.317	0	ImN_L2_4	CADM2
0	0.785213	0.367	0.168	0	ImN_L2_4	CCBE1
0	0.27076	0.592	0.393	0	ImN_L2_4	CRMP1
0	0.444097	0.465	0.27	0	ImN_L2_4	PNISR
0	0.287821	0.844	0.649	0	ImN_L2_4	GPM6A
0	0.338412	0.502	0.308	0	ImN_L2_4	ARPP21
0	0.263726	0.507	0.314	0	ImN_L2_4	ZEB2
0	0.51126	0.413	0.22	0	ImN_L2_4	PTPRO
0	0.725935	0.383	0.191	0	ImN_L2_4	SLA
0	0.351502	0.501	0.309	0	ImN_L2_4	SFPQ
0	0.578713	0.416	0.225	0	ImN_L2_4	MIR100HG
0	0.418614	0.473	0.283	0	ImN_L2_4	SCN3A
0	0.373816	0.464	0.275	0	ImN_L2_4	SPTAN1
0	0.284951	0.524	0.335	0	ImN_L2_4	DDX17
0	0.576794	0.399	0.212	0	ImN_L2_4	ARHGAP21
0	0.532188	0.413	0.226	0	ImN_L2_4	MPPED1
0	0.623674	0.375	0.189	0	ImN_L2_4	ZC2HC1A
0	0.349703	0.483	0.298	0	ImN_L2_4	RBFOX2
0	0.475204	0.414	0.23	0	ImN_L2_4	SYNE1
0	0.384306	0.449	0.266	0	ImN_L2_4	SRSF11
0	0.472814	0.429	0.246	0	ImN_L2_4	ZBTB18
0	0.332168	0.465	0.286	0	ImN_L2_4	PDE4D
0	0.499541	0.388	0.209	0	ImN_L2_4	SLC8A1
0	0.690788	0.339	0.16	0	ImN_L2_4	MLLT3
0	0.280139	0.417	0.238	0	ImN_L2_4	PTPRZ1
0	0.2994	0.474	0.295	0	ImN_L2_4	MACF1
0	0.283104	0.48	0.302	0	ImN_L2_4	APLP1
0	0.697264	0.361	0.184	0	ImN_L2_4	NEUROD2
0	0.417433	0.408	0.233	0	ImN_L2_4	TTLL7
0	0.598438	0.351	0.177	0	ImN_L2_4	TTC28
0	0.484071	0.381	0.208	0	ImN_L2_4	FLRT2
0	0.497777	0.397	0.224	0	ImN_L2_4	LIMCH1
0	0.505727	0.392	0.219	0	ImN_L2_4	ANKRD36C
0	0.461505	0.394	0.221	0	ImN_L2_4	RBM5
0	0.420516	0.419	0.246	0	ImN_L2_4	HMGCR
0	0.563169	0.36	0.187	0	ImN_L2_4	ILF3
0	0.690359	0.336	0.164	0	ImN_L2_4	TENM4
0	0.276389	0.475	0.303	0	ImN_L2_4	ANKS1B
0	0.325661	0.438	0.266	0	ImN_L2_4	DPYSL2
0	0.256892	0.482	0.31	0	ImN_L2_4	CCDC88A
0	0.434223	0.538	0.367	0	ImN_L2_4	MT-ND4
0	0.464717	0.391	0.22	0	ImN_L2_4	SHTN1
0	0.599634	0.348	0.177	0	ImN_L2_4	MIR99AHG
0	0.345528	0.422	0.252	0	ImN_L2_4	KIF5C
0	0.562838	0.361	0.191	0	ImN_L2_4	NKTR
0	0.535383	0.376	0.207	0	ImN_L2_4	IQCJ-SCHIP1
0	0.323189	0.647	0.479	0	ImN_L2_4	MT-RNR2
0	0.382237	0.406	0.238	0	ImN_L2_4	CDK5R1
0	0.47574	0.372	0.204	0	ImN_L2_4	NCOA1
0	0.403339	0.391	0.223	0	ImN_L2_4	SMARCA2
0	0.463758	0.38	0.212	0	ImN_L2_4	PABPN1
0	0.465633	0.365	0.197	0	ImN_L2_4	NEO1
0	0.383358	0.383	0.218	0	ImN_L2_4	AFF3
0	0.35315	0.388	0.223	0	ImN_L2_4	JMJD1C
0	0.474084	0.362	0.197	0	ImN_L2_4	ANKRD10
0	0.524002	0.354	0.189	0	ImN_L2_4	LINC00599
0	0.442348	0.43	0.265	0	ImN_L2_4	MGAT4C
0	0.373524	0.395	0.231	0	ImN_L2_4	MAP4K4
0	0.593062	0.33	0.166	0	ImN_L2_4	ZNF91
0	0.250804	0.428	0.264	0	ImN_L2_4	MIR124-2HG
0	0.398827	0.485	0.321	0	ImN_L2_4	MT-ATP6
0	0.288706	0.467	0.304	0	ImN_L2_4	EEF2
0	0.409443	0.387	0.224	0	ImN_L2_4	SYBU
0	0.290993	0.418	0.255	0	ImN_L2_4	ATP9A
0	1.03552	0.264	0.102	0	ImN_L2_4	FAM13A
0	0.324387	0.405	0.243	0	ImN_L2_4	KIF1B
0	0.415729	0.373	0.211	0	ImN_L2_4	ISLR2
0	0.258807	0.443	0.281	0	ImN_L2_4	MAPT
0	1.08587	0.259	0.098	0	ImN_L2_4	POU3F2
0	0.332005	0.412	0.252	0	ImN_L2_4	FTX
0	0.515758	0.332	0.173	0	ImN_L2_4	TNPO1
0	0.400919	0.372	0.213	0	ImN_L2_4	SRGAP1
0	0.446238	0.365	0.206	0	ImN_L2_4	HMGCS1
0	0.475533	0.347	0.188	0	ImN_L2_4	DRAXIN
0	0.490576	0.334	0.177	0	ImN_L2_4	SATB2-AS1
0	0.889165	0.258	0.101	0	ImN_L2_4	ITPR1
0	0.401158	0.376	0.219	0	ImN_L2_4	TIA1
0	0.250309	0.426	0.27	0	ImN_L2_4	REEP1
0	0.429726	0.352	0.197	0	ImN_L2_4	ANKRD36
0	0.521044	0.331	0.177	0	ImN_L2_4	DOK5
0	0.508668	0.322	0.168	0	ImN_L2_4	SORBS1
0	0.328816	0.48	0.326	0	ImN_L2_4	MT-CO3
0	0.317199	0.382	0.229	0	ImN_L2_4	TRIM2
0	0.371032	0.363	0.21	0	ImN_L2_4	L1CAM
0	0.31853	0.383	0.23	0	ImN_L2_4	SF3B1
0	0.385225	0.352	0.199	0	ImN_L2_4	FAT3
0	0.881531	0.264	0.112	0	ImN_L2_4	MIR137HG
0	0.452976	0.351	0.199	0	ImN_L2_4	AKAP9
0	0.417442	0.333	0.182	0	ImN_L2_4	KIAA0408
0	0.379995	0.353	0.202	0	ImN_L2_4	DDX39B
0	0.81592	0.26	0.11	0	ImN_L2_4	LINC01102
0	0.409626	0.4	0.25	0	ImN_L2_4	MT-CYB
0	0.521083	0.317	0.167	0	ImN_L2_4	SREBF2
0	0.663522	0.289	0.139	0	ImN_L2_4	PGAP1
0	0.335825	0.359	0.211	0	ImN_L2_4	MSANTD3-TMEFF1
0	0.372607	0.331	0.184	0	ImN_L2_4	RBM6
0	0.314099	0.359	0.212	0	ImN_L2_4	RSRP1
0	0.414398	0.346	0.199	0	ImN_L2_4	SLC38A1
0	0.415398	0.331	0.185	0	ImN_L2_4	CELF1
0	0.480798	0.309	0.163	0	ImN_L2_4	ADD2
0	0.298747	0.365	0.219	0	ImN_L2_4	OGA
0	0.563976	0.289	0.144	0	ImN_L2_4	CNTN3
0	0.413774	0.385	0.241	0	ImN_L2_4	MT-ND1
0	0.473796	0.3	0.156	0	ImN_L2_4	STXBP5
0	0.393103	0.394	0.251	0	ImN_L2_4	MT-CO2
0	0.396982	0.32	0.177	0	ImN_L2_4	CHD3
0	0.606796	0.292	0.149	0	ImN_L2_4	LINC00342
0	0.480269	0.31	0.167	0	ImN_L2_4	TCERG1
0	0.537889	0.296	0.153	0	ImN_L2_4	BHLHE22
0	0.432603	0.346	0.203	0	ImN_L2_4	CDH13
0	0.631907	0.275	0.133	0	ImN_L2_4	RFX3
0	0.768027	0.28	0.138	0	ImN_L2_4	SEMA3C
0	0.296593	0.355	0.213	0	ImN_L2_4	GDI1
0	0.451857	0.306	0.165	0	ImN_L2_4	B4GALNT4
0	0.397779	0.39	0.25	0	ImN_L2_4	MT-CO1
0	0.693674	0.261	0.122	0	ImN_L2_4	DACT1
0	0.584078	0.31	0.171	0	ImN_L2_4	VSTM2L
0	0.325836	0.324	0.186	0	ImN_L2_4	HP1BP3
0	0.296643	0.345	0.207	0	ImN_L2_4	DYNC1I2
0	0.309584	0.327	0.19	0	ImN_L2_4	ZNF292
0	0.26676	0.357	0.22	0	ImN_L2_4	DNER
0	0.367481	0.316	0.18	0	ImN_L2_4	CELF5
0	0.507561	0.957	0.821	0	ImN_L2_4	MALAT1
0	0.322896	0.321	0.185	0	ImN_L2_4	AFDN
0	0.470563	0.282	0.146	0	ImN_L2_4	GRIA4
0	0.507388	0.296	0.16	0	ImN_L2_4	MSMO1
0	0.371556	0.316	0.181	0	ImN_L2_4	PSD3
0	0.304415	0.327	0.192	0	ImN_L2_4	NUDT3
0	0.272172	0.372	0.237	0	ImN_L2_4	RPS21
0	0.34328	0.325	0.19	0	ImN_L2_4	RBM25
0	0.410871	0.305	0.17	0	ImN_L2_4	KIF21A
0	0.473175	0.29	0.155	0	ImN_L2_4	TTC37
0	0.415674	0.295	0.16	0	ImN_L2_4	SUGP2
0	0.311086	0.328	0.194	0	ImN_L2_4	EVL
0	0.363356	0.325	0.191	0	ImN_L2_4	NR2F1
0	0.374532	0.316	0.183	0	ImN_L2_4	BPTF
0	0.285295	0.324	0.191	0	ImN_L2_4	CLK1
0	0.336943	0.335	0.202	0	ImN_L2_4	PLPPR4
0	0.444181	0.33	0.197	0	ImN_L2_4	MT-ND2
0	0.387461	0.301	0.168	0	ImN_L2_4	TMEFF2
0	0.310408	0.344	0.211	0	ImN_L2_4	AKT3
0	0.487895	0.284	0.152	0	ImN_L2_4	MARK1
0	0.690657	0.275	0.144	0	ImN_L2_4	VCAN
0	0.391438	0.305	0.174	0	ImN_L2_4	RNF130
0	0.309769	0.34	0.21	0	ImN_L2_4	NETO2
0	0.325581	0.309	0.179	0	ImN_L2_4	TOP2B
0	0.374838	0.31	0.18	0	ImN_L2_4	TAFA1
0	0.46044	0.277	0.148	0	ImN_L2_4	LHX2
0	0.494226	0.255	0.126	0	ImN_L2_4	FAT4
0	0.275721	0.319	0.19	0	ImN_L2_4	DYNC1H1
0	0.425202	0.29	0.161	0	ImN_L2_4	BDP1
0	0.31467	0.309	0.181	0	ImN_L2_4	DPYSL5
0	0.340561	0.295	0.167	0	ImN_L2_4	ADGRL2
0	0.333248	0.292	0.164	0	ImN_L2_4	NEDD4L
0	0.408656	0.283	0.155	0	ImN_L2_4	MAP6
0	0.365534	0.306	0.179	0	ImN_L2_4	PKIA
0	0.321187	0.3	0.173	0	ImN_L2_4	SEPTIN11
0	0.420565	0.283	0.156	0	ImN_L2_4	TUT4
0	0.344751	0.294	0.167	0	ImN_L2_4	FZD3
0	0.355709	0.285	0.158	0	ImN_L2_4	ZFAND5
0	0.37859	0.276	0.15	0	ImN_L2_4	EPHA6
0	0.530696	0.255	0.129	0	ImN_L2_4	SPIRE1
0	0.354785	0.289	0.163	0	ImN_L2_4	CSNK1A1
0	0.376995	0.292	0.167	0	ImN_L2_4	SQLE
0	0.346877	0.296	0.171	0	ImN_L2_4	PNN
0	0.266263	0.317	0.193	0	ImN_L2_4	FGF12
0	0.255859	0.313	0.19	0	ImN_L2_4	ATRX
0	0.268014	0.31	0.187	0	ImN_L2_4	ZRANB2
0	0.25746	0.312	0.189	0	ImN_L2_4	FOXG1
0	0.439121	0.269	0.147	0	ImN_L2_4	PTBP2
0	0.401845	0.267	0.145	0	ImN_L2_4	POGZ
0	0.288353	0.298	0.176	0	ImN_L2_4	ENOX1
0	0.275628	0.302	0.18	0	ImN_L2_4	TRA2A
0	0.256673	0.298	0.177	0	ImN_L2_4	PAFAH1B1
0	0.374694	0.272	0.152	0	ImN_L2_4	RTF1
0	0.486573	0.251	0.131	0	ImN_L2_4	SLC25A36
0	0.327812	0.284	0.164	0	ImN_L2_4	CSNK1E
0	0.2904	0.309	0.19	0	ImN_L2_4	ELMOD1
0	0.354618	0.278	0.16	0	ImN_L2_4	PHF14
0	0.307694	0.278	0.16	0	ImN_L2_4	U2SURP
0	0.297827	0.288	0.17	0	ImN_L2_4	ELAVL3
0	0.393478	0.281	0.165	0	ImN_L2_4	CSMD2
0	0.329131	0.271	0.155	0	ImN_L2_4	HERC1
0	0.275094	0.286	0.17	0	ImN_L2_4	HNRNPD
0	0.281608	0.293	0.178	0	ImN_L2_4	ATP8A2
0	0.399523	0.251	0.136	0	ImN_L2_4	GGT7
0	0.480635	0.268	0.154	0	ImN_L2_4	LUZP2
0	0.342339	0.265	0.152	0	ImN_L2_4	SORBS2
0	0.313619	0.258	0.145	0	ImN_L2_4	TSPAN14
0	0.317739	0.266	0.153	0	ImN_L2_4	RUFY2
0	0.405343	0.252	0.139	0	ImN_L2_4	PHIP
0	0.32737	0.258	0.146	0	ImN_L2_4	UNC5D
0	0.284533	0.273	0.161	0	ImN_L2_4	SMARCA4
0	0.362705	0.255	0.143	0	ImN_L2_4	TAF1D
0	0.307763	0.259	0.147	0	ImN_L2_4	FUBP1
0	0.309225	0.252	0.141	0	ImN_L2_4	PRRC2B
0	0.317728	0.258	0.148	0	ImN_L2_4	FGF13
0	0.283619	0.273	0.163	0	ImN_L2_4	IDS
0	0.29052	0.261	0.151	0	ImN_L2_4	PRKAR2B
0	0.278089	0.258	0.148	0	ImN_L2_4	AGTPBP1
0	0.26187	0.267	0.157	0	ImN_L2_4	TTC14
0	0.271934	0.269	0.16	0	ImN_L2_4	ZNF638
0	0.319972	0.25	0.141	0	ImN_L2_4	KIAA1549
0	0.32215	0.254	0.145	0	ImN_L2_4	MRPS5
0	0.272264	0.26	0.152	0	ImN_L2_4	IGSF3
0	0.280257	0.264	0.156	0	ImN_L2_4	TSPAN13
0	0.254626	0.252	0.145	0	ImN_L2_4	CLASP1
0	0.264423	0.255	0.149	0	ImN_L2_4	KMT2A
0	0.363705	0.253	0.147	0	ImN_L2_4	SNAP91
0	0.254643	0.261	0.155	0	ImN_L2_4	PRMT2
0	0.296634	0.251	0.146	0	ImN_L2_4	ZNF207
0	0.344696	0.258	0.153	0	ImN_L2_4	TUBB3
0	0.583453	0.34	0.244	0	ImN_L2_4	XIST
0	3.73038	0.36	0.035	0	ExN_L5_6	TLE4
0	3.09169	0.371	0.063	0	ExN_L5_6	HS3ST4
0	1.78146	0.439	0.169	0	ExN_L5_6	NLGN1
0	2.14298	0.352	0.105	0	ExN_L5_6	TRPM3
0	1.65635	0.353	0.123	0	ExN_L5_6	LMO3
0	1.24918	0.434	0.207	0	ExN_L5_6	NEGR1
0	1.04132	0.57	0.345	0	ExN_L5_6	GRIA2
0	1.26925	0.428	0.205	0	ExN_L5_6	NFIB
0	2.55701	0.262	0.051	0	ExN_L5_6	CRYM
0	0.94593	0.648	0.443	0	ExN_L5_6	ROBO2
0	1.03768	0.449	0.245	0	ExN_L5_6	SOX5
0	1.94197	0.287	0.086	0	ExN_L5_6	SORCS1
0	1.03693	0.469	0.277	0	ExN_L5_6	SOX4
0	1.80327	0.261	0.08	0	ExN_L5_6	LMO7
0	1.23371	0.338	0.162	0	ExN_L5_6	SEZ6
0	1.01701	0.414	0.239	0	ExN_L5_6	FBXW7
0	1.35005	0.312	0.14	0	ExN_L5_6	PLEKHA5
0	1.31297	0.29	0.134	0	ExN_L5_6	DSCAM
0	1.14739	0.314	0.159	0	ExN_L5_6	KHDRBS3
0	0.617544	0.573	0.42	0	ExN_L5_6	RBFOX1
0	1.12525	0.323	0.173	0	ExN_L5_6	KAZN
0	0.749497	0.384	0.234	0	ExN_L5_6	LRP1B
0	0.762901	0.418	0.269	0	ExN_L5_6	CTNND2
0	1.01724	0.371	0.224	0	ExN_L5_6	DPP10
0	0.358408	0.686	0.541	0	ExN_L5_6	NRXN1
0	1.02698	0.28	0.137	0	ExN_L5_6	GRM3
0	1.22908	0.294	0.151	0	ExN_L5_6	VCAN
0	0.699938	0.369	0.23	0	ExN_L5_6	XPR1
0	0.904629	0.292	0.154	0	ExN_L5_6	CD47
0	0.756178	0.367	0.23	0	ExN_L5_6	AFF3
0	0.846184	0.328	0.193	0	ExN_L5_6	AFDN
0	1.11376	0.272	0.139	0	ExN_L5_6	KLHL1
0	0.841205	0.297	0.164	0	ExN_L5_6	NRCAM
0	0.544825	0.629	0.498	0	ExN_L5_6	LUC7L3
0	1.10265	0.26	0.131	0	ExN_L5_6	NIN
0	0.385102	0.563	0.437	0	ExN_L5_6	WSB1
0	0.433728	0.462	0.338	0	ExN_L5_6	ANK3
0	0.441298	0.558	0.435	0	ExN_L5_6	ARGLU1
0	0.394826	0.447	0.325	0	ExN_L5_6	ARPP21
0	0.457976	0.477	0.356	0	ExN_L5_6	FNBP1L
0	0.616474	0.309	0.189	0	ExN_L5_6	SLC4A10
0	0.578389	0.393	0.273	0	ExN_L5_6	SNHG14
0	0.511641	0.62	0.5	0	ExN_L5_6	TMSB4X
0	0.997038	0.28	0.162	0	ExN_L5_6	OPCML
0	0.766757	0.314	0.197	0	ExN_L5_6	SOBP
0	0.853151	0.251	0.135	0	ExN_L5_6	DOCK4
0	0.420971	0.442	0.326	0	ExN_L5_6	SFPQ
0	0.348628	0.57	0.454	0	ExN_L5_6	SYT1
0	0.671603	0.295	0.18	0	ExN_L5_6	PBX1
0	0.475114	0.399	0.287	0	ExN_L5_6	GRIN2B
0	0.837499	0.268	0.156	0	ExN_L5_6	DKK3
0	0.530591	0.403	0.292	0	ExN_L5_6	PSAP
[truncated: 1,739 more rows]

## Sheet: Supplementary Data 5
Supplementary Data 5. DEGs for each cell type (adjust.p.value < 0.05, |logFC| > 0.25). Two-sided likelihood ratio test based on a generalized linear model (MAST), with covariate adjustment for library size, mitochondrial gene content, and sex. P-values were corrected for multiple comparisons using the Benjamini-Hochberg method.
STP_DEGs_Up																				PFC_DEGs_up
gene	Astro	NB	ImN_L5_6	ImN_L5	ImN_L4	ImN_L3_5	ImN_L2_4	ExN_L5_6	ExN_L3_5	ExN_L3_5_LINC02388	ExN_L2_4	ExN_L2	CGE_InN	MGE_InN	OPC	Vas	Micro	count		gene	Astro	NB	ImN_L5_6	ImN_L5	ImN_L4	ImN_L3_5	ImN_L2_4	ExN_L5_6	ExN_L3_5	ExN_L3_5_LINC02388	ExN_L2_4	ExN_L2	CGE_InN	MGE_InN	OPC	Vas	Micro	count
AAK1	NA	NA	NA	NA	NA	0.311121	NA	NA	NA	NA	NA	NA	NA	NA	NA	NA	NA	1		ABCA13	NA	0.266298	NA	NA	NA	NA	NA	0.288409	0.255103	0.47693	NA	NA	NA	NA	NA	NA	NA	4
AASDHPPT	NA	NA	NA	NA	NA	NA	NA	0.267872	0.377402	NA	NA	NA	0.274274	NA	NA	NA	NA	3		ABCA3	NA	NA	NA	NA	NA	NA	0.255372	NA	NA	NA	NA	NA	NA	NA	NA	NA	NA	1
ABCA5	NA	NA	NA	NA	NA	0.277677	NA	NA	NA	NA	NA	NA	NA	NA	NA	NA	NA	1		ABCC13	NA	NA	NA	NA	NA	NA	NA	NA	NA	0.329948	NA	NA	NA	NA	NA	NA	NA	1
ABI2	NA	0.580464	NA	NA	0.382472	0.576798	0.473787	0.538344	0.624448	0.500351	NA	NA	0.571567	0.350832	NA	NA	NA	9		ABCC4	NA	NA	NA	NA	NA	NA	NA	NA	0.274742	0.344155	NA	NA	NA	NA	NA	NA	NA	2
ABI3BP	NA	NA	NA	NA	0.323183	0.278514	NA	NA	NA	NA	NA	NA	NA	NA	NA	NA	NA	2		ABI3BP	NA	NA	NA	NA	NA	0.372931	NA	NA	NA	NA	NA	NA	NA	NA	NA	NA	NA	1
ABLIM1	NA	NA	NA	NA	0.25887	0.432865	0.3514	NA	NA	NA	NA	NA	NA	NA	NA	NA	NA	3		ABLIM1	NA	NA	NA	NA	NA	NA	0.371221	NA	NA	NA	NA	NA	NA	NA	NA	NA	NA	1
AC004593.3	NA	NA	NA	NA	NA	NA	NA	NA	NA	NA	NA	NA	NA	NA	0.375215	NA	NA	1		AC002070.1	NA	0.314316	NA	NA	NA	NA	NA	NA	NA	0.49326	NA	NA	NA	0.306944	NA	NA	NA	3
AC008038.1	NA	NA	NA	NA	NA	NA	NA	0.27706	NA	NA	NA	NA	NA	NA	NA	NA	NA	1		AC002072.1	NA	NA	NA	NA	NA	NA	NA	NA	0.363833	0.585134	NA	0.545026	0.289418	0.252065	NA	NA	NA	5
AC024293.1	NA	NA	0.590368	NA	NA	0.272759	0.282766	0.725928	NA	0.280274	NA	NA	0.296365	0.269028	NA	NA	NA	7		AC002460.2	NA	NA	NA	NA	NA	NA	NA	NA	0.326039	NA	NA	NA	NA	NA	NA	NA	NA	1
AC084198.2	0.266216	NA	0.266117	NA	NA	0.313966	NA	NA	NA	NA	NA	NA	NA	NA	NA	NA	NA	3		AC004917.1	NA	0.362118	NA	NA	NA	NA	NA	0.268742	0.328964	0.408128	NA	NA	NA	NA	NA	NA	NA	4
AC091167.2	NA	NA	0.362582	NA	NA	NA	NA	0.454556	0.309301	NA	NA	NA	NA	NA	0.555338	NA	NA	4		AC004949.1	NA	NA	NA	NA	NA	NA	NA	0.268454	NA	NA	NA	NA	NA	NA	NA	NA	NA	1
AC092143.1	NA	0.78352	1.39291	NA	0.755442	1.41804	0.864727	1.68521	1.47552	1.05918	2.22117	NA	1.22504	0.755137	2.25993	NA	NA	12		AC007100.1	NA	0.415749	NA	NA	0.256161	NA	NA	0.417977	0.269693	0.596195	NA	NA	0.36221	0.450528	NA	NA	NA	7
AC093503.3	NA	0.261825	NA	NA	NA	NA	NA	NA	NA	NA	NA	NA	NA	NA	NA	NA	NA	1		AC007364.1	NA	NA	NA	NA	NA	NA	NA	NA	0.322999	NA	NA	NA	NA	NA	NA	NA	NA	1
AC093525.2	NA	0.337053	NA	NA	NA	NA	NA	0.378273	0.417488	0.374044	NA	NA	0.440459	0.330184	0.624192	NA	NA	7		AC007389.1	NA	0.564715	NA	NA	0.293013	NA	NA	0.443638	0.466078	0.630936	NA	NA	0.444655	NA	NA	NA	NA	6
AC107398.3	NA	NA	0.368634	NA	NA	0.301487	NA	NA	NA	NA	NA	NA	NA	NA	NA	NA	NA	2		AC007402.1	NA	0.560846	NA	NA	0.295566	NA	NA	0.498315	0.494667	NA	NA	NA	0.629842	0.44644	NA	NA	NA	6
AC116533.1	NA	0.379159	0.650358	NA	0.356971	0.403023	NA	0.76849	0.417843	NA	NA	NA	0.429323	0.351383	NA	NA	NA	8		AC007563.2	NA	NA	NA	NA	NA	NA	NA	NA	0.273453	NA	NA	NA	NA	NA	NA	NA	NA	1
AC117834.1	NA	NA	NA	NA	NA	0.267246	NA	NA	NA	NA	NA	NA	NA	NA	NA	NA	NA	1		AC008014.1	NA	NA	NA	NA	NA	NA	NA	NA	0.266375	NA	NA	NA	NA	NA	NA	NA	NA	1
AC138811.2	NA	0.690943	NA	NA	0.348707	0.55341	0.407197	0.765711	0.967851	0.535803	1.33347	NA	0.789586	0.661903	1.14544	NA	NA	11		AC008571.2	NA	NA	NA	NA	NA	NA	NA	NA	0.29639	NA	NA	NA	NA	NA	NA	NA	NA	1
AC139795.1	NA	NA	0.257257	NA	NA	0.315213	NA	NA	NA	NA	NA	NA	NA	NA	NA	NA	NA	2		AC008691.1	NA	0.35969	NA	NA	NA	NA	NA	NA	0.391914	NA	NA	NA	NA	0.310255	NA	NA	NA	3
AC243919.1	NA	NA	NA	NA	NA	NA	NA	0.298169	NA	NA	NA	NA	NA	NA	NA	NA	NA	1		AC009264.1	NA	NA	NA	NA	NA	NA	NA	NA	0.32164	NA	NA	NA	NA	NA	NA	NA	NA	1
AC245033.4	NA	NA	0.502429	NA	NA	0.390583	NA	0.562812	0.269278	NA	NA	NA	0.284006	NA	NA	NA	NA	5		AC009975.1	NA	0.315626	NA	NA	NA	NA	NA	0.359939	NA	NA	NA	NA	NA	NA	NA	NA	NA	2
AC245060.5	NA	NA	NA	NA	NA	0.37912	NA	NA	NA	NA	NA	NA	NA	NA	NA	NA	NA	1		AC011246.1	NA	0.513645	NA	NA	0.266896	NA	NA	0.467549	0.514392	0.883846	NA	NA	0.389841	0.402868	NA	NA	NA	7
ACAT2	NA	0.281965	NA	NA	NA	0.259053	NA	0.257875	0.32096	NA	NA	NA	0.309337	0.291235	NA	NA	NA	6		AC011287.1	NA	0.532581	NA	NA	NA	NA	NA	0.37377	0.4926	NA	NA	NA	NA	NA	NA	NA	NA	3
ACSL3	NA	0.461675	0.40422	NA	0.329172	0.342696	0.298734	0.432492	0.507004	NA	NA	NA	0.491103	0.284133	NA	NA	NA	9		AC011586.2	NA	NA	NA	NA	NA	NA	NA	NA	NA	NA	NA	NA	NA	0.256765	NA	NA	NA	1
ACSL4	NA	0.289474	NA	NA	0.265479	NA	NA	0.319028	0.340888	NA	NA	NA	0.312334	0.271621	NA	NA	NA	6		AC012494.1	NA	0.286332	NA	NA	NA	NA	NA	NA	NA	NA	NA	NA	NA	NA	NA	NA	NA	1
ACSL6	NA	NA	NA	NA	NA	0.275476	NA	NA	NA	NA	NA	NA	NA	NA	NA	NA	NA	1		AC012560.1	NA	NA	NA	NA	NA	NA	NA	NA	NA	0.332071	NA	NA	0.266797	0.252369	NA	NA	NA	3
ACTB	NA	NA	NA	NA	NA	NA	0.39314	0.6424	0.542756	NA	NA	NA	0.439504	0.377925	NA	NA	NA	5		AC013287.1	NA	0.416855	NA	NA	NA	NA	NA	0.511795	0.401192	0.709937	NA	NA	0.536887	0.351187	NA	NA	NA	6
ACTG1	NA	0.464821	1.27633	NA	0.741121	1.36506	1.0305	2.04437	1.29327	1.11562	3.06175	NA	0.916179	0.626533	2.09959	NA	NA	12		AC013652.1	NA	NA	NA	NA	NA	NA	NA	NA	0.287783	NA	NA	NA	NA	NA	NA	NA	NA	1
ACTN2	NA	0.410428	NA	NA	0.358118	0.385605	0.504733	0.305721	0.324859	NA	NA	NA	0.355333	0.300139	NA	NA	NA	8		AC015574.1	NA	NA	NA	NA	NA	NA	NA	NA	NA	0.329647	NA	NA	NA	NA	NA	NA	NA	1
ACTR2	NA	NA	NA	NA	NA	NA	NA	NA	0.289194	NA	NA	NA	NA	NA	NA	NA	NA	1		AC016766.1	NA	0.296841	NA	NA	NA	NA	NA	NA	0.356576	NA	NA	NA	0.365858	0.254865	NA	NA	NA	4
ACTR3	NA	NA	NA	NA	NA	NA	NA	0.268484	0.301764	NA	NA	NA	0.298566	NA	NA	NA	NA	3		AC016831.7	NA	0.291869	NA	NA	NA	NA	NA	NA	0.285677	NA	NA	NA	0.283896	NA	NA	NA	NA	3
ADAM23	NA	NA	NA	NA	NA	0.399967	NA	NA	NA	NA	NA	NA	NA	NA	NA	NA	NA	1		AC018697.1	NA	NA	NA	NA	NA	NA	NA	NA	0.263019	0.306105	NA	NA	NA	NA	NA	NA	NA	2
ADCY1	NA	0.401115	1.29187	NA	0.767833	1.27325	0.63414	0.983829	0.538672	NA	NA	NA	0.490292	0.426996	0.619281	NA	NA	10		AC018742.1	NA	0.397561	NA	NA	NA	NA	NA	0.332967	0.36433	NA	NA	NA	NA	NA	NA	NA	NA	3
ADD3	NA	NA	NA	NA	NA	0.371758	NA	NA	NA	NA	NA	NA	NA	NA	NA	NA	NA	1		AC020637.1	NA	NA	NA	NA	NA	NA	NA	NA	NA	1.45258	NA	NA	NA	NA	NA	NA	NA	1
ADGRB3	NA	NA	NA	NA	0.254579	NA	0.390192	NA	0.292678	NA	NA	NA	NA	NA	NA	NA	NA	3		AC020687.1	NA	NA	NA	NA	NA	NA	NA	0.274964	0.27521	NA	NA	NA	NA	NA	NA	NA	NA	2
ADGRL2	NA	NA	0.556522	NA	NA	0.499828	NA	0.271493	NA	NA	NA	NA	NA	NA	NA	NA	NA	3		AC021134.1	NA	NA	NA	NA	NA	NA	NA	NA	NA	0.348737	NA	NA	NA	NA	NA	NA	NA	1
ADGRL3	NA	NA	NA	NA	NA	NA	0.334388	0.27963	0.385184	NA	NA	NA	NA	NA	NA	NA	NA	3		AC021613.1	NA	NA	NA	NA	NA	NA	NA	NA	0.259159	NA	NA	NA	NA	NA	NA	NA	NA	1
AGPAT3	NA	NA	0.353832	NA	NA	0.283121	NA	NA	NA	NA	NA	NA	NA	NA	NA	NA	NA	2		AC022784.1	NA	0.303179	NA	NA	NA	NA	NA	NA	NA	NA	NA	NA	NA	0.277762	NA	NA	NA	2
AGPAT4	NA	NA	NA	NA	NA	0.272008	NA	NA	NA	NA	NA	NA	NA	NA	NA	NA	NA	1		AC024293.1	NA	NA	NA	NA	NA	NA	0.281014	NA	NA	NA	NA	NA	NA	NA	NA	NA	NA	1
AGPAT5	NA	0.301592	NA	NA	NA	0.251031	NA	NA	NA	NA	NA	NA	NA	NA	NA	NA	NA	2		AC026316.4	NA	0.270487	NA	NA	NA	NA	NA	NA	0.304131	NA	NA	NA	NA	NA	NA	NA	NA	2
AHCYL1	0.557715	NA	NA	NA	NA	NA	NA	NA	NA	NA	NA	NA	NA	NA	NA	NA	NA	1		AC034114.2	NA	NA	NA	NA	NA	NA	NA	NA	NA	0.410234	NA	NA	NA	NA	NA	NA	NA	1
AKAP11	NA	NA	NA	NA	NA	0.344986	NA	0.260991	NA	NA	NA	NA	NA	NA	NA	NA	NA	2		AC034268.2	NA	0.649825	NA	NA	0.291626	NA	NA	0.45612	0.418107	NA	NA	NA	0.581782	0.635047	NA	NA	NA	6
AL158058.1	NA	NA	NA	NA	NA	NA	0.332891	NA	NA	NA	NA	NA	NA	NA	NA	NA	NA	1		AC037486.1	NA	NA	NA	NA	NA	NA	NA	NA	NA	0.296574	NA	NA	NA	NA	NA	NA	NA	1
AL365361.1	NA	NA	NA	NA	NA	NA	NA	NA	NA	NA	NA	NA	NA	0.299717	NA	NA	NA	1		AC046195.1	NA	NA	NA	NA	NA	NA	NA	NA	NA	0.379559	NA	NA	NA	NA	NA	NA	NA	1
AL590617.2	0.309966	NA	NA	NA	NA	NA	NA	NA	NA	NA	NA	NA	NA	NA	NA	NA	NA	1		AC058822.1	NA	0.326554	NA	NA	NA	NA	NA	0.29133	0.38997	NA	NA	NA	NA	0.38801	NA	NA	NA	4
AL591686.2	0.612029	NA	NA	NA	NA	NA	NA	NA	NA	NA	NA	NA	NA	NA	NA	NA	NA	1		AC060765.2	NA	0.380092	NA	NA	NA	NA	NA	0.373191	0.365065	NA	NA	NA	NA	0.463529	NA	NA	NA	4
AL671762.1	NA	NA	NA	NA	NA	NA	NA	0.293435	NA	NA	NA	NA	NA	NA	NA	NA	NA	1		AC068051.1	NA	0.264382	NA	NA	NA	NA	NA	NA	0.324991	NA	NA	NA	NA	NA	NA	NA	NA	2
ALCAM	NA	0.392658	NA	NA	0.334035	0.383259	NA	0.405233	0.26003	0.390737	NA	NA	NA	0.250925	NA	NA	NA	7		AC068633.1	NA	0.483037	NA	NA	NA	NA	NA	0.30698	0.411576	0.640145	NA	NA	NA	NA	NA	NA	NA	4
AMER2	0.367174	NA	NA	NA	NA	0.270338	NA	NA	NA	NA	NA	NA	NA	NA	NA	NA	NA	2		AC073475.1	NA	NA	NA	NA	NA	NA	NA	NA	0.291507	NA	NA	NA	NA	0.253462	NA	NA	NA	2
ANAPC5	NA	NA	NA	NA	NA	0.338349	NA	NA	NA	NA	NA	NA	NA	NA	NA	NA	NA	1		AC078845.1	NA	0.319081	NA	NA	NA	NA	NA	NA	NA	NA	NA	NA	NA	NA	NA	NA	NA	1
ANK2	NA	NA	NA	NA	NA	0.705831	NA	0.322462	0.786807	NA	NA	NA	0.367724	NA	0.825592	NA	NA	5		AC078923.1	NA	0.295274	NA	NA	NA	NA	NA	NA	0.289755	0.586177	NA	NA	0.297147	NA	NA	NA	NA	4
ANK3	NA	NA	NA	NA	NA	NA	0.384947	NA	0.360664	NA	NA	NA	NA	NA	NA	NA	NA	2		AC079142.1	NA	0.251744	NA	NA	NA	NA	NA	0.261176	0.400813	NA	NA	NA	0.373209	NA	NA	NA	NA	4
ANKDD1A	0.311423	NA	NA	NA	NA	NA	NA	NA	NA	NA	NA	NA	NA	NA	NA	NA	NA	1		AC079160.1	NA	NA	NA	NA	NA	NA	NA	NA	0.310116	NA	NA	NA	NA	0.278079	NA	NA	NA	2
ANKIB1	NA	NA	NA	NA	NA	0.435445	NA	NA	NA	NA	NA	NA	NA	NA	NA	NA	NA	1		AC079298.3	NA	NA	NA	NA	NA	NA	NA	NA	0.344719	NA	NA	NA	0.284949	NA	NA	NA	NA	2
ANKRD10	NA	0.281908	0.648354	NA	0.529056	0.781709	0.404312	NA	0.299593	0.318899	NA	NA	NA	NA	NA	NA	NA	7		AC084816.1	NA	0.29074	NA	NA	NA	NA	NA	NA	0.306696	NA	NA	NA	NA	NA	NA	NA	NA	2
ANKRD12	NA	NA	NA	NA	NA	0.258928	NA	0.318539	0.38118	NA	NA	NA	NA	NA	NA	NA	NA	3		AC090015.1	NA	0.280622	NA	NA	NA	NA	NA	NA	NA	NA	NA	NA	NA	NA	NA	NA	NA	1
ANKRD6	NA	NA	0.266685	NA	NA	NA	NA	NA	NA	NA	NA	NA	NA	NA	NA	NA	NA	1		AC090809.1	NA	NA	NA	NA	NA	NA	NA	NA	NA	NA	NA	NA	NA	0.292722	NA	NA	NA	1
ANKS1B	NA	NA	0.785971	NA	NA	NA	NA	0.257563	0.301521	NA	NA	NA	NA	NA	NA	NA	NA	3		AC090912.1	NA	NA	NA	NA	NA	NA	NA	NA	NA	0.349196	NA	NA	NA	NA	NA	NA	NA	1
AP000350.4	NA	0.305029	0.311943	NA	NA	NA	0.314621	0.4229	0.337366	0.29459	NA	NA	0.345995	0.408781	NA	NA	NA	8		AC091078.1	NA	0.262886	NA	NA	NA	NA	NA	NA	0.355824	0.425187	NA	NA	NA	NA	NA	NA	NA	3
AP001347.1	NA	NA	NA	NA	NA	0.280256	0.30528	NA	NA	NA	NA	NA	NA	NA	NA	NA	NA	2		AC091096.1	NA	NA	NA	NA	NA	0.42545	NA	NA	NA	NA	NA	NA	NA	NA	NA	NA	NA	1
AP2M1	NA	NA	NA	NA	NA	NA	NA	0.270734	NA	NA	NA	NA	NA	NA	NA	NA	NA	1		AC092100.1	NA	NA	NA	NA	NA	NA	NA	NA	0.335695	0.469917	NA	NA	0.311869	0.254383	NA	NA	NA	4
APBB1	NA	NA	0.29308	NA	NA	NA	NA	NA	NA	NA	NA	NA	NA	NA	NA	NA	NA	1		AC092143.1	NA	NA	0.643932	NA	0.702482	0.42111	0.64021	NA	NA	NA	NA	NA	NA	NA	NA	NA	NA	4
APLP1	NA	0.511544	NA	NA	0.297569	0.374665	0.40472	0.820202	0.730442	0.564779	NA	NA	0.712619	0.520882	0.972894	NA	NA	10		AC092422.1	NA	0.281148	NA	NA	NA	NA	NA	NA	0.336667	NA	NA	NA	NA	NA	NA	NA	NA	2
APLP2	NA	NA	NA	NA	NA	NA	NA	NA	0.278646	NA	NA	NA	0.250639	NA	NA	NA	NA	2		AC092445.1	NA	NA	NA	NA	NA	NA	NA	NA	0.257937	NA	NA	NA	NA	NA	NA	NA	NA	1
APOE	0.558238	NA	NA	NA	NA	NA	NA	NA	NA	NA	NA	NA	NA	NA	NA	NA	NA	1		AC092650.1	NA	0.270791	NA	NA	NA	NA	NA	0.316721	0.297121	NA	NA	NA	NA	NA	NA	NA	NA	3
APP	0.877582	1.68594	1.1377	2.2631	1.60851	1.35005	1.42142	1.54514	1.4847	1.34244	2.04827	1.4582	1.78487	1.51565	2.07278	NA	NA	15		AC093515.1	NA	0.293161	NA	NA	NA	NA	NA	NA	NA	NA	NA	NA	NA	NA	NA	NA	NA	1
AQP4	0.870222	NA	NA	NA	NA	NA	NA	NA	NA	NA	NA	NA	NA	NA	NA	NA	NA	1		AC093525.2	NA	NA	0.343231	NA	NA	NA	0.260496	NA	NA	NA	NA	NA	NA	NA	NA	NA	NA	2
ARF1	NA	0.270852	NA	NA	NA	NA	NA	0.403178	0.437704	NA	NA	NA	0.376006	NA	NA	NA	NA	4		AC093655.1	NA	NA	NA	NA	NA	NA	NA	0.348708	NA	NA	NA	NA	NA	NA	NA	NA	NA	1
ARF4	NA	0.371888	0.349014	NA	NA	0.250472	NA	0.36287	0.368303	NA	NA	NA	0.315827	0.270091	NA	NA	NA	7		AC093866.1	NA	NA	NA	NA	NA	NA	NA	NA	NA	0.364319	NA	NA	NA	NA	NA	NA	NA	1
ARFGEF3	NA	NA	NA	NA	0.387404	0.590419	0.406666	NA	NA	NA	NA	NA	0.25528	NA	NA	NA	NA	4		AC093898.1	NA	0.313181	NA	NA	NA	NA	NA	NA	NA	NA	NA	NA	NA	0.30015	NA	NA	NA	2
ARGLU1	0.682677	0.934727	NA	NA	1.2897	1.06536	0.938771	NA	0.630683	NA	NA	NA	0.344228	0.275825	0.843591	NA	NA	9		AC096570.1	NA	0.367395	NA	NA	NA	NA	NA	NA	0.321985	NA	NA	NA	NA	0.357379	NA	NA	NA	3
ARL10	NA	NA	0.477566	NA	0.303828	0.517093	0.287612	0.363138	0.293548	NA	NA	NA	NA	NA	NA	NA	NA	6		AC097518.2	NA	NA	NA	NA	NA	NA	NA	NA	0.300463	0.581599	NA	NA	NA	NA	NA	NA	NA	2
ARL4C	NA	0.284055	NA	NA	NA	NA	NA	NA	0.301288	NA	NA	NA	NA	NA	0.411206	NA	NA	3		AC098588.3	NA	0.313599	NA	NA	NA	NA	NA	0.30428	0.328693	NA	NA	NA	NA	NA	NA	NA	NA	3
ARL6IP1	NA	0.985462	0.928997	2.33889	0.432418	0.789809	0.661348	1.25365	1.26949	0.942787	2.02629	NA	1.31003	0.900242	1.81763	NA	NA	13		AC098650.1	NA	0.51748	NA	NA	NA	NA	NA	0.350079	0.705007	0.780094	NA	NA	0.498316	NA	NA	NA	NA	5
ARL6IP5	NA	1.03479	0.648464	NA	0.51739	0.481816	0.532839	0.509324	0.817087	0.558045	NA	NA	0.833481	0.546654	0.946932	NA	NA	11		AC099520.1	NA	0.434631	NA	NA	NA	NA	NA	NA	0.361335	NA	NA	NA	NA	NA	NA	NA	NA	2
ARL8A	NA	NA	NA	NA	NA	NA	NA	0.308625	0.278301	NA	NA	NA	NA	NA	NA	NA	NA	2		AC104123.1	NA	0.37505	NA	NA	NA	NA	NA	0.320848	0.387167	0.566073	NA	NA	0.351293	0.317258	NA	NA	NA	6
ARL8B	NA	0.272637	0.344636	NA	NA	NA	NA	0.288178	0.340555	0.333592	NA	NA	0.264139	NA	NA	NA	NA	6		AC105411.1	NA	NA	NA	NA	NA	NA	NA	NA	0.32241	0.491966	NA	NA	NA	0.342159	NA	NA	NA	3
ARMH4	NA	0.281961	NA	NA	0.448637	0.651254	0.296056	NA	NA	NA	NA	NA	NA	NA	NA	NA	NA	4		AC106793.1	NA	0.38454	NA	NA	NA	NA	NA	NA	0.314163	0.510679	NA	NA	NA	0.298757	NA	NA	NA	4
ARPC2	NA	0.336123	NA	NA	NA	0.31095	NA	NA	0.330465	NA	NA	NA	0.347567	NA	NA	NA	NA	4		AC106799.2	NA	NA	NA	NA	NA	NA	NA	NA	0.252208	NA	NA	NA	NA	NA	NA	NA	NA	1
ARPC5	NA	0.252385	0.29011	NA	NA	NA	NA	0.430902	0.263392	NA	NA	NA	0.286663	NA	NA	NA	NA	5		AC107223.1	NA	NA	NA	NA	NA	NA	NA	NA	0.346408	NA	NA	NA	0.310457	NA	NA	NA	NA	2
ARPP21	NA	NA	NA	NA	NA	0.6442	0.259655	NA	0.5249	NA	NA	NA	0.576522	0.300742	0.749323	NA	NA	6		AC109466.1	NA	0.290137	NA	NA	NA	NA	NA	NA	0.285723	NA	NA	NA	0.328807	NA	NA	NA	NA	3
ARX	NA	0.269325	NA	NA	NA	NA	NA	NA	NA	NA	NA	NA	NA	NA	NA	NA	NA	1		AC112206.2	NA	0.36797	NA	NA	NA	NA	NA	NA	0.278248	NA	NA	NA	0.295879	NA	NA	NA	NA	3
ASAH1	NA	0.250647	NA	NA	NA	0.428645	0.265621	0.28632	0.325364	NA	NA	NA	0.379508	NA	NA	NA	NA	6		AC113414.1	NA	0.493475	NA	NA	NA	NA	NA	0.382486	0.451712	0.736236	NA	NA	0.409267	NA	NA	NA	NA	5
ASPH	NA	0.270168	NA	NA	0.284763	0.264198	0.255125	NA	NA	NA	NA	NA	NA	NA	NA	NA	NA	4		AC116362.1	NA	0.473976	NA	NA	NA	NA	NA	0.432945	0.478856	0.709062	NA	NA	0.456111	NA	NA	NA	NA	5
ATCAY	NA	0.290469	NA	NA	0.299442	0.465187	NA	0.32456	0.356131	NA	NA	NA	0.297951	0.26504	NA	NA	NA	7		AC117834.1	NA	NA	NA	NA	NA	0.776379	NA	NA	NA	NA	NA	NA	NA	NA	NA	NA	NA	1
ATL1	NA	0.38011	NA	NA	0.410144	0.484606	0.349845	0.425839	0.375975	NA	NA	NA	0.405525	0.272586	NA	NA	NA	8		AC120193.1	NA	NA	NA	NA	NA	NA	NA	NA	0.273278	NA	NA	NA	0.309726	NA	NA	NA	NA	2
ATP1A1	NA	0.309464	NA	NA	NA	NA	NA	NA	0.368441	NA	NA	NA	0.48996	NA	NA	NA	NA	3		AC126121.3	NA	0.374282	NA	NA	NA	NA	NA	NA	0.421478	0.414986	NA	NA	0.389177	0.333886	NA	NA	NA	5
ATP1B1	0.374636	0.954518	1.0401	2.29248	0.693555	0.911023	1.01321	1.46354	1.2188	0.803581	NA	1.18011	1.26579	1.04537	1.83544	NA	NA	14		AC126603.1	NA	0.615223	NA	NA	NA	NA	NA	0.284213	0.510291	0.571744	NA	0.565188	0.566579	0.528455	NA	NA	NA	7
ATP1B3	NA	NA	NA	NA	NA	0.361444	NA	0.26766	0.271605	NA	NA	NA	0.26105	NA	NA	NA	NA	4		AC136489.1	NA	NA	NA	NA	NA	NA	NA	NA	NA	0.281134	NA	NA	NA	NA	NA	NA	NA	1
ATP2A2	NA	NA	NA	NA	NA	NA	NA	0.319708	0.252965	NA	NA	NA	0.381686	NA	NA	NA	NA	3		AC138627.1	NA	0.299972	NA	NA	NA	NA	NA	NA	0.282441	NA	NA	NA	0.260206	NA	NA	NA	NA	3
ATP2B1	NA	0.562607	NA	NA	NA	0.471751	0.552472	0.736508	0.70344	NA	1.94533	NA	0.816971	0.62934	0.825008	NA	NA	9		AC138811.2	NA	NA	NA	NA	0.484389	0.414387	0.58355	NA	NA	NA	NA	NA	NA	NA	NA	NA	NA	3
ATP2B2	NA	NA	NA	NA	NA	0.264201	NA	NA	NA	NA	NA	NA	NA	NA	NA	NA	NA	1		AC233296.1	NA	NA	NA	NA	NA	NA	NA	NA	0.293348	0.519803	NA	NA	NA	NA	NA	NA	NA	2
ATP2B4	NA	NA	NA	NA	NA	0.339065	NA	NA	NA	NA	NA	NA	NA	NA	NA	NA	NA	1		AC245033.4	NA	NA	NA	NA	NA	0.380598	0.344541	NA	NA	NA	NA	NA	NA	NA	NA	NA	NA	2
ATP2C1	NA	0.475095	NA	NA	0.556963	0.547152	0.517958	0.427932	0.401271	NA	NA	NA	0.398597	0.318954	NA	NA	NA	8		ACOXL	NA	NA	NA	NA	NA	NA	NA	NA	0.262575	NA	NA	NA	NA	NA	NA	NA	NA	1
ATP5F1A	NA	NA	NA	NA	NA	NA	NA	0.28955	0.265277	NA	NA	NA	NA	NA	NA	NA	NA	2		ACSL3	NA	NA	NA	NA	NA	NA	0.289129	NA	NA	NA	NA	NA	NA	NA	NA	NA	NA	1
ATP5F1B	NA	NA	NA	NA	NA	NA	NA	NA	0.25566	NA	NA	NA	NA	NA	NA	NA	NA	1		ACSL4	NA	NA	NA	NA	NA	NA	0.353283	NA	NA	NA	NA	NA	NA	NA	NA	NA	NA	1
ATP5F1C	NA	0.314955	NA	NA	0.286557	0.298955	NA	0.277134	0.297602	NA	NA	NA	0.254877	NA	NA	NA	NA	6		ACTN2	NA	NA	NA	NA	0.34324	0.683731	0.695459	0.338581	NA	NA	NA	NA	NA	NA	NA	NA	NA	4
ATP5F1E	NA	0.342148	0.571514	NA	0.361517	NA	0.363982	0.680297	0.301086	0.417382	NA	NA	0.385259	0.351277	NA	NA	NA	9		ADAMTS12	NA	NA	NA	NA	NA	NA	NA	NA	0.271956	0.412812	NA	NA	NA	NA	NA	NA	NA	2
ATP5IF1	NA	NA	NA	NA	NA	NA	0.256645	0.383385	0.311785	NA	NA	NA	0.314135	0.284922	NA	NA	NA	5		ADAMTS17	NA	NA	NA	NA	NA	NA	NA	NA	NA	0.427049	NA	NA	NA	0.250384	NA	NA	NA	2
ATP5MC3	NA	NA	NA	NA	NA	NA	NA	0.339971	NA	NA	NA	NA	NA	NA	NA	NA	NA	1		ADAMTSL1	NA	NA	NA	NA	NA	NA	NA	NA	0.308385	NA	NA	NA	NA	NA	NA	NA	NA	1
ATP5MD	NA	NA	NA	NA	NA	NA	NA	0.299488	NA	NA	NA	NA	NA	NA	NA	NA	NA	1		ADCY1	NA	0.309916	1.28157	NA	0.9839	2.05007	1.37843	0.422625	NA	NA	NA	NA	NA	0.276599	NA	NA	NA	7
ATP5MG	NA	NA	NA	NA	NA	NA	NA	0.344197	NA	NA	NA	NA	NA	NA	NA	NA	NA	1		ADGRV1	NA	NA	NA	NA	NA	NA	NA	NA	0.28174	NA	NA	NA	NA	NA	NA	NA	NA	1
ATP5MPL	NA	NA	NA	NA	NA	NA	NA	0.253729	NA	NA	NA	NA	NA	NA	NA	NA	NA	1		AF165147.1	NA	NA	NA	NA	NA	NA	NA	NA	0.31726	NA	NA	NA	NA	0.259008	NA	NA	NA	2
ATP5PB	NA	NA	NA	NA	NA	0.257159	NA	NA	0.276582	NA	NA	NA	NA	NA	NA	NA	NA	2		AF241726.2	NA	0.312657	NA	NA	NA	NA	NA	0.340689	0.769168	1.004	NA	NA	0.481333	0.254454	NA	NA	NA	6
ATP5PF	NA	0.37023	0.267312	NA	0.31789	NA	0.303196	0.45162	0.321018	0.333035	NA	NA	0.357528	0.391746	0.519096	NA	NA	10		AF254983.1	NA	0.39796	NA	NA	NA	NA	NA	0.27792	0.37785	NA	NA	NA	0.369774	0.27153	NA	NA	NA	5
ATP5PO	NA	NA	NA	NA	NA	NA	NA	0.402985	NA	NA	NA	NA	0.252536	0.269384	NA	NA	NA	3		AF279873.3	NA	0.293629	NA	NA	NA	NA	NA	0.370932	0.362208	0.525321	NA	NA	0.3539	0.340785	NA	NA	NA	6
ATP6AP2	NA	0.307071	NA	NA	NA	NA	NA	0.326526	0.440097	NA	NA	NA	0.445836	0.2637	NA	NA	NA	5		AGBL1	NA	0.657126	NA	NA	0.381457	NA	NA	0.586138	0.42457	0.588252	NA	0.896173	0.500098	0.519064	NA	NA	NA	8
ATP6V0B	NA	NA	NA	NA	NA	NA	NA	NA	0.252767	NA	NA	NA	NA	NA	NA	NA	NA	1		AGBL4	NA	0.403557	NA	NA	NA	NA	NA	0.356772	0.46842	0.794224	NA	NA	0.514325	0.435609	NA	NA	NA	6
ATP6V0E2	NA	NA	0.296366	NA	NA	NA	NA	NA	NA	NA	NA	NA	NA	NA	NA	NA	NA	1		AJ009632.2	NA	0.267693	NA	NA	NA	NA	NA	0.271812	0.384763	0.496171	NA	NA	NA	NA	NA	NA	NA	4
ATP8A1	NA	0.365985	NA	NA	0.308899	0.369822	0.378421	NA	0.258778	NA	NA	NA	NA	0.268712	NA	NA	NA	6		AKT3	NA	NA	NA	NA	NA	NA	0.303795	NA	NA	NA	NA	NA	NA	NA	NA	NA	NA	1
ATP9A	NA	NA	NA	NA	NA	0.427843	NA	0.446767	0.371555	NA	NA	NA	0.346524	0.318728	NA	NA	NA	5		AL008633.1	NA	0.311632	NA	NA	NA	NA	0.274054	0.392214	0.711229	0.890081	NA	NA	0.465051	0.443322	NA	NA	NA	7
ATXN1	NA	NA	NA	NA	0.414952	0.597248	0.35173	NA	0.291394	NA	NA	NA	NA	NA	NA	NA	NA	4		AL022068.1	NA	NA	NA	NA	NA	NA	NA	0.397368	0.373865	NA	NA	NA	0.278602	NA	NA	NA	NA	3
AUXG01000058.1	NA	NA	0.283935	NA	NA	0.338666	NA	NA	NA	NA	NA	NA	NA	NA	NA	NA	NA	2		AL031073.2	NA	0.539088	NA	NA	NA	NA	NA	0.314801	0.622016	0.647523	NA	0.755448	0.363477	NA	NA	NA	NA	6
B2M	NA	0.609745	0.520167	NA	0.491665	0.489696	0.515704	0.487892	0.57343	NA	NA	NA	0.62229	0.624135	0.564677	NA	NA	10		AL049828.1	NA	0.253336	NA	NA	NA	NA	NA	NA	0.267888	NA	NA	NA	NA	NA	NA	NA	NA	2
B3GALNT1	NA	0.391223	NA	NA	0.304882	0.296548	0.282376	0.359129	0.341717	0.394166	NA	NA	0.35317	0.276226	NA	NA	NA	9		AL050403.2	NA	NA	NA	NA	NA	NA	NA	NA	NA	0.419433	NA	NA	NA	NA	NA	NA	NA	1
B3GALT2	NA	NA	NA	NA	NA	NA	NA	NA	0.266021	NA	NA	NA	0.301484	NA	0.419293	NA	NA	3		AL109930.1	NA	NA	NA	NA	NA	NA	NA	NA	NA	0.307799	NA	NA	NA	NA	NA	NA	NA	1
B4GALNT4	NA	NA	NA	NA	NA	0.423393	NA	NA	NA	NA	NA	NA	NA	NA	NA	NA	NA	1		AL117329.1	NA	0.297832	NA	NA	NA	NA	NA	NA	0.282156	NA	NA	NA	NA	NA	NA	NA	NA	2
B4GALT5	NA	NA	NA	NA	NA	NA	NA	0.251187	NA	NA	NA	NA	NA	NA	NA	NA	NA	1		AL136114.1	NA	0.318784	NA	NA	NA	NA	NA	NA	0.277193	NA	NA	NA	NA	NA	NA	NA	NA	2
BACE1	NA	NA	0.330139	NA	NA	0.308291	NA	NA	0.260501	NA	NA	NA	NA	NA	NA	NA	NA	3		AL136456.1	NA	0.420276	NA	NA	NA	NA	NA	NA	0.353854	NA	NA	NA	NA	NA	NA	NA	NA	2
BASP1	NA	0.942538	1.01619	NA	0.739542	0.844454	0.886472	1.37704	1.23432	1.10469	NA	NA	0.92145	0.603138	1.65179	NA	NA	11		AL138720.1	NA	0.516374	NA	NA	0.251714	NA	NA	0.342019	0.517618	0.619175	NA	0.710194	0.462948	0.389963	NA	NA	NA	8
BASP1-AS1	NA	NA	NA	NA	0.251183	0.353924	NA	NA	NA	NA	NA	NA	NA	NA	NA	NA	NA	2		AL139383.1	NA	NA	NA	NA	NA	NA	NA	0.329564	NA	NA	NA	NA	NA	NA	NA	NA	NA	1
BCAP29	NA	NA	NA	NA	NA	0.359787	NA	NA	NA	NA	NA	NA	NA	NA	NA	NA	NA	1		AL157778.1	NA	NA	NA	NA	NA	NA	NA	NA	0.353753	NA	NA	NA	NA	0.263113	NA	NA	NA	2
BCL11A	NA	0.25469	NA	NA	0.330985	0.295463	NA	NA	0.287387	NA	NA	NA	NA	NA	NA	NA	NA	4		AL157886.1	NA	0.294553	NA	NA	NA	NA	NA	0.346006	0.387576	0.458347	NA	NA	NA	0.291419	NA	NA	NA	5
BCL6	0.259442	NA	NA	NA	NA	NA	NA	NA	NA	NA	NA	NA	NA	NA	NA	NA	NA	1		AL157944.1	NA	0.250263	NA	NA	NA	NA	NA	0.26252	0.302686	NA	NA	NA	NA	0.330065	NA	NA	NA	4
BCLAF3	NA	NA	NA	NA	NA	0.270565	NA	NA	NA	NA	NA	NA	NA	NA	NA	NA	NA	1		AL160272.2	NA	NA	NA	NA	NA	NA	NA	NA	0.26145	NA	NA	NA	NA	NA	NA	NA	NA	1
BCYRN1	NA	0.366548	1.01518	NA	0.473616	0.508979	0.26909	0.454521	0.30562	0.292737	NA	NA	NA	NA	0.369895	NA	NA	9		AL162726.3	NA	0.46401	NA	NA	NA	NA	NA	0.358794	0.487966	0.734406	NA	NA	NA	0.441132	NA	NA	NA	5
BDP1	NA	NA	NA	NA	NA	0.253118	NA	NA	NA	NA	NA	NA	NA	NA	NA	NA	NA	1		AL356295.1	NA	0.281226	NA	NA	NA	NA	NA	NA	NA	NA	NA	NA	NA	NA	NA	NA	NA	1
BEX1	NA	0.38618	NA	NA	0.270597	NA	0.336942	0.646306	0.502855	NA	NA	NA	0.429479	0.339649	0.629775	NA	NA	8		AL357507.1	NA	0.293594	NA	NA	NA	NA	NA	0.281155	0.276361	NA	NA	NA	NA	0.319188	NA	NA	NA	4
BEX2	NA	0.304131	NA	NA	NA	NA	0.271287	0.484711	0.403973	NA	NA	NA	0.345359	0.31948	0.575977	NA	NA	7		AL358944.1	NA	NA	NA	NA	NA	NA	NA	NA	NA	0.361762	NA	NA	NA	NA	NA	NA	NA	1
BEX3	NA	0.411359	0.50169	NA	NA	NA	0.28071	0.67685	0.472826	NA	NA	NA	0.360324	0.272533	NA	NA	NA	7		AL359710.1	NA	NA	NA	NA	NA	NA	NA	NA	0.258977	NA	NA	NA	NA	NA	NA	NA	NA	1
BEX4	NA	NA	NA	NA	NA	NA	NA	0.298792	NA	NA	NA	NA	NA	NA	NA	NA	NA	1		AL359736.1	NA	NA	NA	NA	NA	NA	NA	NA	0.2535	0.426074	NA	NA	NA	0.251368	NA	NA	NA	3
BEX5	NA	0.258922	NA	NA	NA	NA	NA	0.253578	NA	NA	NA	NA	NA	NA	0.454424	NA	NA	3		AL365295.1	NA	0.358684	NA	NA	NA	NA	NA	NA	0.358066	NA	NA	NA	0.413658	NA	NA	NA	NA	3
BHLHE22	NA	NA	NA	NA	NA	0.251784	NA	0.275176	0.341687	NA	NA	NA	NA	NA	0.392568	NA	NA	4		AL390334.1	NA	0.303799	NA	NA	NA	NA	NA	NA	NA	NA	NA	NA	NA	NA	NA	NA	NA	1
BLCAP	NA	NA	NA	NA	NA	NA	NA	0.32069	NA	0.303168	NA	NA	NA	NA	0.389827	NA	NA	3		AL390957.1	NA	0.288604	NA	NA	NA	NA	NA	0.351805	0.378725	NA	NA	NA	0.384107	0.34901	NA	NA	NA	5
BMPR2	NA	0.386096	0.648029	NA	0.567019	0.652797	0.321866	0.430222	0.286307	NA	NA	NA	0.304749	0.341219	NA	NA	NA	9		AL391117.1	NA	0.385415	NA	NA	NA	NA	NA	0.358228	0.375734	0.661625	NA	NA	0.277397	0.360849	NA	NA	NA	6
BRINP1	NA	0.401008	NA	NA	0.326275	0.283776	0.379125	0.486856	0.436442	NA	1.01254	NA	0.335754	NA	0.321538	NA	NA	9		AL583785.1	NA	NA	NA	NA	NA	NA	NA	0.323338	0.306304	NA	NA	NA	NA	NA	NA	NA	NA	2
BRWD1	0.414256	NA	0.390368	NA	0.281291	0.357671	NA	NA	NA	NA	NA	NA	NA	NA	NA	NA	NA	4		AL589693.1	NA	0.29699	NA	NA	NA	NA	NA	0.35148	0.357651	NA	NA	NA	NA	NA	NA	NA	NA	3
BSCL2	NA	0.279674	0.345024	NA	0.275551	0.286641	0.276148	0.299031	0.28907	NA	NA	NA	0.319325	NA	NA	NA	NA	8		AL589740.1	NA	NA	NA	NA	NA	NA	NA	0.352627	0.269773	NA	NA	NA	NA	NA	NA	NA	NA	2
BTBD8	NA	NA	0.342652	NA	NA	0.397884	NA	NA	NA	NA	NA	NA	NA	NA	NA	NA	NA	2		AL591501.1	NA	0.255776	NA	NA	NA	NA	NA	0.306072	0.492362	0.507404	NA	NA	NA	NA	NA	NA	NA	4
BTF3	NA	NA	NA	NA	NA	0.291182	0.256352	0.532672	0.356155	NA	NA	NA	0.354886	0.286137	0.482415	NA	NA	7		AL591506.1	NA	NA	NA	NA	NA	NA	NA	NA	NA	0.406948	NA	NA	NA	NA	NA	NA	NA	1
C11orf58	NA	0.265878	NA	NA	NA	0.396501	NA	0.287071	0.253305	NA	NA	NA	0.258494	NA	NA	NA	NA	5		AL592429.2	NA	NA	NA	NA	NA	NA	NA	NA	0.339343	NA	NA	NA	NA	NA	NA	NA	NA	1
C11orf87	NA	0.33549	NA	NA	NA	NA	NA	NA	0.267793	NA	NA	NA	NA	NA	NA	NA	NA	2		AL603840.1	NA	0.459794	NA	NA	NA	NA	NA	0.411838	0.406248	0.70779	NA	NA	0.334634	NA	NA	NA	NA	5
C12orf57	NA	0.268363	0.646953	NA	NA	0.421193	0.309868	0.571309	0.268253	0.336336	NA	NA	0.303881	0.31465	0.411498	NA	NA	10		AL691420.1	NA	NA	NA	NA	NA	NA	NA	NA	0.323056	NA	NA	NA	NA	NA	NA	NA	NA	1
C18orf32	NA	NA	NA	NA	NA	NA	NA	0.317964	NA	NA	NA	NA	NA	NA	NA	NA	NA	1		AL807742.1	NA	0.305638	NA	NA	NA	NA	NA	NA	0.530339	0.501347	NA	NA	0.279145	0.313653	NA	NA	NA	5
C1orf43	NA	NA	NA	NA	NA	NA	NA	0.266558	NA	NA	NA	NA	NA	NA	NA	NA	NA	1		ALDH1A2	NA	0.417897	NA	NA	NA	NA	NA	0.302826	0.408928	NA	NA	NA	NA	0.267276	NA	NA	NA	4
C1orf61	NA	NA	0.393813	NA	0.253456	NA	0.27193	0.36177	0.271896	NA	NA	NA	NA	NA	NA	NA	NA	5		ALK	NA	NA	NA	NA	NA	NA	NA	0.361737	0.455773	NA	NA	NA	NA	NA	NA	NA	NA	2
C2CD5	NA	NA	NA	NA	NA	0.353004	NA	NA	NA	NA	NA	NA	NA	NA	NA	NA	NA	1		AMER2	NA	NA	NA	NA	NA	0.303259	NA	NA	NA	NA	NA	NA	NA	NA	NA	NA	NA	1
C2orf83	NA	NA	NA	NA	0.260264	0.419792	0.266543	NA	NA	NA	NA	NA	NA	NA	NA	NA	NA	3		AMPD3	NA	NA	NA	NA	NA	NA	NA	NA	NA	0.3573	NA	NA	NA	NA	NA	NA	NA	1
C3orf14	NA	NA	0.312403	NA	NA	NA	NA	NA	NA	NA	NA	NA	NA	NA	NA	NA	NA	1		ANKFN1	NA	0.37625	NA	NA	NA	NA	NA	0.350332	0.332167	NA	NA	NA	0.378575	NA	NA	NA	NA	4
C4orf48	NA	NA	NA	NA	NA	NA	NA	0.356387	NA	NA	NA	NA	NA	NA	NA	NA	NA	1		ANKH	NA	NA	NA	NA	NA	NA	0.294277	NA	NA	NA	NA	NA	NA	NA	NA	NA	NA	1
CACNA1A	NA	NA	NA	NA	NA	0.288222	NA	NA	NA	NA	NA	NA	NA	NA	NA	NA	NA	1		ANO2	NA	0.270961	NA	NA	NA	NA	NA	0.372284	0.303352	0.531137	NA	0.641527	0.251598	NA	NA	NA	NA	6
CACNA1B	NA	NA	0.312309	NA	NA	0.25782	NA	NA	NA	NA	NA	NA	NA	NA	NA	NA	NA	2		AOPEP	NA	NA	NA	NA	NA	NA	NA	NA	NA	NA	NA	NA	NA	0.321204	NA	NA	NA	1
CACNA1E	NA	NA	NA	NA	NA	0.300941	0.269335	0.269241	NA	NA	NA	NA	NA	NA	NA	NA	NA	3		AP000282.1	NA	NA	NA	NA	NA	NA	NA	NA	NA	0.352375	NA	NA	NA	NA	NA	NA	NA	1
CACNA2D1	NA	NA	NA	NA	NA	NA	NA	0.370612	0.373594	0.277665	NA	NA	0.444003	0.34227	NA	NA	NA	5		AP000317.2	NA	0.271801	NA	NA	NA	NA	NA	NA	0.261485	0.341403	NA	NA	NA	NA	NA	NA	NA	3
CACNB2	NA	NA	NA	NA	NA	0.362119	NA	NA	NA	NA	NA	NA	NA	NA	NA	NA	NA	1		AP000561.1	NA	NA	NA	NA	NA	NA	NA	NA	0.280931	NA	NA	NA	NA	NA	NA	NA	NA	1
CACNB4	NA	NA	NA	NA	NA	0.330787	NA	NA	NA	NA	NA	NA	NA	NA	NA	NA	NA	1		AP001042.1	NA	NA	NA	NA	NA	NA	NA	NA	NA	NA	NA	NA	NA	0.274733	NA	NA	NA	1
CACNG8	NA	NA	0.45219	NA	0.285956	0.332369	0.25168	0.27804	NA	NA	NA	NA	0.264635	NA	NA	NA	NA	6		AP001341.1	NA	NA	NA	NA	NA	NA	NA	NA	0.268905	NA	NA	NA	NA	NA	NA	NA	NA	1
CADM1	NA	0.347051	NA	NA	0.376161	0.48561	NA	NA	0.30232	NA	NA	0.483329	NA	0.254482	NA	NA	NA	6		AP001636.3	NA	NA	NA	NA	NA	NA	NA	0.257127	NA	NA	NA	NA	NA	NA	NA	NA	NA	1
CADM2	NA	1.10654	1.00065	NA	1.02628	1.19329	1.40248	0.621045	1.13615	NA	NA	1.37577	0.770731	0.880166	NA	NA	NA	10		AP005230.1	NA	0.349441	NA	NA	NA	NA	NA	NA	0.409277	NA	NA	NA	0.354504	NA	NA	NA	NA	3
CADM3	NA	NA	NA	NA	NA	0.262571	NA	0.374809	0.39348	NA	NA	NA	0.39717	NA	0.698457	NA	NA	5		AP005262.2	NA	NA	NA	NA	NA	NA	NA	0.270622	NA	NA	NA	NA	NA	NA	NA	NA	NA	1
CALM1	NA	1.04989	NA	NA	1.21348	1.24855	1.14268	1.55377	1.28937	0.839927	NA	1.33395	1.35524	1.0336	1.79526	NA	NA	11		APLP1	NA	NA	NA	NA	0.302965	0.711058	0.535659	NA	NA	NA	NA	NA	NA	NA	NA	NA	NA	3
CALM2	NA	1.28249	1.53414	2.30042	0.920671	1.21464	1.01874	1.83055	1.32418	0.797341	1.54016	0.985574	1.13317	0.955259	1.80881	NA	NA	14		APOE	2.48297	NA	NA	NA	NA	NA	NA	NA	NA	NA	NA	NA	NA	NA	NA	NA	NA	1
CALM3	NA	0.300555	0.547817	NA	NA	NA	0.320156	0.642207	0.355956	0.388632	NA	NA	0.413487	0.330122	0.483654	NA	NA	9		APP	NA	NA	0.648896	NA	0.740259	1.40958	0.845936	0.331223	NA	NA	NA	NA	NA	0.327324	NA	NA	NA	6
CALN1	NA	NA	NA	NA	0.355065	NA	0.404447	NA	NA	NA	NA	NA	NA	NA	NA	NA	NA	2		AQP4-AS1	NA	0.366987	NA	NA	NA	NA	NA	NA	0.397058	NA	NA	NA	0.331977	NA	NA	NA	NA	3
CALY	NA	NA	NA	NA	NA	0.264915	NA	0.300964	NA	NA	NA	NA	NA	NA	NA	NA	NA	2		AR	1.25728	1.47322	0.93446	1.11868	1.08145	2.26396	1.54868	0.87616	0.971547	0.505267	1.75187	0.81714	0.87006	0.8356	0.85141	NA	NA	15
CAMK2B	NA	0.271202	0.326815	NA	0.28515	0.37779	0.256832	0.32294	0.30518	NA	NA	NA	0.28677	NA	0.501328	NA	NA	9		ARF1	NA	NA	NA	NA	NA	NA	0.308486	NA	NA	NA	NA	NA	NA	NA	NA	NA	NA	1
CAMK2N1	NA	0.301625	0.63907	NA	NA	0.283628	NA	0.755133	0.287782	0.310928	NA	NA	0.326388	NA	0.545859	NA	NA	8		ARHGAP10	NA	0.269162	NA	NA	NA	NA	NA	NA	0.305667	NA	NA	NA	0.277665	0.279271	NA	NA	NA	4
CAMK4	NA	NA	NA	NA	0.26627	0.339568	0.25675	NA	NA	NA	NA	NA	NA	NA	NA	NA	NA	3		ARHGAP24	NA	0.257007	NA	NA	NA	NA	NA	NA	0.331408	0.467711	NA	NA	0.297786	NA	NA	NA	NA	4
CAMKK2	NA	NA	NA	NA	NA	0.321739	NA	NA	NA	NA	NA	NA	NA	NA	NA	NA	NA	1		ARHGAP26	NA	0.274233	NA	NA	NA	NA	NA	NA	0.293225	NA	NA	0.484807	0.299798	NA	NA	NA	NA	4
CAMLG	NA	0.458312	0.51942	NA	0.325084	0.332126	0.35314	0.449901	0.427805	0.426274	NA	NA	0.307043	0.299179	NA	NA	NA	10		ARHGAP6	NA	NA	NA	NA	NA	NA	NA	0.252956	0.364055	NA	NA	NA	NA	NA	NA	NA	NA	2
CAMTA1	NA	NA	NA	NA	NA	0.364231	0.250842	NA	NA	NA	NA	NA	NA	NA	NA	NA	NA	2		ARHGEF3	NA	NA	NA	NA	NA	NA	NA	0.340825	NA	NA	NA	NA	NA	NA	NA	NA	NA	1
CANX	NA	0.31887	NA	NA	NA	NA	NA	0.26279	0.381623	NA	NA	NA	0.385474	0.263616	NA	NA	NA	5		ARL10	NA	NA	NA	NA	0.25169	0.489359	0.400566	NA	NA	NA	NA	NA	NA	NA	NA	NA	NA	3
CAPN2	0.405249	NA	NA	NA	NA	NA	NA	NA	NA	NA	NA	NA	NA	NA	NA	NA	NA	1		ARL6IP1	NA	NA	NA	NA	0.64021	0.484957	0.645929	0.260961	NA	NA	NA	NA	NA	NA	NA	NA	NA	4
CAPRIN2	NA	NA	NA	NA	NA	0.379711	NA	NA	NA	NA	NA	NA	NA	NA	NA	NA	NA	1		ARL8A	NA	NA	NA	NA	0.409425	NA	0.428909	NA	NA	NA	NA	NA	NA	NA	NA	NA	NA	2
CAPZA2	NA	NA	NA	NA	NA	0.311818	NA	0.257044	0.259689	NA	NA	NA	NA	NA	NA	NA	NA	3		ASIC2	NA	NA	NA	NA	NA	NA	NA	NA	NA	NA	NA	NA	0.466861	0.431889	NA	NA	NA	2
CASC15	NA	NA	NA	NA	0.30306	0.365535	NA	NA	NA	NA	NA	NA	NA	NA	NA	NA	NA	2		ASTN2	NA	NA	NA	NA	NA	NA	NA	NA	NA	NA	NA	NA	0.41652	NA	NA	NA	NA	1
CASC4	NA	0.293563	NA	NA	NA	0.334293	NA	NA	0.323557	NA	NA	NA	0.256158	NA	NA	NA	NA	4		ATCAY	NA	NA	NA	NA	0.464902	0.775903	0.52925	NA	NA	NA	NA	NA	NA	NA	NA	NA	NA	3
CASTOR3	NA	NA	NA	NA	NA	0.257303	NA	NA	NA	NA	NA	NA	NA	NA	NA	NA	NA	1		ATL1	NA	NA	NA	NA	NA	0.333942	NA	NA	NA	NA	NA	NA	NA	NA	NA	NA	NA	1
CBX3	NA	NA	NA	NA	NA	NA	NA	NA	0.330958	NA	NA	NA	NA	NA	NA	NA	NA	1		ATP1A1	NA	NA	NA	NA	0.529029	0.780375	0.634641	NA	NA	NA	NA	NA	NA	NA	NA	NA	NA	3
CCBE1	NA	NA	NA	NA	NA	NA	NA	0.396458	0.347394	NA	NA	NA	0.365487	NA	NA	NA	NA	3		ATP1A3	NA	NA	NA	NA	NA	0.291465	0.29045	NA	NA	NA	NA	NA	NA	NA	NA	NA	NA	2
CCDC112	NA	0.27548	NA	NA	NA	0.388209	NA	0.348651	0.375999	NA	NA	NA	NA	NA	NA	NA	NA	4		ATP1B1	NA	NA	0.934898	NA	0.589295	0.782351	0.868796	NA	NA	NA	NA	NA	NA	NA	NA	NA	NA	4
CCDC14	NA	NA	NA	NA	0.314792	0.363626	NA	NA	NA	NA	NA	NA	NA	NA	NA	NA	NA	2		ATP1B3	NA	NA	NA	NA	NA	0.487568	NA	NA	NA	NA	NA	NA	NA	NA	NA	NA	NA	1
CCDC88A	NA	NA	NA	NA	0.556593	0.758186	0.416828	NA	0.33625	NA	NA	NA	NA	NA	NA	NA	NA	4		ATP2A2	NA	NA	NA	NA	NA	0.495025	0.388165	NA	NA	NA	NA	NA	NA	NA	NA	NA	NA	2
CCK	NA	NA	NA	NA	NA	NA	NA	NA	NA	NA	NA	NA	0.659285	NA	NA	NA	NA	1		ATP2B1	NA	NA	NA	NA	NA	NA	0.50685	NA	NA	NA	NA	NA	NA	NA	NA	NA	NA	1
CCNI	NA	NA	0.576305	NA	NA	0.267874	NA	0.834195	0.279787	NA	NA	NA	NA	NA	NA	NA	NA	4		ATP2B2	NA	NA	NA	NA	0.306003	0.471624	0.423381	NA	NA	NA	NA	NA	NA	NA	NA	NA	NA	3
CCNL2	NA	NA	NA	NA	NA	0.268843	NA	NA	NA	NA	NA	NA	NA	NA	NA	NA	NA	1		ATP8A1	NA	NA	NA	NA	NA	NA	0.298203	NA	NA	NA	NA	NA	NA	NA	NA	NA	NA	1
CCPG1	NA	NA	0.757412	NA	0.594684	0.679464	0.404671	0.255458	NA	NA	NA	NA	NA	NA	NA	NA	NA	5		ATP8B4	NA	NA	NA	NA	NA	NA	NA	0.29074	0.298669	NA	NA	NA	NA	NA	NA	NA	NA	2
CCT2	NA	NA	NA	NA	NA	0.288814	NA	0.288093	0.383072	NA	NA	NA	0.264363	NA	NA	NA	NA	4		ATP9A	NA	NA	NA	NA	0.306521	0.835287	0.573526	NA	NA	NA	NA	NA	NA	NA	NA	NA	NA	3
CCT3	NA	NA	NA	NA	NA	NA	NA	NA	0.26689	NA	NA	NA	NA	NA	NA	NA	NA	1		B3GAT1	NA	NA	NA	NA	0.315964	NA	0.317612	NA	NA	NA	NA	NA	NA	NA	NA	NA	NA	2
CCT5	NA	NA	NA	NA	NA	NA	NA	NA	0.300501	NA	NA	NA	NA	NA	NA	NA	NA	1		B4GAT1	NA	NA	NA	NA	NA	0.26823	NA	NA	NA	NA	NA	NA	NA	NA	NA	NA	NA	1
CCT6A	NA	NA	NA	NA	NA	NA	NA	0.294745	0.342401	NA	NA	NA	0.299368	NA	NA	NA	NA	3		BACH1	NA	NA	NA	NA	NA	NA	NA	0.299415	0.381556	0.521082	NA	NA	NA	NA	NA	NA	NA	3
CCT8	NA	NA	NA	NA	NA	NA	NA	0.297301	0.271699	NA	NA	NA	NA	0.273348	NA	NA	NA	3		BAGE2	NA	0.460451	NA	NA	NA	NA	NA	0.327283	0.411848	0.60341	NA	NA	0.372804	0.433032	NA	NA	NA	6
CD200	NA	0.40374	NA	NA	NA	0.387833	0.395963	0.328956	0.438792	NA	NA	NA	0.311824	0.30984	0.5663	NA	NA	8		BANK1	NA	0.438392	NA	NA	NA	NA	NA	0.316087	0.343756	NA	NA	NA	0.385532	NA	NA	NA	NA	4
CD24	0.482301	2.30706	2.0988	3.51846	1.76872	1.99764	1.48476	2.27949	2.00613	1.42454	2.63885	1.91639	1.88973	1.48318	2.85291	NA	NA	15		BASP1	NA	NA	NA	NA	0.48441	NA	NA	NA	NA	NA	NA	NA	NA	NA	NA	NA	NA	1
CD46	NA	NA	NA	NA	0.302961	0.507512	NA	NA	NA	NA	NA	NA	NA	NA	NA	NA	NA	2		BCAS3	NA	NA	NA	NA	NA	NA	NA	NA	0.375973	NA	NA	NA	NA	NA	NA	NA	NA	1
CD47	NA	0.396047	NA	NA	0.271576	0.2979	0.391621	0.333758	0.33167	NA	NA	NA	0.375901	0.403226	NA	NA	NA	8		BCL11A	NA	NA	NA	NA	NA	0.431126	NA	NA	NA	NA	NA	NA	NA	NA	NA	NA	NA	1
CD63	NA	0.299191	NA	NA	NA	0.279878	0.257142	0.395162	0.340099	NA	NA	NA	0.369188	0.254671	NA	NA	NA	7		BCYRN1	NA	NA	1.42088	NA	0.610683	0.88353	0.489335	0.639451	NA	NA	NA	NA	NA	NA	NA	NA	NA	5
CD81	NA	NA	0.297784	NA	NA	0.257109	NA	0.284765	0.259467	NA	NA	NA	0.285589	NA	NA	NA	NA	5		BHLHE22	NA	NA	NA	NA	NA	NA	0.319975	NA	NA	NA	NA	NA	NA	NA	NA	NA	NA	1
CDC42	NA	0.400872	NA	NA	NA	0.322834	0.314297	0.639834	0.513094	NA	NA	NA	0.491674	0.33932	0.73225	NA	NA	8		BNC2	NA	0.309696	NA	NA	NA	NA	NA	0.348034	0.419611	NA	NA	NA	NA	0.292995	NA	NA	NA	4
CDH11	NA	NA	0.556706	NA	NA	NA	NA	0.327217	NA	NA	NA	NA	NA	NA	NA	NA	NA	2		BRINP1	NA	NA	NA	NA	NA	0.442415	0.316479	NA	NA	NA	NA	NA	NA	NA	NA	NA	NA	2
CDH13	NA	0.439273	NA	NA	NA	NA	0.702308	NA	0.389136	NA	NA	NA	0.406728	0.388049	0.536412	NA	NA	6		BSCL2	NA	NA	NA	NA	NA	0.257669	0.254646	NA	NA	NA	NA	NA	NA	NA	NA	NA	NA	2
CDH8	NA	NA	0.410339	NA	0.263937	0.439198	0.265652	NA	NA	NA	NA	NA	NA	NA	NA	NA	NA	4		BX284613.2	NA	NA	NA	NA	NA	NA	NA	0.307869	0.375162	NA	NA	NA	NA	NA	NA	NA	NA	2
CDH9	NA	NA	NA	NA	0.347332	NA	0.347099	0.262896	NA	NA	NA	NA	NA	0.263365	NA	NA	NA	4		C10orf90	NA	NA	NA	NA	NA	NA	NA	NA	NA	0.407928	NA	NA	NA	NA	NA	NA	NA	1
CDK5R1	NA	NA	NA	NA	NA	NA	NA	NA	0.354925	NA	NA	NA	0.310237	NA	NA	NA	NA	2		C11orf87	NA	NA	NA	NA	NA	0.265686	NA	NA	NA	NA	NA	NA	NA	NA	NA	NA	NA	1
CDKL5	NA	NA	NA	NA	NA	0.27545	NA	NA	NA	NA	NA	NA	NA	NA	NA	NA	NA	1		C21orf62-AS1	NA	NA	NA	NA	NA	NA	NA	NA	0.255366	0.456096	NA	NA	NA	NA	NA	NA	NA	2
CDKN2D	NA	NA	0.250133	NA	NA	NA	NA	0.286982	NA	NA	NA	NA	NA	NA	NA	NA	NA	2		C2orf88	NA	NA	NA	NA	NA	NA	NA	NA	NA	0.311529	NA	NA	NA	NA	NA	NA	NA	1
CELF2	NA	NA	NA	NA	NA	0.51131	NA	NA	NA	NA	NA	NA	0.382933	NA	NA	NA	NA	2		C8orf37-AS1	NA	0.26361	NA	NA	NA	NA	NA	NA	0.371979	NA	NA	NA	NA	0.363196	NA	NA	NA	3
CELF4	NA	NA	0.494816	NA	0.302794	0.485313	NA	0.342832	NA	NA	NA	NA	NA	NA	NA	NA	NA	4		CA10	NA	NA	NA	NA	NA	NA	0.327052	NA	NA	NA	NA	NA	NA	NA	NA	NA	NA	1
CELF5	NA	NA	NA	NA	NA	0.281566	NA	NA	NA	NA	NA	NA	NA	NA	NA	NA	NA	1		CACNA1C	NA	NA	NA	NA	NA	NA	0.43056	NA	NA	NA	NA	NA	NA	NA	NA	NA	NA	1
CEP170	NA	NA	NA	NA	NA	0.610304	NA	NA	0.400287	NA	NA	NA	NA	NA	NA	NA	NA	2		CACNB2	NA	NA	NA	NA	NA	NA	0.310459	NA	NA	NA	NA	NA	NA	NA	NA	NA	NA	1
CERS6	NA	NA	NA	NA	NA	0.347944	NA	NA	0.269643	NA	NA	NA	NA	NA	NA	NA	NA	2		CACNG8	NA	NA	NA	NA	NA	0.45918	0.256954	NA	NA	NA	NA	NA	NA	NA	NA	NA	NA	2
CFL1	NA	0.377095	NA	NA	NA	NA	0.335638	0.766618	0.610138	NA	NA	NA	0.556487	0.350256	NA	NA	NA	6		CADM2	NA	NA	NA	NA	NA	1.08719	1.02228	NA	NA	NA	NA	NA	NA	NA	NA	NA	NA	2
CHCHD2	NA	NA	NA	NA	NA	NA	NA	0.383394	NA	NA	NA	NA	NA	NA	NA	NA	NA	1		CADM3	NA	NA	NA	NA	0.459248	0.498429	0.513753	NA	NA	NA	NA	NA	NA	NA	NA	NA	NA	3
CHD3	NA	NA	NA	NA	NA	0.364592	NA	NA	NA	NA	NA	NA	NA	NA	NA	NA	NA	1		CADPS2	NA	0.287513	NA	NA	0.259982	NA	NA	0.330684	0.366529	NA	NA	NA	0.352111	NA	NA	NA	NA	5
CHGB	NA	0.91165	NA	NA	0.578481	0.57445	0.543643	0.58463	0.768973	NA	NA	0.737021	0.739535	0.508355	0.746458	NA	NA	10		CALM1	NA	NA	NA	NA	NA	0.573434	0.52487	NA	NA	NA	NA	NA	NA	NA	NA	NA	NA	2
CHKA	NA	NA	NA	NA	NA	0.324631	NA	NA	NA	NA	NA	NA	NA	NA	NA	NA	NA	1		CALN1	NA	0.284708	NA	NA	NA	NA	0.367946	NA	0.345991	0.698499	NA	NA	0.513423	0.493319	NA	NA	NA	6
CHL1	NA	0.469282	NA	NA	NA	0.402936	0.422172	0.327193	0.91652	NA	NA	NA	0.631661	0.254674	1.2472	NA	NA	8		CAMK2B	NA	NA	NA	NA	0.331164	NA	0.40507	NA	NA	NA	NA	NA	NA	NA	NA	NA	NA	2
CHPT1	0.396371	NA	NA	NA	NA	0.278416	NA	NA	NA	NA	NA	NA	NA	NA	NA	NA	NA	2		CAMKMT	NA	0.291066	NA	NA	NA	NA	NA	NA	0.346705	NA	NA	NA	0.263312	0.307956	NA	NA	NA	4
CHSY3	NA	NA	NA	NA	NA	0.323815	0.311034	NA	NA	NA	NA	NA	NA	NA	NA	NA	NA	2		CARD18	NA	NA	NA	NA	NA	NA	NA	0.274025	NA	NA	NA	NA	NA	NA	NA	NA	NA	1
CLASP2	NA	0.299695	NA	NA	0.530687	0.828738	0.355386	NA	0.31246	NA	NA	NA	NA	NA	NA	NA	NA	5		CCBE1	NA	NA	NA	NA	NA	NA	0.392944	NA	NA	NA	NA	NA	NA	NA	NA	NA	NA	1
CLCN3	NA	NA	NA	NA	NA	NA	NA	0.260346	NA	NA	NA	NA	0.265334	NA	NA	NA	NA	2		CCDC178	NA	0.261347	NA	NA	NA	NA	NA	NA	0.271435	NA	NA	NA	NA	NA	NA	NA	NA	2
CLK1	NA	NA	NA	NA	0.282231	0.490087	NA	NA	NA	NA	NA	NA	NA	NA	NA	NA	NA	2		CCDC26	NA	0.510318	NA	NA	NA	NA	NA	0.406771	0.450102	NA	NA	NA	0.371615	0.358339	NA	NA	NA	5
CLMP	NA	0.350181	NA	NA	NA	NA	NA	0.473306	0.571674	0.431362	NA	NA	0.372249	0.320762	0.664651	NA	NA	7		CD24	NA	NA	0.658386	NA	0.363453	NA	0.414838	NA	NA	NA	NA	NA	NA	NA	NA	NA	NA	3
CLSTN1	NA	NA	NA	NA	NA	NA	NA	NA	NA	NA	NA	NA	0.337975	NA	NA	NA	NA	1		CD81	NA	NA	NA	NA	NA	0.277166	0.282015	NA	NA	NA	NA	NA	NA	NA	NA	NA	NA	2
CNR1	NA	0.760392	0.941476	1.14041	1.15466	1.08012	0.882102	0.518238	0.552354	0.841056	NA	0.699294	0.63856	0.41175	0.55432	NA	NA	13		CDH11	NA	NA	NA	NA	NA	NA	0.31344	NA	NA	NA	NA	NA	NA	NA	NA	NA	NA	1
CNRIP1	NA	NA	NA	NA	NA	NA	NA	0.281739	NA	NA	NA	NA	NA	NA	NA	NA	NA	1		CDH12	NA	NA	NA	NA	NA	NA	NA	NA	0.262093	NA	NA	NA	NA	0.428871	NA	NA	NA	2
CNTN1	NA	0.613748	NA	NA	0.534086	0.445856	0.673509	0.538959	0.648627	NA	NA	NA	0.813507	0.517749	NA	NA	NA	8		CDH13	NA	0.45026	NA	NA	0.410953	NA	1.02922	NA	0.633516	0.891254	NA	NA	0.586879	0.726211	NA	NA	NA	7
CNTNAP3B	NA	NA	0.366716	NA	NA	0.323272	NA	NA	NA	NA	NA	NA	NA	NA	NA	NA	NA	2		CDH18	NA	0.299118	NA	NA	NA	NA	NA	NA	0.347185	NA	NA	NA	NA	NA	NA	NA	NA	2
COL12A1	NA	NA	NA	NA	NA	0.384523	NA	NA	NA	NA	NA	NA	NA	NA	NA	NA	NA	1		CDH4	NA	NA	NA	NA	NA	NA	NA	0.256921	NA	NA	NA	NA	NA	NA	NA	NA	NA	1
COL4A1	NA	0.269785	NA	NA	NA	NA	NA	NA	NA	NA	NA	NA	NA	NA	NA	NA	NA	1		CDH8	NA	NA	NA	NA	NA	NA	0.426676	NA	NA	NA	NA	NA	NA	NA	NA	NA	NA	1
COMMD6	NA	NA	NA	NA	NA	NA	NA	0.288531	0.278283	NA	NA	NA	NA	NA	NA	NA	NA	2		CDK14	NA	NA	NA	NA	NA	NA	0.258901	NA	NA	NA	NA	NA	NA	NA	NA	NA	NA	1
COPS9	NA	NA	NA	NA	NA	NA	NA	0.251504	NA	NA	NA	NA	NA	NA	NA	NA	NA	1		CDK5R1	NA	NA	0.679213	NA	0.746608	0.737478	0.774328	NA	NA	NA	NA	NA	NA	NA	NA	NA	NA	4
COX20	NA	NA	NA	NA	NA	0.304113	NA	0.313157	0.279204	NA	NA	NA	NA	NA	NA	NA	NA	3		CDKAL1	NA	NA	NA	NA	NA	NA	NA	NA	0.296487	NA	NA	NA	NA	NA	NA	NA	NA	1
COX4I1	NA	NA	NA	NA	NA	NA	NA	0.485321	0.282861	0.259495	NA	NA	0.270237	0.257895	NA	NA	NA	5		CDKN2D	NA	NA	0.368086	NA	0.29455	0.283044	0.287055	NA	NA	NA	NA	NA	NA	NA	NA	NA	NA	4
COX5A	NA	NA	NA	NA	NA	NA	NA	0.273823	NA	NA	NA	NA	NA	NA	NA	NA	NA	1		CEP112	NA	0.259108	NA	NA	NA	NA	NA	0.393155	0.327197	NA	NA	NA	NA	NA	NA	NA	NA	3
COX5B	NA	NA	NA	NA	NA	NA	NA	0.25411	NA	NA	NA	NA	NA	NA	NA	NA	NA	1		CEP128	NA	NA	NA	NA	NA	NA	NA	NA	NA	0.480344	NA	NA	NA	NA	NA	NA	NA	1
COX6A1	NA	NA	NA	NA	NA	NA	NA	0.263113	NA	NA	NA	NA	NA	NA	NA	NA	NA	1		CFAP299	NA	0.349033	NA	NA	NA	NA	NA	0.283637	0.322647	NA	NA	NA	NA	NA	NA	NA	NA	3
COX6C	NA	0.543147	0.558534	NA	0.333558	0.368185	0.408789	0.713167	0.540481	0.555982	NA	NA	0.682715	0.537101	NA	NA	NA	10		CFAP47	NA	NA	NA	NA	NA	NA	NA	NA	0.37326	NA	NA	NA	NA	NA	NA	NA	NA	1
COX7A2	NA	0.269205	0.381914	NA	NA	0.263509	0.33005	0.573768	0.362866	NA	NA	0.348593	0.305255	0.352617	NA	NA	NA	9		CFAP54	NA	NA	NA	NA	NA	NA	NA	NA	NA	0.576381	NA	NA	NA	NA	NA	NA	NA	1
COX7C	NA	0.335892	NA	NA	0.315927	0.251273	0.358204	0.66513	0.39037	0.40726	NA	NA	0.502043	0.429834	0.487727	NA	NA	10		CHCHD3	NA	NA	NA	NA	NA	NA	0.263609	NA	NA	NA	NA	NA	NA	NA	NA	NA	NA	1
COX8A	NA	NA	NA	NA	NA	NA	NA	0.255659	NA	NA	NA	NA	NA	NA	NA	NA	NA	1		CHGB	NA	NA	NA	NA	NA	0.280883	NA	NA	NA	NA	NA	NA	NA	NA	NA	NA	NA	1
CPE	NA	1.07442	0.863726	2.3701	0.822155	0.657031	0.782583	0.791893	1.11534	0.656733	NA	1.11701	1.08267	0.854968	1.40545	NA	NA	13		CHODL	NA	0.416336	NA	NA	0.272811	NA	NA	0.318674	0.569894	0.846565	NA	0.637504	0.331943	0.378857	NA	NA	NA	8
CREG1	NA	NA	0.254902	NA	NA	NA	NA	NA	NA	NA	NA	NA	NA	NA	NA	NA	NA	1		CLCN4	NA	NA	NA	NA	NA	0.330494	NA	NA	NA	NA	NA	NA	NA	NA	NA	NA	NA	1
CREG2	NA	NA	0.379764	NA	NA	0.287702	NA	NA	NA	NA	NA	NA	NA	NA	NA	NA	NA	2		CLSTN1	NA	NA	NA	NA	0.272846	0.785003	0.560518	NA	NA	NA	NA	NA	NA	NA	NA	NA	NA	3
CRH	NA	0.318802	NA	NA	NA	NA	NA	NA	NA	NA	NA	NA	0.339143	NA	NA	NA	NA	2		CLYBL	NA	NA	NA	NA	NA	NA	NA	NA	0.251295	NA	NA	NA	NA	NA	NA	NA	NA	1
CRMP1	NA	NA	NA	NA	NA	0.332431	NA	0.517912	0.542393	0.368345	NA	NA	0.280699	NA	0.843743	NA	NA	6		CMAHP	NA	0.260773	NA	NA	NA	NA	NA	0.3487	0.321866	NA	NA	NA	NA	NA	NA	NA	NA	3
CROCCP3	NA	NA	NA	NA	NA	0.262004	NA	NA	NA	NA	NA	NA	NA	NA	NA	NA	NA	1		CNBD1	NA	0.379359	NA	NA	NA	NA	NA	0.31626	0.361434	NA	NA	NA	0.38283	NA	NA	NA	NA	4
CSAD	NA	NA	NA	NA	NA	0.358179	NA	NA	NA	NA	NA	NA	NA	NA	NA	NA	NA	1		CNTN1	NA	NA	NA	NA	0.361931	NA	0.59462	NA	NA	NA	NA	NA	NA	NA	NA	NA	NA	2
CSDE1	NA	NA	NA	NA	NA	NA	NA	0.336778	NA	NA	NA	NA	NA	NA	NA	NA	NA	1		CNTN4	NA	NA	NA	NA	NA	NA	NA	NA	NA	NA	NA	NA	0.285672	NA	NA	NA	NA	1
CSGALNACT1	NA	NA	NA	NA	0.26394	0.339445	0.297861	NA	NA	NA	NA	NA	NA	NA	NA	NA	NA	3		CNTN5	NA	0.405066	NA	NA	NA	NA	NA	NA	0.32985	NA	NA	NA	NA	NA	NA	NA	NA	2
CSGALNACT2	NA	NA	NA	NA	NA	0.287104	NA	NA	NA	NA	NA	NA	NA	NA	NA	NA	NA	1		CNTNAP2	NA	NA	NA	NA	NA	NA	NA	0.330717	NA	NA	NA	NA	NA	NA	NA	NA	NA	1
CSMD2	NA	NA	0.510188	NA	0.28731	0.420901	0.308788	NA	NA	NA	NA	NA	NA	NA	NA	NA	NA	4		CNTNAP5	NA	0.27749	NA	NA	0.266195	0.587389	0.275385	NA	0.368364	0.557471	NA	NA	NA	NA	NA	NA	NA	6
CSPG5	0.951782	0.941906	0.860546	NA	0.901785	0.941015	0.686094	0.91115	0.595386	0.526203	1.6675	0.567571	0.753308	0.557075	0.457078	NA	NA	14		COL19A1	NA	NA	NA	NA	NA	NA	0.353726	NA	NA	NA	NA	NA	NA	NA	NA	NA	NA	1
CSRNP3	NA	NA	NA	NA	NA	0.40313	NA	NA	NA	NA	NA	NA	NA	NA	NA	NA	NA	1		COL22A1	NA	NA	NA	NA	NA	NA	NA	NA	NA	0.272072	NA	NA	NA	NA	NA	NA	NA	1
CSRP2	NA	0.320531	NA	NA	0.255537	NA	NA	NA	NA	NA	NA	NA	0.33028	NA	0.413577	NA	NA	4		COL23A1	NA	NA	NA	NA	NA	NA	NA	NA	NA	NA	NA	NA	NA	0.286778	NA	NA	NA	1
CTNNA2	NA	NA	NA	NA	NA	0.530156	NA	NA	NA	NA	NA	NA	NA	NA	NA	NA	NA	1		COL4A6	NA	NA	NA	NA	NA	NA	NA	NA	NA	0.312631	NA	NA	NA	NA	NA	NA	NA	1
CTSB	NA	0.344955	0.348029	NA	NA	0.35185	NA	0.359371	0.27627	NA	NA	NA	0.28215	NA	NA	NA	NA	6		CPA6	NA	0.277014	NA	NA	NA	NA	NA	NA	NA	NA	NA	NA	NA	NA	NA	NA	NA	1
CUX2	NA	NA	NA	NA	NA	0.29774	NA	NA	NA	NA	NA	NA	NA	NA	NA	NA	NA	1		CPNE4	NA	NA	NA	NA	NA	NA	NA	0.336044	0.32491	NA	NA	0.647618	NA	NA	NA	NA	NA	3
CXADR	0.374309	0.960717	1.10834	NA	0.996167	0.896755	0.851005	1.07269	0.804108	0.652413	NA	0.957929	0.947567	0.806441	1.22561	NA	NA	13		CPQ	NA	0.250663	NA	NA	NA	NA	NA	NA	0.317361	NA	NA	NA	NA	NA	NA	NA	NA	2
CXCL14	NA	NA	NA	NA	NA	NA	NA	NA	NA	NA	NA	NA	0.448844	NA	NA	NA	NA	1		CREB5	NA	NA	NA	NA	NA	NA	NA	NA	0.359547	0.480506	NA	NA	NA	NA	NA	NA	NA	2
CXXC4	NA	0.360103	NA	NA	0.420646	0.516495	0.314869	NA	0.300033	0.250316	NA	NA	NA	NA	NA	NA	NA	6		CRTAC1	NA	NA	NA	NA	NA	0.263975	NA	NA	NA	NA	NA	NA	NA	NA	NA	NA	NA	1
CYCS	NA	0.277726	NA	NA	NA	NA	NA	0.286999	0.259376	0.44755	NA	NA	NA	NA	NA	NA	NA	4		CSGALNACT1	NA	NA	NA	NA	NA	NA	0.257667	NA	NA	NA	NA	NA	NA	NA	NA	NA	NA	1
CYP51A1	NA	0.521686	NA	NA	NA	0.428799	0.274957	0.40561	0.489709	NA	NA	NA	0.578235	0.420463	0.557099	NA	NA	8		CSMD2	NA	NA	NA	NA	NA	NA	0.642167	NA	NA	NA	NA	NA	NA	NA	NA	NA	NA	1
DAAM1	NA	NA	NA	NA	NA	0.336408	NA	NA	0.272436	NA	NA	NA	NA	NA	NA	NA	NA	2		CSPG5	NA	0.254998	0.775031	NA	0.837258	1.08318	0.687077	0.403723	NA	NA	NA	NA	NA	NA	NA	NA	NA	6
DAB1	NA	NA	NA	NA	NA	NA	NA	NA	NA	NA	NA	NA	0.269151	NA	NA	NA	NA	1		CTNNA3	NA	0.740945	NA	NA	0.267974	NA	NA	0.582136	0.688137	NA	NA	0.889716	0.578949	0.509115	NA	NA	NA	7
DACT1	NA	NA	NA	NA	0.297905	0.374625	0.262291	NA	0.333214	NA	NA	NA	NA	NA	NA	NA	NA	4		CUX1	NA	0.345274	NA	NA	NA	NA	0.272165	0.41774	0.375062	0.487965	NA	NA	0.338966	NA	NA	NA	NA	6
DCLK1	NA	NA	NA	NA	NA	NA	NA	NA	0.309617	NA	NA	NA	NA	NA	NA	NA	NA	1		CXADR	NA	NA	NA	NA	0.287151	0.721123	0.484602	NA	NA	NA	NA	NA	NA	NA	NA	NA	NA	3
DCN	NA	NA	NA	NA	NA	NA	NA	NA	NA	NA	NA	NA	NA	NA	0.29351	NA	NA	1		DACH2	NA	0.313281	NA	NA	NA	NA	NA	0.316236	0.488732	0.776859	NA	NA	NA	0.297195	NA	NA	NA	5
DCX	NA	NA	NA	NA	NA	NA	NA	NA	0.496487	NA	NA	NA	NA	NA	NA	NA	NA	1		DACT1	NA	NA	NA	NA	NA	NA	0.319681	NA	NA	NA	NA	NA	NA	NA	NA	NA	NA	1
DDX17	1.25379	0.291651	NA	NA	0.719342	0.887749	0.504088	NA	0.38788	0.521398	NA	NA	NA	0.304753	NA	NA	NA	8		DCC	NA	NA	NA	NA	NA	NA	NA	NA	NA	NA	NA	NA	0.507512	NA	NA	NA	NA	1
DDX39B	NA	NA	NA	NA	0.26449	0.708938	0.280385	NA	NA	NA	NA	NA	NA	NA	NA	NA	NA	3		DCDC1	NA	0.299534	NA	NA	NA	NA	NA	NA	0.313906	NA	NA	NA	NA	NA	NA	NA	NA	2
DDX5	NA	NA	NA	NA	NA	NA	NA	NA	0.397274	NA	NA	NA	NA	NA	NA	NA	NA	1		DEAF1	NA	NA	NA	NA	0.278788	0.295368	0.2501	NA	NA	NA	NA	NA	NA	NA	NA	NA	NA	3
DEGS1	NA	NA	NA	0.383344	NA	0.281009	NA	NA	NA	NA	NA	NA	NA	NA	NA	NA	NA	2		2024-12-01	NA	0.381291	NA	NA	NA	NA	NA	0.370785	0.418509	NA	NA	NA	0.322615	0.40394	NA	NA	NA	5
DIO2	0.464619	NA	NA	NA	NA	NA	NA	NA	NA	NA	NA	NA	NA	NA	NA	NA	NA	1		DEGS1	NA	NA	NA	NA	NA	NA	0.255634	NA	NA	NA	NA	NA	NA	NA	NA	NA	NA	1
DIP2A	0.365223	NA	NA	NA	NA	0.30334	NA	NA	NA	NA	NA	NA	NA	NA	NA	NA	NA	2		DGKB	NA	NA	NA	NA	NA	NA	NA	NA	0.256842	NA	NA	NA	NA	NA	NA	NA	NA	1
DKK3	NA	0.425022	NA	NA	0.384875	0.353593	0.396382	0.391889	0.325657	NA	NA	NA	0.45068	0.369677	0.523589	NA	NA	9		DIAPH2	NA	0.306063	NA	NA	NA	NA	0.31745	0.354765	0.660646	0.788402	NA	0.750586	0.500851	NA	NA	NA	NA	7
DLG1	NA	NA	NA	NA	NA	0.372657	NA	NA	NA	NA	NA	NA	NA	NA	NA	NA	NA	1		DIAPH2-AS1	NA	NA	NA	NA	NA	NA	NA	NA	NA	0.397819	NA	NA	NA	NA	NA	NA	NA	1
DLG2	NA	NA	0.768378	NA	0.251574	0.388557	0.263487	NA	NA	NA	NA	NA	0.26681	NA	0.671122	NA	NA	6		DIAPH3	NA	0.290607	NA	NA	NA	NA	NA	NA	0.331751	NA	NA	NA	NA	NA	NA	NA	NA	2
DLGAP1	NA	0.296727	NA	NA	NA	0.45322	NA	NA	0.461589	NA	NA	NA	NA	NA	NA	NA	NA	3		DIRC3	NA	NA	NA	NA	NA	NA	NA	NA	0.322141	0.573937	NA	NA	NA	NA	NA	NA	NA	2
DLGAP4	NA	NA	NA	NA	NA	0.340432	NA	NA	NA	NA	NA	NA	NA	NA	NA	NA	NA	1		DISC1FP1	NA	0.270989	NA	NA	NA	NA	NA	NA	0.299021	NA	NA	NA	NA	NA	NA	NA	NA	2
DLX6-AS1	NA	1.09594	0.599909	NA	0.841692	0.623871	0.4528	0.577436	0.612772	NA	NA	NA	NA	NA	0.795625	NA	NA	8		DISP2	NA	NA	NA	NA	NA	NA	0.270744	NA	NA	NA	NA	NA	NA	NA	NA	NA	NA	1
DMTF1	NA	NA	NA	NA	NA	0.250026	NA	NA	NA	NA	NA	NA	NA	NA	NA	NA	NA	1		DKK3	NA	NA	NA	NA	NA	0.452219	0.256042	NA	NA	NA	NA	NA	NA	NA	NA	NA	NA	2
DNAJA1	NA	0.289273	NA	NA	NA	NA	NA	0.438775	0.540919	NA	NA	NA	0.383431	0.349464	0.708641	NA	NA	6		DLC1	NA	NA	NA	NA	NA	NA	NA	0.509478	0.310529	NA	NA	NA	NA	0.278948	NA	NA	NA	3
DNAJC15	NA	0.290552	NA	NA	NA	NA	NA	NA	0.269723	NA	NA	NA	0.27656	NA	0.436946	NA	NA	4		DLEU1	NA	0.461638	NA	NA	NA	NA	NA	0.467951	0.521084	0.715208	NA	NA	0.453493	0.393604	NA	NA	NA	6
DNAJC19	NA	NA	0.313093	NA	NA	NA	NA	NA	NA	NA	NA	NA	NA	NA	NA	NA	NA	1		DLEU7	NA	NA	NA	NA	NA	NA	NA	NA	NA	0.384191	NA	NA	NA	NA	NA	NA	NA	1
DNER	NA	NA	NA	NA	NA	NA	NA	0.296139	0.356761	0.321434	NA	NA	0.328815	NA	NA	NA	NA	4		DLGAP2	NA	NA	NA	NA	NA	NA	NA	0.329874	NA	NA	NA	NA	NA	NA	NA	NA	NA	1
DOCK7	0.335861	NA	NA	NA	NA	NA	NA	NA	NA	NA	NA	NA	NA	NA	NA	NA	NA	1		DMD	NA	NA	NA	NA	NA	NA	NA	NA	0.861587	1.24715	NA	NA	NA	NA	NA	NA	NA	2
DOCK9	NA	NA	NA	NA	NA	0.292419	NA	NA	NA	NA	NA	NA	NA	NA	NA	NA	NA	1		DNAH12	NA	NA	NA	NA	NA	NA	NA	NA	NA	0.389098	NA	NA	NA	NA	NA	NA	NA	1
DPP6	NA	NA	NA	NA	NA	0.327855	NA	0.284972	NA	NA	NA	NA	NA	NA	NA	NA	NA	2		DNAH14	NA	NA	NA	NA	NA	NA	NA	NA	0.267789	NA	NA	NA	0.30994	NA	NA	NA	NA	2
DPY19L2	NA	NA	NA	NA	NA	0.272856	NA	NA	NA	NA	NA	NA	NA	NA	NA	NA	NA	1		DNAH3	NA	NA	NA	NA	NA	NA	NA	0.333431	NA	NA	NA	NA	0.309528	NA	NA	NA	NA	2
DPY19L2P1	NA	NA	NA	NA	NA	0.309247	NA	NA	NA	NA	NA	NA	NA	NA	NA	NA	NA	1		DNAH8	NA	NA	NA	NA	NA	NA	NA	0.258458	0.259985	NA	NA	NA	NA	NA	NA	NA	NA	2
DPYSL2	NA	NA	NA	NA	NA	NA	NA	0.400148	0.497978	NA	NA	NA	0.38424	NA	0.613094	NA	NA	4		DNAH9	NA	0.338774	NA	NA	NA	NA	NA	0.350557	0.330344	NA	NA	NA	0.335608	0.269154	NA	NA	NA	5
DPYSL3	NA	0.409485	NA	NA	0.526113	0.8615	0.439658	1.07338	0.986297	NA	NA	NA	0.557761	0.375429	1.23482	NA	NA	9		DNER	NA	NA	NA	NA	0.261234	0.426108	0.501043	NA	NA	NA	NA	NA	NA	NA	NA	NA	NA	3
DRAXIN	NA	NA	NA	NA	0.261137	0.386155	NA	0.281655	0.280001	0.345345	NA	NA	NA	NA	NA	NA	NA	5		DOCK1	NA	NA	NA	NA	NA	NA	NA	NA	0.340841	NA	NA	NA	0.441219	0.419708	NA	NA	NA	3
DSCAM	NA	NA	NA	NA	NA	NA	NA	NA	NA	NA	NA	NA	0.284678	NA	NA	NA	NA	1		DOCK2	NA	0.355629	NA	NA	NA	NA	NA	NA	0.270469	0.499329	NA	NA	NA	NA	NA	NA	NA	3
DST	1.63798	NA	NA	NA	NA	NA	NA	NA	NA	NA	NA	NA	NA	NA	NA	NA	NA	1		DOCK5	NA	NA	NA	NA	NA	NA	NA	NA	0.261383	NA	NA	NA	NA	NA	NA	NA	NA	1
DSTN	NA	0.44376	NA	NA	0.32013	NA	0.389522	0.609724	0.582083	0.423316	NA	0.531583	0.500016	0.408595	0.818794	NA	NA	10		DOCK8	NA	NA	NA	NA	NA	NA	NA	0.259157	0.289582	NA	NA	NA	NA	NA	NA	NA	NA	2
DTNA	1.02701	NA	NA	NA	NA	NA	NA	NA	NA	NA	NA	NA	NA	NA	NA	NA	NA	1		DPP10	NA	NA	NA	NA	NA	NA	0.378406	NA	NA	NA	NA	NA	NA	NA	NA	NA	NA	1
DYNC1H1	NA	NA	NA	NA	NA	NA	NA	NA	0.26133	NA	NA	NA	NA	NA	NA	NA	NA	1		DPYSL3	NA	NA	NA	NA	NA	NA	0.255716	NA	NA	NA	NA	NA	NA	NA	NA	NA	NA	1
DYNC1I1	NA	NA	NA	NA	NA	NA	NA	NA	NA	NA	NA	NA	0.266807	NA	NA	NA	NA	1		DRAIC	NA	NA	NA	NA	NA	NA	NA	NA	NA	NA	NA	NA	0.268802	NA	NA	NA	NA	1
DYNC1I2	NA	NA	NA	NA	NA	NA	NA	NA	0.296299	NA	NA	NA	NA	NA	NA	NA	NA	1		DRAM1	NA	NA	NA	NA	NA	NA	NA	NA	NA	0.304374	NA	NA	NA	NA	NA	NA	NA	1
DYNLL1	NA	0.515716	0.548768	NA	0.392665	0.474674	0.550827	0.936261	0.644199	0.461015	NA	NA	0.818685	0.554357	0.990604	NA	NA	11		DRAXIN	NA	NA	NA	NA	NA	NA	0.283964	NA	NA	NA	NA	NA	NA	NA	NA	NA	NA	1
DYNLRB1	NA	0.25759	NA	NA	NA	NA	NA	0.282801	0.268268	NA	NA	NA	0.287878	0.261431	NA	NA	NA	5		DSCAM	NA	NA	NA	NA	NA	NA	NA	NA	0.325785	NA	NA	NA	0.841907	0.463498	NA	NA	NA	3
EDEM3	NA	NA	NA	NA	NA	0.259581	NA	NA	NA	NA	NA	NA	NA	NA	NA	NA	NA	1		DYNC1H1	NA	NA	NA	NA	0.26462	NA	NA	NA	NA	NA	NA	NA	NA	NA	NA	NA	NA	1
EDIL3	NA	NA	NA	NA	NA	0.417196	NA	0.341504	0.259889	NA	NA	NA	0.343444	NA	NA	NA	NA	4		DYSF	NA	NA	NA	NA	NA	NA	NA	NA	NA	0.281925	NA	NA	NA	NA	NA	NA	NA	1
EEF1A1	NA	1.46627	3.58881	NA	2.04514	2.77597	1.83658	3.99375	1.67139	1.39809	NA	1.56815	1.50685	1.3064	1.63793	NA	NA	12		EBF1	NA	NA	NA	NA	NA	NA	NA	NA	0.262243	NA	NA	NA	NA	NA	NA	NA	NA	1
EEF1B2	NA	0.270327	0.693457	NA	0.276742	0.417876	0.363538	0.908198	0.474913	0.307942	NA	NA	0.464948	0.420108	0.618352	NA	NA	11		EDA	NA	NA	NA	NA	NA	NA	NA	NA	0.387422	0.469503	NA	NA	0.303191	0.261966	NA	NA	NA	4
EEF1G	NA	0.339356	1.06668	NA	0.352139	0.797917	0.46598	1.49666	0.514031	NA	NA	NA	0.49136	0.55676	NA	NA	NA	9		EEF1A1	NA	NA	NA	NA	NA	NA	0.536692	NA	NA	NA	NA	NA	NA	NA	NA	NA	NA	1
EEF2	NA	0.333612	0.644974	NA	0.410095	0.621016	0.549477	1.00868	0.570826	0.554705	NA	NA	0.439527	0.421507	NA	NA	NA	10		EEF1B2	NA	NA	NA	NA	NA	0.327412	0.383588	NA	NA	NA	NA	NA	NA	NA	NA	NA	NA	2
EFNB2	NA	NA	NA	NA	NA	0.357014	NA	NA	NA	NA	NA	NA	NA	NA	NA	NA	NA	1		EEF1G	NA	NA	NA	NA	NA	0.55717	0.569507	NA	NA	NA	NA	NA	NA	NA	NA	NA	NA	2
EFNB3	NA	0.250696	0.334637	NA	NA	NA	NA	0.324526	NA	NA	NA	NA	0.281001	NA	NA	NA	NA	4		EEF2	NA	NA	NA	NA	0.304797	0.590154	0.670857	NA	NA	NA	NA	NA	NA	NA	NA	NA	NA	3
EID1	NA	0.620254	0.425143	NA	0.379408	0.396747	0.449696	0.804001	0.764692	0.423544	NA	0.836492	0.620755	0.431528	1.05295	NA	NA	12		EFNB3	NA	NA	NA	NA	0.253234	NA	0.307541	NA	NA	NA	NA	NA	NA	NA	NA	NA	NA	2
EIF1	NA	0.261606	0.486962	NA	NA	NA	0.295801	0.586204	0.326847	0.312629	NA	0.300844	0.32278	0.263605	0.509907	NA	NA	10		EGFLAM	NA	NA	NA	NA	NA	NA	NA	NA	NA	0.408581	NA	NA	NA	NA	NA	NA	NA	1
EIF3A	NA	NA	NA	NA	NA	NA	NA	NA	0.272544	NA	NA	NA	NA	NA	NA	NA	NA	1		EGLN3	NA	0.258871	NA	NA	NA	NA	NA	0.342162	0.42575	0.560363	NA	0.582759	0.364507	0.310966	NA	NA	NA	7
EIF3E	NA	NA	NA	NA	NA	NA	NA	0.315162	NA	NA	NA	NA	NA	NA	0.34478	NA	NA	2		EMCN	NA	0.278063	NA	NA	NA	NA	NA	NA	0.35886	NA	NA	NA	NA	0.284682	NA	NA	NA	3
EIF3F	NA	NA	NA	NA	NA	0.250984	NA	0.336224	NA	NA	NA	NA	NA	NA	NA	NA	NA	2		ENC1	NA	NA	NA	NA	0.270564	0.459058	0.26941	NA	NA	NA	NA	NA	NA	NA	NA	NA	NA	3
EIF4A2	NA	0.5177	0.54783	NA	0.476159	0.796714	0.534405	1.23955	0.754787	0.499886	NA	NA	0.694994	0.437134	NA	NA	NA	10		ENOX2	NA	NA	NA	NA	NA	NA	NA	NA	0.261226	NA	NA	NA	NA	NA	NA	NA	NA	1
EIF4B	NA	NA	NA	NA	NA	NA	NA	0.267087	NA	NA	NA	NA	NA	NA	NA	NA	NA	1		EPHA3	NA	NA	NA	NA	NA	0.666581	NA	NA	NA	NA	NA	NA	NA	NA	NA	NA	NA	1
EIF4G2	NA	0.321373	NA	NA	0.299828	0.370418	NA	0.458624	0.416502	0.399559	NA	NA	NA	0.253212	NA	NA	NA	7		EPHA4	NA	NA	NA	NA	0.427285	1.01434	0.965409	0.323334	NA	NA	NA	NA	NA	NA	NA	NA	NA	4
ELAVL3	NA	NA	NA	NA	NA	NA	NA	0.367315	NA	NA	NA	NA	NA	NA	NA	NA	NA	1		EPHA5	NA	NA	NA	NA	NA	NA	0.293168	NA	NA	NA	NA	NA	NA	NA	NA	NA	NA	1
ELAVL4	NA	NA	NA	NA	NA	NA	NA	0.256446	0.251979	NA	NA	NA	NA	NA	NA	NA	NA	2		EPHA6	NA	NA	NA	NA	NA	NA	0.504198	0.458525	NA	NA	NA	NA	NA	NA	NA	NA	NA	2
ELMOD1	NA	0.66277	NA	NA	0.570847	0.361123	0.530061	0.315713	0.424771	NA	NA	NA	0.527985	0.374716	0.560089	NA	NA	9		EPHB1	NA	NA	NA	NA	0.296461	NA	0.375424	NA	NA	NA	NA	NA	0.284592	NA	NA	NA	NA	3
ELOB	NA	NA	NA	NA	NA	NA	NA	0.308365	NA	NA	NA	NA	NA	NA	NA	NA	NA	1		EPHB6	NA	NA	NA	NA	NA	0.321499	NA	NA	NA	NA	NA	NA	NA	NA	NA	NA	NA	1
ELOC	NA	NA	NA	NA	NA	NA	NA	0.268947	NA	NA	NA	NA	NA	NA	NA	NA	NA	1		ERG	NA	0.321414	NA	NA	NA	NA	NA	0.334875	0.407181	0.529686	NA	NA	0.540753	0.396988	NA	NA	NA	6
ELOVL6	NA	NA	NA	NA	NA	0.294813	NA	NA	NA	NA	NA	NA	NA	NA	NA	NA	NA	1		ERVMER61-1	NA	NA	NA	NA	NA	NA	NA	0.307593	0.28503	NA	NA	NA	NA	NA	NA	NA	NA	2
EMC4	NA	0.349597	NA	NA	NA	NA	NA	0.263331	0.373643	0.364694	NA	NA	0.308651	NA	NA	NA	NA	5		ESR1	NA	NA	NA	NA	NA	NA	NA	NA	0.332511	NA	NA	NA	NA	NA	NA	NA	NA	1
EMC7	NA	0.370968	NA	NA	NA	NA	NA	NA	0.278909	NA	NA	NA	0.298898	NA	NA	NA	NA	3		ESRRG	NA	NA	NA	NA	NA	NA	NA	0.31718	0.256154	NA	NA	NA	NA	NA	NA	NA	NA	2
ENC1	NA	0.945138	1.67924	NA	0.784227	1.14509	1.37348	0.977293	1.28697	0.869462	2.92571	0.979805	1.13501	0.673748	1.75776	NA	NA	13		EVA1C	NA	NA	NA	NA	NA	NA	NA	NA	NA	NA	NA	NA	0.252296	NA	NA	NA	NA	1
ENO1	NA	NA	NA	NA	NA	NA	NA	0.316702	NA	NA	NA	NA	NA	NA	NA	NA	NA	1		EYS	NA	0.729815	NA	NA	NA	NA	NA	0.568647	0.454937	NA	NA	NA	NA	0.483887	NA	NA	NA	4
EPHA3	NA	0.418461	NA	NA	0.486824	0.578961	0.515583	NA	0.263295	NA	NA	NA	NA	NA	NA	NA	NA	5		FAM171A2	NA	NA	NA	NA	0.307626	0.685475	0.517105	NA	NA	NA	NA	NA	NA	NA	NA	NA	NA	3
EPHA4	NA	0.280797	0.648901	NA	0.309665	0.27987	0.339472	NA	0.272878	NA	NA	NA	0.260736	NA	NA	NA	NA	7		FAM189A1	NA	NA	NA	NA	NA	NA	NA	NA	NA	NA	NA	NA	0.257174	NA	NA	NA	NA	1
EPHA5	NA	0.614418	0.565299	NA	0.770291	0.712663	0.810676	0.29767	0.588454	NA	NA	NA	NA	NA	0.533205	NA	NA	8		FAM3C	NA	NA	NA	NA	0.252843	NA	0.360782	NA	NA	NA	NA	NA	NA	NA	NA	NA	NA	2
EPHB6	NA	NA	0.45379	NA	NA	0.360982	NA	NA	NA	NA	NA	NA	NA	NA	NA	NA	NA	2		FAM9B	NA	NA	NA	NA	NA	NA	NA	NA	0.274001	NA	NA	NA	NA	NA	NA	NA	NA	1
EPRS	NA	NA	NA	NA	NA	NA	NA	NA	0.292795	NA	NA	NA	NA	NA	NA	NA	NA	1		FANCC	NA	NA	NA	NA	NA	NA	NA	NA	0.289203	0.540907	NA	NA	NA	NA	NA	NA	NA	2
EPS8	NA	NA	NA	NA	NA	NA	0.29256	NA	NA	NA	NA	NA	NA	NA	NA	NA	NA	1		FARS2	NA	NA	NA	NA	NA	NA	NA	NA	0.354526	NA	NA	NA	NA	NA	NA	NA	NA	1
ERBB4	NA	0.521015	NA	NA	0.424941	0.487798	0.523332	0.354416	0.562091	NA	NA	NA	NA	NA	NA	NA	NA	6		FASN	NA	NA	NA	NA	0.28802	NA	0.313298	NA	NA	NA	NA	NA	NA	NA	NA	NA	NA	2
ERGIC3	NA	NA	NA	NA	NA	NA	NA	0.292469	NA	NA	NA	NA	NA	NA	NA	NA	NA	1		FAT3	NA	NA	NA	NA	NA	NA	0.412551	NA	NA	NA	NA	NA	NA	NA	NA	NA	NA	1
ESYT2	NA	NA	NA	NA	0.335021	0.377505	NA	NA	NA	NA	NA	NA	NA	NA	NA	NA	NA	2		FAT4	NA	NA	NA	NA	0.257375	NA	0.349418	NA	NA	NA	NA	NA	NA	NA	NA	NA	NA	2
ETNK1	NA	NA	NA	NA	NA	0.254609	NA	NA	NA	NA	NA	NA	NA	NA	NA	NA	NA	1		FAU	NA	NA	NA	NA	NA	NA	0.420794	NA	NA	NA	NA	NA	NA	NA	NA	NA	NA	1
EVL	NA	NA	NA	NA	0.29005	0.335087	NA	0.251502	NA	NA	NA	NA	NA	NA	NA	NA	NA	3		FGGY	NA	NA	NA	NA	NA	NA	NA	0.37166	0.316789	NA	NA	NA	0.303356	0.312312	NA	NA	NA	4
FABP7	NA	1.30363	1.16506	2.90663	0.402292	0.602211	0.916201	1.9025	1.57761	1.1767	2.39464	1.47825	1.8042	1.21607	1.95601	NA	NA	14		FHIT	NA	0.788874	NA	NA	0.426503	NA	NA	0.68484	0.675311	1.10767	NA	0.947115	0.561854	0.528141	NA	NA	NA	8
FADS1	NA	0.467268	NA	NA	NA	0.403886	NA	0.415063	0.47562	0.408825	NA	NA	0.492028	0.337783	0.605071	NA	NA	8		FJX1	NA	NA	NA	NA	0.444288	0.496867	0.392154	NA	NA	NA	NA	NA	NA	NA	NA	NA	NA	3
FAM126A	NA	NA	NA	NA	NA	0.296225	NA	NA	NA	NA	NA	NA	NA	NA	NA	NA	NA	1		FMN1	NA	0.258228	NA	NA	NA	NA	NA	NA	0.311689	NA	NA	NA	NA	0.285681	NA	NA	NA	3
FAM155A	NA	0.329567	NA	NA	NA	0.277642	0.441727	0.386797	0.504585	NA	NA	NA	NA	0.277767	NA	NA	NA	6		FNDC3B	NA	NA	NA	NA	NA	NA	NA	NA	0.262844	0.350673	NA	NA	NA	NA	NA	NA	NA	2
FAM171A1	NA	NA	0.336312	NA	NA	NA	NA	NA	NA	NA	NA	NA	NA	NA	NA	NA	NA	1		FOXP2	NA	NA	NA	NA	NA	NA	NA	0.397745	NA	NA	NA	NA	NA	NA	NA	NA	NA	1
FAM171B	NA	0.379577	0.41769	NA	0.411295	0.434724	0.404846	0.446451	0.335532	NA	NA	NA	0.268491	0.340733	NA	NA	NA	9		FRAS1	NA	NA	NA	NA	NA	NA	NA	NA	NA	NA	NA	NA	0.266378	NA	NA	NA	NA	1
FAM3C	NA	0.70346	NA	NA	0.514808	0.509519	0.451334	0.578804	0.761701	0.488625	NA	NA	0.752676	0.620263	0.830609	NA	NA	10		FRMPD4	NA	NA	NA	NA	NA	NA	NA	0.449995	NA	NA	NA	NA	NA	NA	NA	NA	NA	1
FAM49A	NA	NA	NA	NA	NA	NA	NA	NA	0.320303	NA	NA	NA	NA	NA	NA	NA	NA	1		FRRS1L	NA	NA	NA	NA	NA	0.501979	0.402562	NA	NA	NA	NA	NA	NA	NA	NA	NA	NA	2
FAM81A	NA	NA	0.333805	NA	NA	0.254192	NA	NA	NA	NA	NA	NA	NA	NA	NA	NA	NA	2		FRY	NA	NA	NA	NA	NA	NA	0.359077	NA	NA	NA	NA	NA	NA	NA	NA	NA	NA	1
FAM8A1	NA	NA	NA	NA	NA	NA	NA	0.279085	NA	NA	NA	NA	NA	NA	NA	NA	NA	1		FTH1	NA	NA	0.826007	NA	0.431611	1.40655	0.758504	NA	NA	NA	NA	NA	NA	NA	NA	NA	NA	4
FAR1	0.266291	0.258158	NA	NA	0.345675	0.447849	0.272388	NA	NA	NA	NA	NA	NA	NA	NA	NA	NA	5		FTL	NA	NA	NA	NA	NA	0.47747	0.343671	NA	NA	NA	NA	NA	NA	NA	NA	NA	NA	2
FAU	NA	NA	0.645713	NA	NA	0.322655	0.300522	0.960434	0.341532	0.304474	NA	NA	0.442481	0.538024	NA	NA	NA	8		FXYD6	NA	NA	NA	NA	0.364096	0.539837	0.444983	NA	NA	NA	NA	NA	NA	NA	NA	NA	NA	3
FBXL2	NA	NA	NA	NA	0.253621	0.40273	0.273745	NA	NA	NA	NA	NA	NA	NA	NA	NA	NA	3		GABBR2	NA	NA	NA	NA	0.323882	0.715775	0.486122	NA	NA	NA	NA	NA	NA	NA	NA	NA	NA	3
FBXL5	NA	NA	NA	NA	NA	0.266016	NA	NA	NA	NA	NA	NA	NA	NA	NA	NA	NA	1		GABRA2	NA	NA	NA	NA	NA	NA	0.259179	NA	NA	NA	NA	NA	NA	NA	NA	NA	NA	1
FBXO11	NA	NA	NA	NA	NA	0.25237	NA	NA	NA	NA	NA	NA	NA	NA	NA	NA	NA	1		GABRB1	NA	NA	NA	NA	NA	NA	0.268531	NA	NA	NA	NA	NA	NA	NA	NA	NA	NA	1
FBXW7	NA	0.298734	0.607898	NA	0.533586	0.515972	0.48284	NA	0.279949	NA	NA	NA	NA	NA	NA	NA	NA	6		GABRB2	NA	NA	NA	NA	0.267236	NA	0.462223	NA	NA	NA	NA	NA	NA	NA	NA	NA	NA	2
FDFT1	NA	0.352622	NA	NA	NA	0.41924	NA	0.265619	0.417298	NA	NA	NA	0.347367	0.269662	NA	NA	NA	6		GABRB3	NA	NA	NA	NA	0.336328	NA	0.562022	NA	NA	NA	NA	NA	NA	NA	NA	NA	NA	2
FEZ1	NA	0.375516	NA	NA	NA	NA	0.275032	0.317931	0.356768	0.367287	NA	NA	NA	NA	NA	NA	NA	5		GABRG3	NA	NA	NA	NA	0.28163	NA	NA	NA	NA	NA	NA	NA	NA	NA	NA	NA	NA	1
FGF12	NA	0.370453	NA	NA	0.372516	0.545639	0.50835	NA	0.408004	NA	NA	NA	NA	NA	NA	NA	NA	5		GALNT18	NA	NA	NA	NA	NA	0.333566	NA	NA	NA	NA	NA	NA	NA	NA	NA	NA	NA	1
FGF13	NA	0.254653	NA	NA	NA	NA	NA	NA	NA	NA	NA	NA	NA	NA	NA	NA	NA	1		GALNTL6	NA	0.307615	NA	NA	NA	NA	NA	0.375518	0.300533	0.739616	NA	NA	0.550104	NA	NA	NA	NA	5
FJX1	NA	NA	0.544797	NA	NA	0.440527	NA	0.354122	0.288237	NA	NA	NA	NA	NA	NA	NA	NA	4		GAP43	NA	NA	NA	NA	NA	NA	0.342916	NA	NA	NA	NA	NA	NA	NA	NA	NA	NA	1
FKBP3	NA	0.363957	NA	NA	0.287045	0.385823	0.261083	0.285928	0.305846	0.329253	NA	NA	NA	NA	NA	NA	NA	7		GFRA2	NA	NA	NA	NA	NA	NA	0.25686	NA	NA	NA	NA	NA	NA	NA	NA	NA	NA	1
FN1	NA	0.920631	NA	NA	0.43892	NA	0.280445	NA	NA	NA	NA	NA	0.302908	0.303359	0.387243	NA	NA	6		GMDS	NA	NA	NA	NA	NA	NA	NA	NA	0.336762	0.535883	NA	NA	NA	NA	NA	NA	NA	2
FNBP1L	NA	NA	NA	NA	NA	0.329214	NA	NA	NA	NA	NA	NA	NA	NA	0.558867	NA	NA	2		GNA14	NA	NA	NA	NA	NA	NA	NA	NA	0.260066	NA	NA	NA	NA	NA	NA	NA	NA	1
FOS	1.15876	NA	NA	NA	NA	NA	NA	NA	NA	NA	NA	NA	NA	NA	NA	NA	NA	1		GNAS	NA	NA	NA	NA	0.339576	0.691282	0.402777	NA	NA	NA	NA	NA	NA	NA	NA	NA	NA	3
FOXG1	0.399907	0.31772	NA	NA	NA	NA	NA	NA	0.370604	NA	NA	NA	NA	NA	NA	NA	NA	3		GNAZ	NA	NA	NA	NA	NA	0.286626	NA	NA	NA	NA	NA	NA	NA	NA	NA	NA	NA	1
FOXP1	NA	0.276802	NA	NA	0.304408	0.659357	NA	NA	NA	NA	NA	NA	NA	NA	NA	NA	NA	3		GNG12-AS1	NA	NA	NA	NA	NA	NA	NA	NA	NA	0.476055	NA	NA	NA	NA	NA	NA	NA	1
FRG1HP	NA	NA	NA	NA	NA	0.267283	NA	NA	NA	NA	NA	NA	NA	NA	NA	NA	NA	1		GNPTAB	NA	NA	NA	NA	NA	NA	0.356204	NA	NA	NA	NA	NA	NA	NA	NA	NA	NA	1
FRMD4A	NA	NA	NA	NA	0.276098	0.294112	NA	NA	0.341998	NA	NA	NA	NA	NA	NA	NA	NA	3		GPC3	NA	0.289122	NA	NA	NA	NA	NA	0.284627	0.513114	0.554886	NA	NA	0.399432	0.281163	NA	NA	NA	6
FRMD5	NA	NA	NA	NA	NA	NA	0.285675	NA	NA	NA	NA	NA	NA	NA	NA	NA	NA	1		GPC5	NA	0.597361	NA	NA	0.317814	NA	NA	0.393697	0.530696	NA	NA	NA	0.523834	0.436836	NA	NA	NA	6
FRRS1L	NA	0.535278	0.931373	NA	0.582568	0.7697	0.553996	0.56774	0.509607	0.427415	NA	NA	0.466056	0.460934	0.494696	NA	NA	11		GPC6	NA	NA	NA	NA	NA	NA	NA	NA	0.322553	NA	NA	NA	NA	NA	NA	NA	NA	1
FRY	NA	NA	NA	NA	0.275225	0.396742	NA	NA	0.272931	NA	NA	NA	NA	NA	NA	NA	NA	3		GPR161	NA	NA	NA	NA	0.345473	NA	0.437668	NA	NA	NA	NA	NA	NA	NA	NA	NA	NA	2
FRZB	NA	0.284374	NA	NA	0.255425	0.321087	0.275902	0.384166	0.440584	NA	NA	NA	0.322311	0.261568	NA	NA	NA	8		GPR27	NA	NA	NA	NA	0.270028	0.359831	0.36363	NA	NA	NA	NA	NA	NA	NA	NA	NA	NA	3
FSTL5	NA	NA	NA	NA	NA	0.32673	NA	NA	NA	NA	NA	NA	NA	NA	NA	NA	NA	1		GREB1L	NA	0.327461	NA	NA	NA	NA	NA	NA	0.326092	NA	NA	NA	0.367208	0.290309	NA	NA	NA	4
FTH1	0.727641	0.720911	1.61175	NA	0.992348	1.16299	0.846113	1.51448	0.550792	0.601563	NA	0.630698	0.732415	0.704833	0.891454	NA	NA	13		GRIA4	NA	NA	NA	NA	NA	0.472186	NA	NA	NA	NA	NA	NA	NA	NA	NA	NA	NA	1
FTL	NA	NA	0.490325	NA	NA	0.299651	NA	0.390478	NA	NA	NA	NA	NA	NA	NA	NA	NA	3		GRID1	NA	NA	NA	NA	NA	NA	NA	NA	0.264095	NA	NA	NA	NA	NA	NA	NA	NA	1
FTX	NA	NA	0.607475	NA	NA	NA	0.25617	NA	NA	NA	NA	NA	NA	NA	NA	NA	NA	2		GRID2	NA	NA	NA	NA	NA	NA	NA	NA	NA	NA	NA	NA	NA	0.409501	NA	NA	NA	1
FUS	NA	NA	NA	NA	NA	NA	NA	NA	0.285622	NA	NA	NA	NA	NA	NA	NA	NA	1		GRIK1	NA	NA	NA	NA	0.278122	NA	0.316168	0.283795	0.430688	0.700896	NA	0.423692	NA	0.476413	NA	NA	NA	7
FUT9	0.707184	0.422317	0.565527	NA	0.340211	0.510026	0.465932	0.299932	NA	NA	NA	NA	NA	NA	NA	NA	NA	7		GRIK4	NA	NA	NA	NA	NA	NA	NA	NA	0.28564	0.330795	NA	NA	NA	NA	NA	NA	NA	2
FXYD6	NA	0.541877	0.673715	NA	0.373146	0.500135	0.357955	0.791565	0.571897	0.387491	NA	NA	0.584108	0.585394	NA	NA	NA	10		GRIN2A	NA	NA	NA	NA	NA	0.400141	NA	NA	NA	NA	NA	NA	NA	NA	NA	NA	NA	1
FZD3	NA	0.295569	0.557113	NA	0.389567	0.519111	0.33176	NA	0.363608	NA	NA	NA	NA	NA	NA	NA	NA	6		GRIN2B	NA	NA	NA	NA	0.496474	0.853675	0.84676	NA	NA	NA	NA	NA	NA	NA	NA	NA	NA	3
GABARAP	NA	NA	NA	NA	NA	NA	NA	0.277537	NA	NA	NA	NA	NA	NA	NA	NA	NA	1		GRM3	NA	NA	NA	NA	NA	NA	0.278817	NA	NA	NA	NA	NA	NA	NA	NA	NA	NA	1
GABARAPL2	NA	NA	NA	NA	NA	NA	NA	0.34363	NA	NA	NA	NA	NA	NA	NA	NA	NA	1		GRM5	NA	NA	NA	NA	NA	NA	0.350563	NA	NA	NA	NA	NA	NA	NA	NA	NA	NA	1
GABBR1	0.316814	NA	NA	NA	NA	NA	NA	NA	NA	NA	NA	NA	NA	NA	NA	NA	NA	1		GRM7	NA	NA	NA	NA	NA	NA	NA	0.340518	NA	NA	NA	NA	NA	NA	NA	NA	NA	1
GABBR2	NA	0.384603	NA	NA	0.283896	0.321248	0.368294	0.34803	0.364097	NA	NA	NA	0.513179	0.442207	NA	NA	NA	8		GRM8	NA	0.359279	NA	NA	NA	NA	NA	NA	0.395242	NA	NA	NA	NA	NA	NA	NA	NA	2
GABPB1-AS1	NA	0.258339	NA	NA	0.268863	0.467881	0.328735	0.278483	0.258925	NA	NA	NA	NA	0.330083	NA	NA	NA	7		GSG1L	NA	NA	NA	NA	NA	NA	NA	NA	0.267889	NA	NA	NA	NA	NA	NA	NA	NA	1
GABRA1	NA	NA	0.348611	NA	NA	NA	NA	NA	NA	NA	NA	NA	NA	NA	NA	NA	NA	1		GUCY1A2	NA	NA	NA	NA	NA	NA	0.362225	NA	NA	NA	NA	NA	NA	NA	NA	NA	NA	1
GABRA2	NA	0.353898	NA	NA	0.369753	0.478522	0.27725	0.272759	0.286677	NA	NA	NA	NA	NA	0.413955	NA	NA	7		GUK1	NA	NA	NA	NA	NA	0.312831	NA	NA	NA	NA	NA	NA	NA	NA	NA	NA	NA	1
GABRA4	NA	NA	NA	NA	NA	0.347666	NA	NA	NA	NA	NA	NA	NA	NA	NA	NA	NA	1		GULP1	NA	NA	NA	NA	NA	NA	0.331922	NA	NA	NA	NA	NA	NA	NA	NA	NA	NA	1
GABRA5	NA	0.391557	0.405212	NA	0.340844	0.374678	0.336793	0.369818	0.348126	NA	NA	NA	0.363714	0.334344	0.545492	NA	NA	10		HAS2-AS1	NA	NA	NA	NA	NA	NA	NA	NA	NA	NA	NA	NA	0.280805	NA	NA	NA	NA	1
GABRB1	NA	NA	0.397365	NA	0.273999	0.348184	0.347012	NA	NA	NA	NA	NA	NA	NA	NA	NA	NA	4		HCG17	NA	NA	NA	NA	NA	NA	0.273095	NA	NA	NA	NA	NA	NA	NA	NA	NA	NA	1
GABRB2	NA	0.568458	NA	NA	0.442329	0.475049	0.466025	0.491545	0.339024	NA	NA	NA	0.37959	0.367138	0.544936	NA	NA	9		HERC2P3	NA	0.281461	NA	NA	NA	NA	NA	0.312407	0.397254	0.508519	NA	NA	0.298826	0.287054	NA	NA	NA	6
GABRB3	NA	0.48429	NA	NA	0.420081	0.77004	0.586392	0.657197	0.683645	0.635064	NA	NA	0.676737	0.583645	0.852889	NA	NA	10		HHAT	NA	0.301812	NA	NA	NA	NA	NA	NA	0.271357	0.490573	NA	NA	NA	NA	NA	NA	NA	3
GAD1	NA	0.288466	NA	NA	NA	NA	NA	NA	NA	NA	NA	NA	NA	NA	NA	NA	NA	1		HIVEP2	NA	NA	NA	NA	NA	0.828752	0.399645	NA	NA	NA	NA	NA	NA	NA	NA	NA	NA	2
GAP43	0.762562	1.50089	1.61255	2.50271	1.72913	1.76613	1.59938	2.11094	1.42789	1.12536	NA	1.62192	1.63359	1.5288	2.22221	NA	NA	14		HIVEP3	NA	NA	NA	NA	NA	NA	0.348071	NA	NA	NA	NA	NA	NA	NA	NA	NA	NA	1
GAPDH	NA	0.405556	0.623752	NA	0.327307	0.502101	0.463745	0.863897	0.524579	0.348485	NA	NA	0.612751	0.539752	0.726075	NA	NA	11		HLCS	NA	NA	NA	NA	NA	NA	NA	NA	0.312357	0.425675	NA	NA	NA	0.302904	NA	NA	NA	3
GAS5	NA	NA	0.651583	NA	NA	0.337793	0.273322	0.743954	0.291942	0.357462	NA	NA	0.37333	0.291449	0.645848	NA	NA	9		HMCN2	NA	NA	NA	NA	NA	NA	NA	0.261079	NA	NA	NA	NA	NA	NA	NA	NA	NA	1
GATAD1	NA	NA	NA	NA	NA	0.263572	NA	NA	NA	NA	NA	NA	NA	NA	NA	NA	NA	1		HMGCR	NA	NA	0.497439	NA	0.598023	0.45029	0.424831	NA	NA	NA	NA	NA	NA	NA	NA	NA	NA	4
GET1	NA	0.580713	0.512832	NA	0.418746	0.445038	0.457614	0.580046	0.503276	0.451505	NA	NA	0.550486	0.506276	0.631767	NA	NA	11		HPSE2	NA	0.516542	NA	NA	0.262013	NA	NA	0.32254	0.504745	NA	NA	NA	0.536907	0.561307	NA	NA	NA	6
GGH	NA	0.436986	NA	NA	0.363383	0.272251	0.263525	NA	0.401624	NA	NA	NA	0.315661	NA	0.456696	NA	NA	7		HS3ST4	NA	NA	NA	NA	NA	0.359904	NA	NA	NA	NA	NA	NA	NA	NA	NA	NA	NA	1
GGT7	NA	NA	NA	NA	NA	0.443774	NA	NA	NA	NA	NA	NA	NA	NA	NA	NA	NA	1		HS6ST1	NA	NA	NA	NA	NA	0.354835	0.318481	NA	NA	NA	NA	NA	NA	NA	NA	NA	NA	2
GLRA2	NA	NA	NA	NA	NA	NA	NA	NA	0.255827	NA	NA	NA	NA	NA	0.456584	NA	NA	2		HS6ST2	NA	NA	NA	NA	NA	NA	NA	NA	0.320051	0.489901	NA	NA	NA	0.265519	NA	NA	NA	3
GLUL	1.31051	NA	NA	NA	NA	NA	NA	NA	NA	NA	NA	NA	NA	NA	NA	NA	NA	1		HS6ST3	NA	NA	NA	NA	NA	NA	NA	NA	NA	NA	NA	NA	0.272904	NA	NA	NA	NA	1
GNAI1	NA	NA	NA	NA	NA	NA	NA	0.252568	NA	NA	NA	NA	0.25796	NA	NA	NA	NA	2		HSP90AB1	NA	NA	NA	NA	0.403542	NA	0.529022	NA	NA	NA	NA	NA	NA	NA	NA	NA	NA	2
GNAI2	NA	NA	NA	NA	NA	NA	NA	0.370814	0.28535	NA	NA	NA	0.338176	NA	0.457517	NA	NA	4		HSPA8	NA	NA	0.867802	NA	0.592547	0.485451	0.53487	NA	NA	NA	NA	NA	NA	NA	NA	NA	NA	4
GNAO1	NA	NA	NA	NA	NA	NA	NA	0.394549	0.324943	NA	NA	NA	NA	NA	0.452444	NA	NA	3		HTR2C	NA	NA	NA	NA	NA	NA	NA	NA	NA	0.380255	NA	NA	NA	NA	NA	NA	NA	1
GNAS	NA	1.40647	1.8917	2.37552	1.41652	1.29648	1.20734	1.89743	1.43623	1.10107	NA	1.4064	1.43872	1.13278	1.81451	NA	NA	13		HULC	NA	0.283602	NA	NA	NA	NA	NA	0.29168	0.330037	NA	NA	NA	NA	NA	NA	NA	NA	3
GNB1	NA	0.465867	NA	NA	NA	0.307188	0.262293	0.541886	0.487727	0.536794	NA	NA	0.396796	0.269934	NA	NA	NA	8		IDS	NA	NA	NA	NA	NA	NA	0.286472	NA	NA	NA	NA	NA	NA	NA	NA	NA	NA	1
GNG2	NA	NA	NA	NA	NA	NA	NA	0.405575	NA	NA	NA	NA	NA	NA	NA	NA	NA	1		IGF1	NA	NA	NA	NA	NA	NA	NA	NA	NA	NA	NA	NA	0.29845	NA	NA	NA	NA	1
GNPTAB	NA	0.257823	NA	NA	0.326796	0.450041	0.28721	0.359782	0.316483	NA	NA	NA	0.320257	NA	NA	NA	NA	7		IGSF3	NA	NA	NA	NA	NA	0.361288	0.34781	NA	NA	NA	NA	NA	NA	NA	NA	NA	NA	2
GOLM1	NA	0.418391	NA	NA	NA	NA	NA	NA	0.434219	NA	NA	NA	0.381574	0.328319	0.376548	NA	NA	5		IL12A-AS1	NA	NA	NA	NA	NA	NA	NA	NA	0.251523	0.438363	NA	NA	NA	NA	NA	NA	NA	2
GOLT1B	NA	NA	NA	NA	0.252683	0.460409	NA	NA	NA	NA	NA	NA	NA	NA	NA	NA	NA	2		IL1RAPL1	NA	0.379961	NA	NA	NA	NA	NA	0.636277	0.826531	1.06425	NA	NA	0.464652	NA	NA	NA	NA	5
GPATCH8	NA	NA	NA	NA	NA	0.309401	NA	NA	NA	NA	NA	NA	NA	NA	NA	NA	NA	1		IL1RAPL2	NA	0.331929	NA	NA	NA	NA	NA	0.415288	0.691216	1.01607	NA	0.786842	0.596138	0.418664	NA	NA	NA	7
GPM6A	NA	2.08345	2.59868	3.3232	1.89531	2.52051	1.80403	2.83367	2.48689	2.07917	NA	2.22191	2.38309	1.68769	3.57246	NA	NA	13		INA	NA	NA	NA	NA	NA	NA	0.301062	NA	NA	NA	NA	NA	NA	NA	NA	NA	NA	1
GPM6B	NA	0.73203	0.855777	2.04543	NA	0.491053	0.444685	0.875744	0.878071	0.610314	NA	0.836962	0.744175	0.613646	0.645194	NA	NA	12		INPP4B	NA	0.328907	NA	NA	NA	NA	NA	0.337368	0.395549	NA	NA	NA	0.385879	NA	NA	NA	NA	4
GPR137C	NA	NA	0.293581	NA	NA	NA	NA	NA	NA	NA	NA	NA	NA	NA	NA	NA	NA	1		IQCJ-SCHIP1	NA	NA	NA	NA	NA	NA	0.405622	NA	NA	NA	NA	NA	NA	NA	NA	NA	NA	1
GPR22	NA	NA	0.365166	NA	NA	NA	NA	NA	NA	NA	NA	NA	NA	NA	NA	NA	NA	1		IQCM	NA	0.277361	NA	NA	NA	NA	NA	NA	NA	NA	NA	NA	NA	NA	NA	NA	NA	1
GPR27	NA	NA	NA	NA	NA	0.294247	NA	NA	NA	NA	NA	NA	NA	NA	NA	NA	NA	1		IQGAP2	NA	NA	NA	NA	NA	NA	NA	NA	0.263241	NA	NA	NA	0.262988	NA	NA	NA	NA	2
GPRC5B	NA	0.300751	0.348036	NA	0.253294	0.267344	NA	NA	NA	NA	NA	NA	NA	NA	NA	NA	NA	4		ISLR2	NA	NA	NA	NA	NA	0.694874	0.410814	NA	NA	NA	NA	NA	NA	NA	NA	NA	NA	2
GPRIN3	NA	NA	NA	NA	NA	0.289626	NA	NA	NA	NA	NA	NA	NA	NA	NA	NA	NA	1		ITFG1	NA	NA	NA	NA	0.33196	NA	0.297208	NA	NA	NA	NA	NA	NA	NA	NA	NA	NA	2
GRAMD2B	0.48288	NA	NA	NA	NA	NA	NA	NA	NA	NA	NA	NA	NA	NA	NA	NA	NA	1		ITM2B	NA	NA	NA	NA	NA	0.320992	0.320606	NA	NA	NA	NA	NA	NA	NA	NA	NA	NA	2
GRB14	NA	NA	NA	NA	NA	0.292014	NA	NA	NA	NA	NA	NA	NA	NA	NA	NA	NA	1		ITM2C	NA	NA	NA	NA	0.332723	0.311565	0.357503	NA	NA	NA	NA	NA	NA	NA	NA	NA	NA	3
GRIA1	NA	0.435492	NA	NA	0.553622	0.7176	0.819303	0.259079	0.547916	NA	NA	NA	0.39657	NA	0.699414	NA	NA	8		KANK1	NA	NA	NA	NA	NA	NA	NA	NA	0.250511	NA	NA	NA	NA	NA	NA	NA	NA	1
GRIA2	NA	0.441828	NA	NA	0.535358	0.566889	0.813075	NA	0.443546	NA	NA	NA	0.452258	0.421892	0.26138	NA	NA	8		KAZN	NA	NA	NA	NA	NA	NA	NA	NA	0.288037	NA	NA	NA	0.530169	0.45653	NA	NA	NA	3
GRIA4	NA	0.405074	NA	NA	0.546651	NA	0.682743	NA	0.319699	NA	NA	NA	0.34208	NA	NA	NA	NA	5		KCNH1	NA	NA	NA	NA	NA	NA	NA	NA	0.27853	0.41916	NA	NA	NA	0.311115	NA	NA	NA	3
GRIK1	0.254262	NA	NA	NA	NA	0.337654	NA	NA	NA	NA	NA	NA	NA	0.453233	NA	NA	NA	3		KCNH7	NA	NA	NA	NA	NA	NA	0.361248	NA	NA	NA	NA	NA	NA	NA	NA	NA	NA	1
GRIK2	NA	NA	NA	NA	NA	NA	NA	NA	NA	NA	NA	NA	NA	0.321589	NA	NA	NA	1		KCNIP4	NA	NA	NA	NA	NA	NA	0.815123	0.550912	NA	NA	NA	NA	0.369441	0.373865	NA	NA	NA	4
GRIK5	NA	NA	0.25747	NA	NA	NA	NA	NA	NA	NA	NA	NA	NA	NA	NA	NA	NA	1		KCNJ15	NA	NA	NA	NA	NA	NA	NA	NA	NA	0.306964	NA	0.291587	NA	NA	NA	NA	NA	2
GRIN2A	NA	NA	0.287579	NA	0.339701	0.419431	NA	NA	NA	NA	NA	NA	NA	NA	NA	NA	NA	3		KCNJ6	NA	NA	NA	NA	NA	NA	NA	NA	0.271629	NA	NA	NA	0.408499	0.437614	NA	NA	NA	3
GRIN2B	NA	0.323798	NA	NA	0.313337	0.668104	0.461706	0.277783	0.352058	NA	NA	NA	0.414839	0.305562	0.609387	NA	NA	9		KCNMA1	NA	NA	NA	NA	NA	0.489328	NA	NA	0.27614	NA	NA	NA	0.267725	0.298164	NA	NA	NA	4
GRM3	NA	0.317435	NA	NA	0.444629	0.505893	0.295026	NA	0.314867	NA	NA	NA	NA	NA	NA	NA	NA	5		KCNMB2	NA	NA	NA	NA	NA	NA	NA	NA	0.268173	NA	NA	NA	NA	NA	NA	NA	NA	1
GRM5	NA	0.349035	NA	NA	0.435012	0.43988	0.477474	NA	0.336219	NA	NA	NA	0.254669	0.285026	NA	NA	NA	7		KCNQ3	NA	NA	NA	NA	NA	NA	0.50559	NA	NA	NA	NA	NA	NA	NA	NA	NA	NA	1
GRM7	NA	0.290668	0.51259	NA	0.53035	0.81503	0.415772	NA	0.338413	NA	NA	NA	0.278978	NA	NA	NA	NA	7		KCNS3	NA	0.289496	NA	NA	NA	NA	NA	NA	0.256811	NA	NA	NA	NA	NA	NA	NA	NA	2
GRP	NA	0.441931	0.285939	NA	0.304748	NA	NA	0.306896	0.30904	NA	NA	NA	0.341477	0.25015	0.483546	NA	NA	8		KCTD16	NA	NA	NA	NA	NA	NA	0.379668	NA	NA	NA	NA	NA	NA	NA	NA	NA	NA	1
GSTA4	NA	0.446923	0.580461	NA	0.410525	0.554918	0.388111	0.404952	0.43181	NA	NA	NA	0.393631	0.401453	0.606192	NA	NA	10		KIAA0319	NA	NA	NA	NA	0.255569	NA	0.598774	NA	NA	NA	NA	NA	NA	NA	NA	NA	NA	2
GUCY1A2	NA	NA	NA	NA	0.351773	0.544899	0.379533	NA	NA	NA	NA	NA	NA	NA	NA	NA	NA	3		KIAA1217	NA	0.376607	NA	NA	NA	NA	NA	0.471229	0.577692	NA	NA	NA	NA	NA	NA	NA	NA	3
GUK1	NA	NA	0.361961	NA	NA	NA	NA	0.333141	NA	NA	NA	NA	NA	NA	NA	NA	NA	2		KIAA1671	NA	NA	NA	NA	NA	NA	NA	NA	NA	NA	NA	NA	NA	0.261007	NA	NA	NA	1
GULP1	NA	NA	0.255844	NA	0.36043	0.408581	0.316861	NA	NA	NA	NA	NA	NA	NA	NA	NA	NA	4		KIDINS220	NA	NA	NA	NA	NA	NA	0.364676	NA	NA	NA	NA	NA	NA	NA	NA	NA	NA	1
H2AFY	NA	NA	NA	NA	NA	NA	NA	0.255909	NA	NA	NA	NA	NA	NA	NA	NA	NA	1		KIF1A	NA	NA	NA	NA	0.443329	0.53929	0.44789	NA	NA	NA	NA	NA	NA	NA	NA	NA	NA	3
H3F3A	NA	0.38039	NA	NA	NA	NA	0.265922	0.682678	0.549038	NA	NA	NA	0.387755	NA	NA	NA	NA	5		KIF26B	NA	NA	NA	NA	NA	NA	0.466827	0.487076	0.312325	NA	NA	NA	NA	0.472182	NA	NA	NA	4
H3F3B	0.829562	NA	NA	NA	NA	NA	NA	NA	0.328686	NA	NA	NA	NA	NA	NA	NA	NA	2		KIF5C	NA	NA	NA	NA	0.292375	0.804788	0.369882	NA	NA	NA	NA	NA	NA	NA	NA	NA	NA	3
HACD3	NA	0.508709	NA	NA	0.326762	0.413567	0.251073	0.356696	0.495173	NA	NA	0.588221	0.538198	0.340292	NA	NA	NA	9		KLF6	NA	NA	NA	NA	NA	NA	0.445128	NA	NA	NA	NA	NA	NA	NA	NA	NA	NA	1
HAPLN1	0.326361	NA	NA	NA	NA	NA	NA	NA	NA	NA	NA	NA	NA	NA	NA	NA	NA	1		KLHL1	NA	NA	NA	NA	NA	NA	0.339279	NA	NA	NA	NA	NA	NA	NA	NA	NA	NA	1
HCG17	NA	NA	NA	NA	NA	0.497624	NA	NA	NA	NA	NA	NA	NA	NA	NA	NA	NA	1		KSR2	NA	0.370122	NA	NA	NA	NA	NA	0.272287	0.34515	0.652402	NA	NA	0.334817	0.388168	NA	NA	NA	6
HDAC2	NA	NA	NA	NA	NA	NA	NA	NA	0.296846	NA	NA	NA	NA	NA	NA	NA	NA	1		L1CAM	NA	NA	NA	NA	0.505599	0.687706	0.639006	NA	NA	NA	NA	NA	NA	NA	NA	NA	NA	3
HDGFL3	NA	NA	NA	NA	NA	0.297208	NA	0.319816	0.254513	NA	NA	NA	NA	NA	NA	NA	NA	3		LAMA2	NA	NA	NA	NA	NA	NA	NA	0.267272	NA	NA	NA	NA	NA	NA	NA	NA	NA	1
HECTD2	NA	NA	NA	NA	0.2676	0.328044	NA	NA	NA	NA	NA	NA	NA	NA	NA	NA	NA	2		LAMA3	NA	NA	NA	NA	NA	NA	NA	NA	0.29354	NA	NA	NA	NA	NA	NA	NA	NA	1
HES1	NA	0.369703	NA	NA	NA	NA	NA	NA	NA	NA	NA	NA	NA	NA	NA	NA	NA	1		LARGE1	NA	0.29487	NA	NA	0.279947	NA	0.359486	NA	0.330131	NA	NA	NA	0.41824	NA	NA	NA	NA	5
HES4	0.321605	NA	NA	NA	NA	NA	NA	NA	NA	NA	NA	NA	NA	NA	NA	NA	NA	1		LDLRAD4	NA	NA	NA	NA	NA	NA	0.337612	NA	NA	NA	NA	NA	0.285773	NA	NA	NA	NA	2
HGSNAT	NA	NA	NA	NA	NA	0.292154	NA	NA	NA	NA	NA	NA	NA	NA	NA	NA	NA	1		LHFPL3	NA	NA	NA	NA	NA	NA	NA	NA	0.380168	0.576684	NA	NA	NA	NA	NA	NA	NA	2
HINT1	0.262977	0.252418	0.39328	NA	NA	NA	0.250667	0.697168	0.369842	0.324144	NA	0.385173	0.426575	0.352386	0.563606	NA	NA	11		LHX2	NA	NA	NA	NA	NA	0.510406	0.466577	NA	NA	NA	NA	NA	NA	NA	NA	NA	NA	2
HIST1H4C	NA	0.688635	0.650339	NA	0.565572	0.58211	0.578338	0.70553	0.738555	0.522202	1.46099	NA	0.497916	0.424743	0.735736	NA	NA	12		LINC00378	NA	NA	NA	NA	NA	NA	NA	0.269213	NA	NA	NA	NA	NA	0.287998	NA	NA	NA	2
HIVEP2	NA	NA	NA	NA	NA	0.453638	NA	NA	NA	NA	NA	NA	NA	NA	NA	NA	NA	1		LINC00511	NA	NA	NA	NA	NA	NA	NA	0.273922	NA	NA	NA	NA	NA	NA	NA	NA	NA	1
HLA-C	0.295847	0.287398	NA	NA	NA	NA	NA	NA	NA	NA	NA	NA	NA	NA	NA	NA	NA	2		LINC00535	NA	NA	NA	NA	NA	NA	NA	0.276401	0.329382	NA	NA	NA	NA	NA	NA	NA	NA	2
HMGB1	NA	0.491867	NA	NA	NA	0.310267	0.344498	0.776518	0.736204	0.521207	NA	NA	0.555855	0.340645	NA	NA	NA	8		LINC00536	NA	0.272012	NA	NA	NA	NA	NA	0.253058	NA	NA	NA	NA	NA	NA	NA	NA	NA	2
HMGCR	NA	0.461914	NA	NA	0.415254	0.760721	0.394804	0.732589	0.711428	0.37537	NA	NA	0.822819	0.532392	0.882932	NA	NA	10		LINC00598	NA	NA	NA	NA	NA	NA	NA	NA	0.349547	NA	NA	NA	NA	NA	NA	NA	NA	1
HMGCS1	1.13581	0.263959	NA	NA	NA	0.311102	NA	0.436265	0.511081	NA	NA	NA	0.44602	0.2546	0.807279	NA	NA	8		LINC00607	NA	NA	NA	NA	NA	NA	NA	NA	0.252165	NA	NA	NA	NA	NA	NA	NA	NA	1
HMGN1	0.329035	NA	NA	NA	NA	0.387656	NA	NA	0.330946	NA	NA	NA	NA	NA	NA	NA	NA	3		LINC00871	NA	NA	NA	NA	NA	NA	NA	NA	0.255522	NA	NA	NA	NA	NA	NA	NA	NA	1
HNRNPA1	NA	NA	NA	NA	NA	0.365926	NA	0.719755	0.56633	NA	NA	NA	0.475161	NA	NA	NA	NA	4		LINC00877	NA	NA	NA	NA	NA	NA	NA	NA	NA	0.335951	NA	NA	NA	NA	NA	NA	NA	1
HNRNPA2B1	NA	0.315565	NA	NA	NA	0.295671	NA	NA	0.657797	NA	NA	NA	0.404969	NA	0.289436	NA	NA	5		LINC00882	NA	0.262508	NA	NA	NA	NA	NA	NA	0.257266	NA	NA	NA	NA	NA	NA	NA	NA	2
HNRNPA3	NA	NA	NA	NA	NA	NA	NA	NA	0.328472	NA	NA	NA	NA	NA	NA	NA	NA	1		LINC00907	NA	0.279224	NA	NA	NA	NA	NA	NA	0.265536	0.498629	NA	NA	NA	NA	NA	NA	NA	3
HNRNPD	NA	NA	NA	NA	NA	NA	NA	NA	0.293058	NA	NA	NA	NA	NA	NA	NA	NA	1		LINC00922	NA	NA	NA	NA	NA	NA	NA	NA	NA	0.354291	NA	NA	NA	NA	NA	NA	NA	1
HNRNPDL	0.355927	0.344566	NA	NA	0.501122	0.725345	0.436916	0.309623	0.344878	NA	NA	NA	NA	NA	NA	NA	NA	7		LINC01060	NA	NA	NA	NA	NA	NA	NA	NA	0.251449	NA	NA	NA	NA	NA	NA	NA	NA	1
HNRNPH3	NA	NA	NA	NA	NA	NA	NA	NA	0.320008	NA	NA	NA	NA	NA	NA	NA	NA	1		LINC01090	NA	0.319107	NA	NA	NA	NA	NA	0.328919	0.301301	NA	NA	NA	NA	NA	NA	NA	NA	3
HNRNPK	NA	NA	NA	NA	NA	NA	NA	0.352621	0.419465	NA	NA	NA	NA	NA	NA	NA	NA	2		LINC01091	NA	NA	NA	NA	NA	NA	NA	NA	0.279131	NA	NA	NA	NA	NA	NA	NA	NA	1
HNRNPR	NA	NA	NA	NA	NA	NA	NA	NA	0.367447	NA	NA	NA	NA	NA	NA	NA	NA	1		LINC01122	NA	NA	NA	NA	NA	NA	0.559153	NA	NA	NA	NA	NA	NA	NA	NA	NA	NA	1
HNRNPU	NA	NA	NA	NA	NA	NA	NA	NA	0.355461	NA	NA	NA	NA	NA	NA	NA	NA	1		LINC01182	NA	0.278863	NA	NA	NA	NA	NA	NA	NA	NA	NA	NA	NA	NA	NA	NA	NA	1
HSBP1	NA	NA	NA	NA	NA	NA	NA	0.322772	NA	NA	NA	NA	NA	NA	NA	NA	NA	1		LINC01278	NA	NA	NA	NA	NA	NA	NA	NA	NA	NA	NA	NA	0.259703	NA	NA	NA	NA	1
HSD17B12	NA	0.27467	NA	NA	0.285005	NA	NA	NA	NA	NA	NA	NA	NA	NA	NA	NA	NA	2		LINC01320	NA	0.532811	NA	NA	0.258405	NA	NA	0.588055	0.483436	0.731501	NA	NA	0.473271	NA	NA	NA	NA	6
HSD17B7	0.311344	NA	NA	NA	NA	NA	NA	NA	NA	NA	NA	NA	NA	NA	NA	NA	NA	1		LINC01331	NA	0.27979	NA	NA	NA	NA	NA	NA	NA	NA	NA	NA	NA	NA	NA	NA	NA	1
HSP90AA1	NA	0.636983	NA	NA	NA	0.839049	0.343234	1.0109	1.6261	NA	3.23295	NA	1.13713	0.529111	1.39568	NA	NA	9		LINC01344	NA	NA	NA	NA	NA	NA	NA	NA	0.26111	NA	NA	NA	NA	NA	NA	NA	NA	1
HSP90AB1	NA	1.12717	1.13784	2.62256	0.713178	1.25682	0.910519	1.4531	1.50521	0.833259	2.51939	NA	1.27286	0.850856	1.81723	NA	NA	13		LINC01358	NA	0.251952	NA	NA	NA	NA	NA	NA	NA	NA	NA	NA	NA	NA	NA	NA	NA	1
HSP90B1	NA	0.555943	NA	NA	NA	NA	0.324698	NA	0.676804	0.542642	NA	NA	0.623557	0.388482	NA	NA	NA	6		LINC01414	NA	NA	NA	NA	NA	NA	NA	NA	0.255927	NA	NA	NA	NA	NA	NA	NA	NA	1
HSPA13	NA	0.343712	NA	NA	0.284654	NA	0.371032	0.465012	0.335718	NA	NA	NA	0.416678	0.354966	0.368345	NA	NA	8		LINC01435	NA	NA	NA	NA	NA	NA	NA	0.309879	NA	NA	NA	NA	NA	NA	NA	NA	NA	1
HSPA5	NA	NA	NA	NA	NA	NA	NA	NA	0.331885	NA	NA	NA	0.251388	NA	NA	NA	NA	2		LINC01470	NA	0.286083	NA	NA	NA	NA	NA	0.265767	0.302522	NA	NA	NA	NA	NA	NA	NA	NA	3
HSPA8	NA	0.841747	NA	1.93984	0.525867	0.584106	0.647366	0.833084	1.14057	NA	NA	NA	0.828813	0.499473	1.13532	NA	NA	10		LINC01483	NA	NA	NA	NA	NA	NA	NA	NA	NA	NA	NA	NA	0.309095	NA	NA	NA	NA	1
HSPE1	NA	NA	NA	NA	NA	NA	NA	NA	0.267978	NA	NA	NA	NA	NA	NA	NA	NA	1		LINC01500	NA	NA	NA	NA	NA	NA	NA	NA	0.283847	NA	NA	NA	NA	NA	NA	NA	NA	1
HSPH1	NA	NA	NA	NA	0.261288	0.320689	NA	NA	0.260206	NA	NA	NA	NA	NA	NA	NA	NA	3		LINC01505	NA	0.377529	NA	NA	NA	NA	NA	0.503868	0.475391	NA	NA	NA	0.335625	0.348278	NA	NA	NA	5
ICA1L	NA	NA	NA	NA	0.298687	0.391002	NA	NA	NA	NA	NA	NA	NA	NA	NA	NA	NA	2		LINC01517	NA	NA	NA	NA	NA	NA	NA	NA	0.258013	NA	NA	NA	NA	NA	NA	NA	NA	1
ID2	1.03474	0.615794	NA	NA	0.702503	0.669031	0.493233	0.253329	0.434633	0.295908	NA	NA	0.430698	0.357105	0.618583	NA	NA	11		LINC01524	NA	0.428708	NA	NA	NA	NA	NA	0.314713	0.289801	NA	NA	NA	NA	0.384507	NA	NA	NA	4
ID4	0.860708	NA	NA	NA	NA	NA	NA	NA	NA	NA	NA	NA	NA	NA	NA	NA	NA	1		LINC01579	NA	NA	NA	NA	NA	NA	NA	NA	0.267437	NA	NA	NA	NA	0.2724	NA	NA	NA	2
IDI1	0.552841	NA	NA	NA	NA	NA	NA	0.265912	NA	NA	NA	NA	NA	NA	NA	NA	NA	2		LINC01630	NA	NA	NA	NA	NA	NA	NA	NA	NA	0.404465	NA	NA	NA	NA	NA	NA	NA	1
IDS	NA	0.297309	0.589033	NA	0.373929	0.436906	0.348389	0.592496	0.325069	0.258019	NA	NA	0.324729	0.284171	0.480209	NA	NA	11		LINC01684	NA	NA	NA	NA	NA	NA	NA	NA	0.25338	0.45474	NA	NA	NA	NA	NA	NA	NA	2
IFI27	NA	1.25608	NA	NA	0.498714	0.284406	0.33224	0.250779	0.277068	NA	NA	NA	0.333819	0.400482	0.653838	NA	NA	9		LINC01692	NA	0.364208	NA	NA	NA	NA	NA	NA	0.320294	0.43042	NA	NA	NA	0.316366	NA	NA	NA	4
IFI44	0.314851	NA	NA	NA	NA	NA	NA	NA	NA	NA	NA	NA	NA	NA	NA	NA	NA	1		LINC01811	NA	0.310119	NA	NA	NA	NA	NA	NA	0.274608	NA	NA	NA	NA	NA	NA	NA	NA	2
IFITM2	NA	0.308914	NA	NA	NA	NA	NA	NA	NA	NA	NA	NA	NA	NA	NA	NA	NA	1		LINC01885	NA	NA	NA	NA	NA	NA	NA	NA	0.296313	0.459296	NA	NA	NA	NA	NA	NA	NA	2
IFNAR1	NA	NA	0.367189	NA	0.264339	0.277551	NA	0.26176	NA	NA	NA	NA	NA	NA	NA	NA	NA	4		LINC01924	NA	NA	NA	NA	NA	NA	NA	NA	0.270773	NA	NA	NA	NA	NA	NA	NA	NA	1
IGF1	NA	NA	NA	NA	NA	NA	NA	NA	NA	NA	NA	NA	0.278286	NA	NA	NA	NA	1		LINC02006	NA	NA	NA	NA	NA	NA	NA	0.299343	NA	NA	NA	NA	NA	NA	NA	NA	NA	1
IGFBP7	NA	1.34241	NA	NA	0.847382	0.686904	0.633244	0.376027	0.467384	NA	NA	NA	0.584579	0.759461	0.64943	NA	NA	9		LINC02008	NA	NA	NA	NA	NA	NA	NA	0.301603	NA	NA	NA	NA	NA	NA	NA	NA	NA	1
IGFBPL1	NA	NA	NA	NA	NA	NA	NA	NA	NA	NA	NA	NA	NA	NA	0.319105	NA	NA	1		LINC02055	NA	0.566925	NA	NA	NA	NA	NA	0.476495	0.549439	0.734492	NA	0.800214	0.498494	0.52354	NA	NA	NA	7
IGSF21	NA	NA	NA	NA	NA	NA	NA	0.334765	0.273177	NA	NA	NA	0.254517	NA	NA	NA	NA	3		LINC02147	NA	0.25483	NA	NA	NA	NA	NA	NA	0.302711	NA	NA	NA	NA	NA	NA	NA	NA	2
IGSF3	NA	NA	NA	NA	NA	0.284191	NA	NA	NA	NA	NA	NA	0.346308	NA	NA	NA	NA	2		LINC02208	NA	NA	NA	NA	NA	NA	NA	NA	0.325421	NA	NA	NA	NA	NA	NA	NA	NA	1
IL1RAPL2	NA	NA	NA	NA	NA	0.360197	NA	NA	NA	NA	NA	NA	NA	NA	NA	NA	NA	1		LINC02237	NA	NA	NA	NA	NA	NA	NA	0.281883	NA	NA	NA	NA	NA	NA	NA	NA	NA	1
INA	NA	0.519872	NA	NA	0.358753	0.388299	0.484112	0.542684	0.596583	NA	NA	NA	0.51927	NA	0.969139	NA	NA	8		LINC02240	NA	0.446048	NA	NA	0.252975	NA	NA	0.299231	0.460532	0.664703	NA	NA	0.402342	0.355273	NA	NA	NA	7
INHBA	NA	NA	0.300744	NA	NA	NA	NA	NA	NA	NA	NA	NA	NA	NA	NA	NA	NA	1		LINC02267	NA	NA	NA	NA	NA	NA	NA	0.274117	NA	NA	NA	NA	NA	NA	NA	NA	NA	1
INPP4A	NA	NA	0.354715	NA	NA	NA	NA	NA	NA	NA	NA	NA	NA	NA	NA	NA	NA	1		LINC02306	NA	0.278272	NA	NA	NA	NA	NA	0.284222	NA	NA	NA	NA	NA	NA	NA	NA	NA	2
INPP5F	NA	NA	NA	NA	NA	NA	NA	NA	0.300351	NA	NA	NA	NA	NA	0.387431	NA	NA	2		LINC02542	NA	NA	NA	NA	NA	NA	NA	NA	NA	0.364919	NA	NA	NA	NA	NA	NA	NA	1
INSIG1	0.946867	NA	NA	NA	NA	0.252908	NA	0.257625	NA	NA	NA	NA	NA	NA	NA	NA	NA	3		LINC02694	NA	0.354508	NA	NA	NA	NA	NA	0.271091	0.286922	NA	NA	NA	NA	NA	NA	NA	NA	3
INTS10	NA	NA	NA	NA	NA	0.333968	NA	NA	NA	NA	NA	NA	NA	NA	NA	NA	NA	1		LINC02755	NA	0.308213	NA	NA	NA	NA	NA	NA	0.291602	0.594093	NA	NA	NA	NA	NA	NA	NA	3
INTU	0.435044	NA	NA	NA	NA	NA	NA	NA	NA	NA	NA	NA	NA	NA	NA	NA	NA	1		LINGO1	NA	NA	NA	NA	0.38964	0.631133	0.461045	NA	NA	NA	NA	NA	NA	NA	NA	NA	NA	3
ITFG1	NA	0.479181	NA	NA	0.347347	0.42506	0.282032	0.490246	0.408424	NA	NA	NA	0.450651	0.275378	0.428584	NA	NA	9		LIPE-AS1	NA	NA	NA	NA	NA	NA	NA	NA	NA	0.402574	NA	NA	NA	NA	NA	NA	NA	1
ITM2A	NA	0.842186	NA	NA	0.506267	0.326256	0.380745	0.337722	0.387319	NA	NA	NA	0.470977	0.27494	NA	NA	NA	8		LMCD1-AS1	NA	0.331451	NA	NA	NA	NA	NA	0.358464	0.33859	0.512548	NA	NA	NA	NA	NA	NA	NA	4
ITM2B	NA	0.871081	0.795244	1.77726	0.644837	0.598154	0.658477	0.926105	0.875516	0.645685	1.30347	0.994734	0.843177	0.68005	0.708681	NA	NA	14		LMO4	NA	NA	NA	NA	0.295861	NA	NA	NA	NA	NA	NA	NA	NA	NA	NA	NA	NA	1
JAM2	0.371597	0.294687	0.28038	NA	NA	0.296378	NA	0.313935	NA	NA	NA	NA	0.346136	0.285837	NA	NA	NA	7		LPL	NA	NA	0.743523	NA	0.5876	0.873128	0.834963	0.550533	NA	NA	NA	NA	NA	NA	NA	NA	NA	5
JMJD1C	NA	NA	NA	NA	NA	0.278173	NA	NA	NA	NA	NA	NA	NA	NA	NA	NA	NA	1		LPP	NA	0.253649	NA	NA	NA	NA	NA	NA	0.41908	0.680419	NA	NA	NA	NA	NA	NA	NA	3
JPT1	NA	0.251504	NA	NA	NA	0.251035	0.28249	0.690733	0.365261	0.291854	NA	NA	0.348173	0.259157	NA	NA	NA	8		LRBA	NA	0.289288	NA	NA	NA	NA	NA	NA	0.409201	NA	NA	NA	NA	NA	NA	NA	NA	2
JUN	0.728491	NA	NA	NA	NA	NA	NA	NA	NA	NA	NA	NA	NA	NA	NA	NA	NA	1		LRFN4	NA	NA	NA	NA	NA	NA	0.262247	NA	NA	NA	NA	NA	NA	NA	NA	NA	NA	1
KALRN	NA	NA	NA	NA	NA	0.408177	NA	NA	NA	NA	NA	NA	NA	NA	NA	NA	NA	1		LRMDA	NA	0.513401	NA	NA	NA	NA	NA	0.68572	0.55169	0.795998	NA	NA	0.601087	0.51376	NA	NA	NA	6
KANTR	NA	NA	NA	NA	NA	0.423715	NA	NA	NA	NA	NA	NA	NA	NA	NA	NA	NA	1		LRP1	NA	NA	NA	NA	NA	NA	0.296505	NA	NA	NA	NA	NA	NA	NA	NA	NA	NA	1
KATNBL1	0.304602	NA	NA	NA	NA	NA	NA	NA	NA	NA	NA	NA	NA	NA	NA	NA	NA	1		LRRC4C	NA	NA	NA	NA	NA	NA	NA	0.251706	NA	NA	NA	NA	NA	NA	NA	NA	NA	1
KCNB2	0.39367	1.51627	1.57766	2.0271	2.54552	2.09029	1.55646	1.13364	1.75825	1.43148	2.24109	NA	1.43704	1.05304	1.5619	NA	NA	14		LRRN3	NA	NA	NA	NA	NA	0.590847	0.344653	NA	NA	NA	NA	NA	NA	NA	NA	NA	NA	2
KCNC2	NA	NA	NA	NA	NA	NA	0.264572	NA	NA	NA	NA	NA	NA	NA	NA	NA	NA	1		LRRTM4	NA	NA	NA	NA	NA	NA	0.647245	NA	NA	NA	NA	NA	NA	NA	NA	NA	NA	1
KCND2	NA	NA	NA	NA	NA	0.256942	NA	NA	NA	NA	NA	NA	NA	NA	NA	NA	NA	1		LSAMP	NA	NA	NA	NA	NA	NA	0.442055	NA	NA	NA	NA	NA	NA	NA	NA	NA	NA	1
KCNIP4	NA	NA	NA	NA	0.413912	0.719692	0.458523	NA	0.458446	NA	NA	NA	NA	NA	NA	NA	NA	4		LTBP1	NA	0.265907	NA	NA	NA	NA	NA	0.297044	0.347672	NA	NA	NA	0.278732	NA	NA	NA	NA	4
KCNJ6	NA	NA	NA	NA	NA	0.255619	NA	NA	NA	NA	NA	NA	NA	NA	NA	NA	NA	1		LUZP2	NA	NA	NA	NA	0.302076	0.526463	0.630109	NA	NA	NA	NA	NA	NA	NA	NA	NA	NA	3
KCNMA1	NA	NA	NA	NA	NA	0.432674	0.287182	NA	NA	NA	NA	NA	NA	NA	NA	NA	NA	2		MACROD2	NA	NA	NA	NA	NA	NA	NA	NA	NA	NA	NA	NA	0.670396	NA	NA	NA	NA	1
KCNQ3	NA	0.391811	0.476398	NA	0.442659	0.74107	0.486709	0.273838	0.386692	0.542488	NA	NA	0.310783	0.287806	0.396354	NA	NA	11		MAGEH1	NA	NA	NA	NA	0.272586	NA	0.357022	NA	NA	NA	NA	NA	NA	NA	NA	NA	NA	2
KCTD12	NA	0.268216	NA	NA	NA	NA	NA	NA	NA	NA	NA	NA	NA	NA	NA	NA	NA	1		MALRD1	NA	0.44969	NA	NA	NA	NA	NA	NA	0.389602	NA	NA	NA	0.434758	0.364467	NA	NA	NA	4
KCTD16	NA	NA	NA	NA	0.381324	NA	0.284223	NA	NA	NA	NA	NA	NA	NA	NA	NA	NA	2		MAP3K21	NA	NA	NA	NA	NA	NA	NA	0.266784	NA	NA	NA	NA	NA	NA	NA	NA	NA	1
KDELR1	NA	NA	NA	NA	NA	NA	NA	NA	NA	NA	NA	NA	NA	NA	0.339228	NA	NA	1		MAPT	NA	NA	NA	NA	NA	NA	0.398027	NA	NA	NA	NA	NA	NA	NA	NA	NA	NA	1
KHDRBS1	NA	NA	NA	NA	NA	NA	NA	NA	0.3126	0.261378	NA	NA	NA	NA	NA	NA	NA	2		MARCKSL1	NA	NA	NA	NA	0.736956	0.480755	0.583848	NA	NA	NA	NA	NA	NA	NA	NA	NA	NA	3
KHDRBS3	NA	NA	NA	NA	NA	0.379964	NA	NA	NA	NA	NA	NA	NA	NA	NA	NA	NA	1		MAST4	NA	NA	NA	NA	NA	NA	NA	0.253236	NA	NA	NA	NA	NA	NA	NA	NA	NA	1
KIAA0319	NA	NA	NA	NA	NA	0.347655	NA	NA	0.284842	NA	NA	NA	0.310451	NA	NA	NA	NA	3		MATN2	NA	NA	NA	NA	NA	NA	NA	NA	NA	0.258894	NA	NA	NA	NA	NA	NA	NA	1
KIAA0408	NA	NA	NA	NA	NA	0.387973	NA	0.250037	0.317441	NA	NA	NA	NA	NA	NA	NA	NA	3		MCC	NA	NA	NA	NA	NA	NA	NA	0.317111	0.308506	NA	NA	NA	NA	0.267599	NA	NA	NA	3
KIAA1109	NA	NA	NA	NA	NA	0.431653	0.259874	0.268561	NA	NA	NA	NA	NA	NA	NA	NA	NA	3		MECOM	NA	0.271697	NA	NA	NA	NA	NA	NA	0.356616	0.466971	NA	NA	0.320253	0.331564	NA	NA	NA	5
KIAA1211	NA	NA	NA	NA	NA	NA	NA	NA	NA	NA	0.913429	NA	NA	NA	NA	NA	NA	1		MEF2C	NA	NA	NA	NA	NA	NA	0.698007	NA	NA	NA	NA	NA	NA	NA	NA	NA	NA	1
KIDINS220	0.540738	0.601794	0.822406	NA	0.484771	1.10101	0.645724	0.770808	1.22901	0.857683	NA	1.20384	1.31767	0.803564	1.4379	NA	NA	13		MEGF8	NA	NA	NA	NA	NA	0.329329	0.39271	NA	NA	NA	NA	NA	NA	NA	NA	NA	NA	2
KIF1B	NA	NA	NA	NA	NA	0.255785	NA	NA	NA	NA	NA	NA	NA	NA	NA	NA	NA	1		MEGF9	NA	NA	NA	NA	NA	NA	0.274712	NA	NA	NA	NA	NA	NA	NA	NA	NA	NA	1
KIF5C	NA	NA	NA	NA	NA	0.328525	NA	0.337111	0.407035	NA	NA	NA	NA	NA	NA	NA	NA	3		MIAT	NA	NA	NA	NA	NA	2.05314	NA	NA	NA	NA	NA	NA	NA	NA	NA	NA	NA	1
KIFAP3	NA	NA	NA	NA	NA	0.299068	NA	NA	0.402414	NA	NA	NA	NA	NA	NA	NA	NA	2		MID1	NA	NA	NA	NA	NA	0.30579	NA	0.301844	0.300524	NA	NA	NA	NA	NA	NA	NA	NA	3
KIRREL3	NA	NA	NA	NA	NA	0.322505	NA	NA	NA	NA	NA	NA	NA	NA	NA	NA	NA	1		MIR124-2HG	NA	NA	NA	NA	NA	0.788061	NA	NA	NA	NA	NA	NA	NA	NA	NA	NA	NA	1
KITLG	NA	NA	NA	NA	NA	NA	NA	NA	NA	NA	NA	NA	NA	NA	0.378499	NA	NA	1		MIR3681HG	NA	0.488871	NA	NA	NA	NA	NA	0.486439	0.505505	0.693892	NA	NA	0.463273	0.51071	NA	NA	NA	6
KLC1	NA	NA	NA	NA	NA	0.341725	0.286443	0.366694	0.41851	NA	NA	NA	NA	NA	0.57946	NA	NA	5		MIR4300HG	NA	0.393294	NA	NA	NA	NA	NA	0.308164	0.318097	NA	NA	NA	NA	NA	NA	NA	NA	3
KLF3-AS1	NA	NA	NA	NA	NA	0.263139	NA	NA	NA	NA	NA	NA	NA	NA	NA	NA	NA	1		MIR4435-2HG	NA	0.291206	NA	NA	NA	NA	NA	0.339548	0.288703	NA	NA	NA	NA	NA	NA	NA	NA	3
KLF6	NA	NA	NA	NA	0.346437	0.620017	0.382359	0.351943	0.288655	NA	NA	NA	NA	NA	NA	NA	NA	5		MIR548XHG	NA	NA	NA	NA	NA	NA	NA	NA	0.278359	NA	NA	NA	NA	NA	NA	NA	NA	1
KLHDC8A	NA	NA	0.252269	NA	0.26973	0.43395	NA	NA	NA	NA	NA	NA	NA	NA	NA	NA	NA	3		MIR646HG	NA	0.290519	NA	NA	NA	NA	NA	NA	0.26799	NA	NA	NA	NA	NA	NA	NA	NA	2
KLHL1	NA	0.314893	NA	NA	0.740455	0.939061	0.467174	NA	NA	NA	NA	NA	NA	NA	NA	NA	NA	4		MIR924HG	NA	0.272954	NA	NA	NA	NA	NA	NA	0.421659	NA	NA	NA	NA	NA	NA	NA	NA	2
KLHL5	NA	NA	NA	NA	NA	NA	NA	NA	NA	NA	NA	NA	NA	0.277777	NA	NA	NA	1		MIR99AHG	NA	NA	NA	NA	NA	NA	0.760534	NA	0.436798	NA	NA	NA	NA	NA	NA	NA	NA	2
KPNB1	NA	0.314466	NA	NA	0.376267	0.500533	0.338379	0.386175	0.459302	NA	NA	NA	0.404479	0.329535	NA	NA	NA	8		MSI2	NA	0.267064	NA	NA	NA	NA	NA	NA	NA	NA	NA	NA	NA	NA	NA	NA	NA	1
KTN1	NA	0.40812	NA	NA	NA	0.327298	0.350299	NA	0.56561	NA	NA	NA	0.485922	0.256019	NA	NA	NA	6		MSR1	NA	0.261877	NA	NA	NA	NA	NA	NA	0.30394	NA	NA	NA	NA	NA	NA	NA	NA	2
L1CAM	NA	NA	NA	NA	NA	0.316663	NA	0.293204	0.362	NA	NA	NA	0.391147	0.277256	0.522042	NA	NA	6		MT-ND3	NA	NA	0.258986	NA	0.359888	NA	0.323345	NA	NA	NA	NA	NA	NA	NA	NA	NA	NA	3
LARGE1	NA	NA	NA	NA	NA	0.277717	NA	NA	NA	NA	NA	NA	NA	NA	NA	NA	NA	1		MTUS2	NA	NA	NA	NA	NA	NA	NA	NA	0.328551	NA	NA	NA	NA	0.35202	NA	NA	NA	2
LCOR	NA	NA	NA	NA	NA	0.269536	NA	NA	NA	NA	NA	NA	NA	NA	NA	NA	NA	1		MYLK	NA	NA	NA	NA	NA	NA	NA	NA	NA	0.428133	NA	NA	NA	NA	NA	NA	NA	1
LDB2	0.436493	0.464783	0.451433	NA	0.593098	0.712232	0.641291	0.41157	0.603391	0.512847	NA	0.375632	0.391343	0.344096	0.329596	NA	NA	13		MYO18B	NA	0.259454	NA	NA	NA	NA	NA	NA	NA	NA	NA	NA	0.297845	NA	NA	NA	NA	2
LDHB	NA	0.295047	NA	NA	NA	NA	NA	0.47395	0.395698	NA	NA	NA	0.321324	0.254486	NA	NA	NA	5		MYO1E	NA	NA	NA	NA	NA	0.25444	NA	NA	NA	NA	NA	NA	NA	NA	NA	NA	NA	1
LEPROTL1	NA	0.345526	NA	NA	NA	0.260541	NA	0.347049	0.34649	NA	NA	NA	0.299144	0.295257	NA	NA	NA	6		MYO3B	NA	0.287151	NA	NA	NA	NA	NA	0.261161	0.367662	NA	NA	NA	0.306383	0.284027	NA	NA	NA	5
LGI1	NA	0.27098	NA	NA	0.315353	0.444123	NA	NA	NA	NA	NA	NA	NA	NA	NA	NA	NA	3		NAALADL2	NA	0.480117	NA	NA	NA	NA	NA	0.472443	0.351866	NA	NA	NA	0.574137	0.526439	NA	NA	NA	5
LHX2	NA	0.344659	0.594471	NA	0.393928	0.402045	0.436278	0.428826	0.313631	NA	NA	NA	0.265624	NA	0.437577	NA	NA	9		NALCN-AS1	NA	NA	NA	NA	NA	NA	NA	NA	0.274629	NA	NA	NA	NA	NA	NA	NA	NA	1
LIMCH1	NA	NA	NA	NA	NA	NA	NA	NA	0.273461	NA	NA	NA	0.518597	0.465332	0.413877	NA	NA	4		NCAM1	NA	NA	NA	NA	0.284124	1.58208	0.384172	NA	NA	NA	NA	NA	NA	NA	NA	NA	NA	3
LINC00342	NA	NA	NA	NA	NA	0.323978	NA	NA	NA	NA	NA	NA	NA	NA	NA	NA	NA	1		NCAM2	NA	NA	NA	NA	NA	NA	0.285616	NA	0.357424	0.63633	NA	NA	NA	NA	NA	NA	NA	3
LINC00461	1.46359	1.14486	1.77769	NA	1.34739	1.63748	0.828342	0.603578	0.876699	0.796233	NA	NA	0.455231	0.470127	0.945731	NA	NA	12		NCAN	2.13359	NA	NA	NA	0.367904	0.750706	0.459831	NA	NA	NA	NA	NA	NA	NA	NA	NA	NA	4
LINC00632	NA	0.261124	0.621854	NA	NA	0.332738	NA	0.456793	NA	NA	NA	NA	NA	NA	NA	NA	NA	4		NCKAP5	NA	NA	NA	NA	NA	NA	NA	NA	NA	NA	NA	NA	0.451665	NA	NA	NA	NA	1
LINC00667	NA	NA	NA	NA	0.278215	0.288976	NA	NA	NA	NA	NA	NA	NA	NA	NA	NA	NA	2		NDFIP1	NA	NA	NA	NA	NA	0.472978	0.349314	NA	NA	NA	NA	NA	NA	NA	NA	NA	NA	2
LINC01102	NA	NA	NA	NA	NA	NA	NA	NA	0.286159	NA	NA	NA	NA	NA	NA	NA	NA	1		NDN	NA	NA	NA	NA	NA	NA	0.273581	NA	NA	NA	NA	NA	NA	NA	NA	NA	NA	1
LINC01578	NA	NA	NA	NA	NA	NA	NA	0.271318	NA	NA	NA	NA	NA	NA	NA	NA	NA	1		NDUFC2	NA	NA	NA	NA	0.303496	0.257584	0.317214	NA	NA	NA	NA	NA	NA	NA	NA	NA	NA	3
LINC01965	0.375961	NA	NA	NA	NA	NA	NA	NA	NA	NA	NA	NA	NA	NA	NA	NA	NA	1		NECTIN3	NA	NA	NA	NA	NA	NA	0.49804	NA	NA	NA	NA	NA	NA	NA	NA	NA	NA	1
LINGO1	NA	NA	NA	NA	NA	NA	NA	0.253035	0.309323	NA	NA	NA	NA	NA	NA	NA	NA	2		NEFL	NA	NA	NA	NA	NA	0.344218	NA	NA	NA	NA	NA	NA	NA	NA	NA	NA	NA	1
LINGO2	NA	NA	NA	NA	NA	0.434047	0.307671	NA	NA	NA	NA	NA	NA	NA	NA	NA	NA	2		NEFM	NA	NA	NA	NA	0.322417	NA	0.354054	NA	NA	NA	NA	NA	NA	NA	NA	NA	NA	2
LMO2	NA	0.493642	NA	NA	NA	NA	NA	NA	NA	NA	NA	NA	NA	NA	NA	NA	NA	1		NELL1	NA	NA	NA	NA	NA	NA	NA	NA	0.282233	NA	NA	NA	NA	NA	NA	NA	NA	1
LMO4	NA	1.0608	1.22902	1.86929	1.12198	0.85044	1.02584	1.18372	0.736912	0.889142	NA	0.690993	0.784664	0.742949	1.11948	NA	NA	13		NEO1	NA	NA	NA	NA	NA	NA	0.616247	NA	NA	NA	NA	NA	NA	NA	NA	NA	NA	1
LPCAT1	NA	NA	NA	NA	NA	0.304176	NA	NA	NA	NA	NA	NA	NA	NA	NA	NA	NA	1		NETO2	NA	NA	NA	NA	NA	0.405032	NA	NA	NA	NA	NA	NA	NA	NA	NA	NA	NA	1
LPL	NA	1.04414	NA	NA	0.619087	0.946145	0.924024	0.574941	1.32342	0.581554	NA	1.26933	1.41779	1.07797	1.77802	NA	NA	11		NEUROD2	NA	NA	NA	NA	NA	NA	0.313554	NA	NA	NA	NA	NA	NA	NA	NA	NA	NA	1
LRFN5	NA	NA	NA	NA	0.354766	0.393029	0.331862	NA	NA	NA	NA	NA	NA	NA	NA	NA	NA	3		NFIA-AS2	NA	NA	NA	NA	NA	NA	NA	0.256641	NA	NA	NA	NA	NA	NA	NA	NA	NA	1
LRRC7	NA	NA	NA	NA	NA	0.261495	NA	NA	0.320483	NA	NA	NA	NA	NA	NA	NA	NA	2		NHS	NA	NA	NA	NA	NA	NA	NA	NA	0.299685	NA	NA	NA	NA	NA	NA	NA	NA	1
LRRN3	NA	0.258294	0.814141	NA	NA	0.363085	NA	0.835122	0.504089	0.453944	NA	NA	0.615864	0.396195	NA	NA	NA	8		NLGN2	NA	NA	NA	NA	NA	NA	0.268692	NA	NA	NA	NA	NA	NA	NA	NA	NA	NA	1
LRRTM1	NA	0.285583	NA	NA	NA	NA	NA	NA	NA	NA	NA	NA	NA	NA	NA	NA	NA	1		NLGN4X	NA	NA	NA	NA	0.506847	NA	0.478823	0.291895	NA	NA	NA	NA	NA	NA	NA	NA	NA	3
LRRTM2	NA	0.260533	0.405468	NA	0.279969	NA	NA	NA	NA	NA	NA	NA	NA	NA	NA	NA	NA	3		NOP53	NA	NA	NA	NA	0.266871	NA	0.338068	NA	NA	NA	NA	NA	NA	NA	NA	NA	NA	2
LRRTM3	NA	NA	NA	NA	0.28413	0.297577	NA	0.313629	NA	NA	NA	NA	NA	NA	NA	NA	NA	3		NORAD	NA	NA	NA	NA	0.257613	0.355202	0.310791	NA	NA	NA	NA	NA	NA	NA	NA	NA	NA	3
LRRTM4	NA	NA	NA	NA	0.287776	NA	0.568397	NA	0.350868	NA	NA	NA	NA	NA	NA	NA	NA	3		NOS1	NA	NA	NA	NA	NA	NA	NA	NA	0.267778	0.391462	NA	NA	NA	NA	NA	NA	NA	2
LSAMP	NA	0.342287	NA	NA	NA	NA	0.459435	NA	0.383918	NA	NA	NA	0.405429	NA	NA	NA	NA	4		NPAS3	NA	0.327691	NA	NA	NA	NA	NA	NA	0.309061	NA	NA	NA	NA	NA	NA	NA	NA	2
LSG1	NA	NA	NA	NA	NA	NA	NA	NA	NA	NA	NA	NA	NA	NA	0.286812	NA	NA	1		NPNT	NA	NA	NA	NA	0.36934	NA	0.31281	NA	NA	NA	NA	NA	NA	NA	NA	NA	NA	2
LSS	0.444289	NA	NA	NA	NA	NA	NA	NA	NA	NA	NA	NA	NA	NA	NA	NA	NA	1		NPSR1-AS1	NA	NA	NA	NA	NA	NA	NA	NA	0.257022	NA	NA	NA	NA	NA	NA	NA	NA	1
LUC7L3	0.668918	NA	NA	NA	NA	0.388328	NA	NA	NA	0.291312	NA	NA	NA	NA	NA	NA	NA	3		NPY1R	NA	NA	0.704562	NA	NA	NA	0.382757	NA	NA	NA	NA	NA	NA	NA	NA	NA	NA	2
MACF1	0.828261	NA	NA	NA	NA	NA	NA	NA	NA	NA	NA	NA	NA	NA	NA	NA	NA	1		NR2F1	NA	NA	NA	NA	NA	0.432519	0.353271	NA	NA	NA	NA	NA	NA	NA	NA	NA	NA	2
MAF	NA	0.691299	NA	NA	0.342805	NA	NA	NA	0.271041	NA	NA	NA	NA	NA	NA	NA	NA	3		NREP	NA	NA	NA	NA	NA	0.509382	NA	NA	NA	NA	NA	NA	NA	NA	NA	NA	NA	1
MAGED1	NA	NA	NA	NA	NA	NA	NA	NA	0.284414	NA	NA	NA	NA	NA	NA	NA	NA	1		NRG1	NA	NA	NA	NA	NA	0.894835	0.625128	NA	0.291077	NA	NA	NA	0.439481	0.409492	NA	NA	NA	5
MAGEH1	NA	0.509407	0.454138	NA	0.352081	0.374623	NA	0.542311	0.529426	NA	NA	NA	0.459387	0.412126	0.563088	NA	NA	9		NRXN2	NA	NA	0.581104	NA	0.472052	0.834078	0.628123	NA	NA	NA	NA	NA	NA	NA	NA	NA	NA	4
MAGI2	NA	NA	NA	NA	0.41337	0.719034	0.502915	NA	0.308549	NA	NA	NA	NA	NA	NA	NA	NA	4		NRXN3	NA	0.510675	NA	NA	NA	NA	NA	NA	0.390277	NA	NA	NA	NA	NA	NA	NA	NA	2
MALAT1	2.11898	NA	NA	NA	NA	0.671551	0.486388	NA	1.60203	NA	NA	NA	NA	NA	0.987988	NA	NA	5		NSG1	NA	NA	NA	NA	0.357912	NA	0.446464	NA	NA	NA	NA	NA	NA	NA	NA	NA	NA	2
MAN1A2	NA	NA	NA	NA	NA	0.335519	NA	NA	NA	NA	NA	NA	NA	NA	NA	NA	NA	1		NSG2	NA	NA	0.850659	NA	0.830353	0.554081	0.691232	NA	NA	NA	NA	NA	NA	NA	NA	NA	NA	4
MAP1B	NA	NA	0.678778	NA	NA	0.639275	NA	0.409079	1.06126	0.688843	NA	NA	0.562413	NA	1.09674	NA	NA	7		NTM	NA	NA	NA	NA	NA	0.917447	0.620856	0.711074	NA	NA	NA	NA	NA	0.389753	NA	NA	NA	4
MAP2	NA	0.282872	NA	NA	0.342504	0.669381	0.377469	0.547877	0.509552	NA	NA	NA	NA	NA	NA	NA	NA	6		NTRK2	NA	NA	NA	NA	NA	NA	0.435409	NA	NA	NA	NA	NA	NA	NA	NA	NA	NA	1
MAP4	NA	NA	0.402678	NA	0.290937	0.308388	0.307436	0.270279	NA	NA	NA	NA	NA	NA	NA	NA	NA	5		NUP210L	NA	NA	NA	NA	NA	NA	NA	NA	NA	0.343988	NA	NA	NA	NA	NA	NA	NA	1
MAP6	NA	NA	NA	NA	NA	0.430567	NA	0.304191	0.272734	NA	NA	NA	NA	NA	NA	NA	NA	3		NWD2	NA	NA	NA	NA	NA	NA	0.293706	NA	NA	NA	NA	NA	NA	NA	NA	NA	NA	1
MAP7	NA	NA	NA	NA	NA	0.253604	NA	NA	NA	NA	NA	NA	NA	NA	NA	NA	NA	1		OBI1-AS1	NA	0.269782	NA	NA	NA	NA	NA	0.305162	0.413629	NA	NA	NA	0.437175	NA	NA	NA	NA	4
MAPT	NA	NA	NA	NA	NA	0.35648	NA	NA	0.266265	NA	NA	NA	NA	NA	NA	NA	NA	2		OFCC1	NA	0.251493	NA	NA	NA	NA	NA	0.454628	0.42308	NA	NA	NA	NA	NA	NA	NA	NA	3
2024-03-01	NA	NA	0.381084	NA	NA	NA	0.368172	0.351424	0.377524	NA	NA	NA	0.337585	NA	NA	NA	NA	5		OPCML	NA	0.372696	NA	NA	0.644774	1.87051	0.79068	NA	0.445844	NA	NA	NA	NA	NA	NA	NA	NA	5
2024-03-06	NA	0.493338	NA	NA	NA	0.420705	NA	0.478716	0.530555	NA	NA	NA	0.542553	0.369188	NA	NA	NA	6		OSBPL10	NA	NA	NA	NA	NA	NA	NA	NA	0.255316	NA	NA	NA	0.293313	NA	NA	NA	NA	2
2024-03-07	NA	NA	NA	NA	NA	0.278174	NA	NA	NA	NA	NA	NA	NA	NA	NA	NA	NA	1		OTX2-AS1	NA	NA	NA	NA	NA	NA	NA	NA	0.261463	NA	NA	NA	NA	NA	NA	NA	NA	1
MARCKS	NA	NA	NA	NA	NA	NA	NA	0.441174	0.554068	NA	NA	NA	NA	NA	NA	NA	NA	2		PABPC1	NA	NA	NA	NA	NA	NA	0.316117	NA	NA	NA	NA	NA	NA	NA	NA	NA	NA	1
MARCKSL1	NA	0.810075	NA	NA	0.421379	0.68456	0.758595	1.74587	1.05825	0.82989	NA	1.16103	0.986938	0.6815	1.50333	NA	NA	11		PACRG	NA	0.306491	NA	NA	NA	NA	NA	NA	0.288435	NA	NA	NA	NA	NA	NA	NA	NA	2
MARK3	NA	NA	NA	NA	NA	0.258322	NA	NA	NA	NA	NA	NA	NA	NA	NA	NA	NA	1		PAK5	NA	NA	NA	NA	NA	NA	0.280757	NA	NA	NA	NA	NA	NA	NA	NA	NA	NA	1
MATR3	NA	0.308501	NA	NA	NA	NA	0.251675	0.451733	0.805214	0.620234	NA	NA	0.560753	0.311054	0.964966	NA	NA	8		PALLD	NA	NA	NA	NA	NA	NA	NA	0.277826	0.253829	NA	NA	NA	NA	NA	NA	NA	NA	2
MBOAT2	NA	0.271259	NA	NA	0.35937	0.52066	0.371871	NA	0.311903	NA	NA	NA	NA	NA	NA	NA	NA	5		PALM2-AKAP2	NA	NA	NA	NA	NA	NA	0.27646	NA	NA	0.532785	NA	NA	0.288057	NA	NA	NA	NA	3
MDH1	NA	0.284623	NA	NA	NA	NA	NA	NA	0.299211	NA	NA	NA	NA	NA	0.462686	NA	NA	3		PANTR1	NA	NA	NA	NA	NA	0.512139	NA	NA	NA	NA	NA	NA	NA	NA	NA	NA	NA	1
MEF2C	NA	1.12677	NA	NA	0.958326	2.0765	1.1664	0.992947	1.86033	1.20081	NA	NA	1.71808	1.1881	2.75041	NA	NA	10		PAPPA	NA	NA	NA	NA	NA	NA	NA	NA	NA	0.321996	NA	NA	NA	NA	NA	NA	NA	1
MEG3	NA	1.50505	2.41903	NA	2.41745	3.1639	1.53665	1.49245	1.00031	0.975411	NA	NA	0.368003	0.658759	NA	NA	NA	10		PAPPA2	NA	NA	NA	NA	NA	NA	NA	NA	0.322443	NA	NA	NA	0.270039	NA	NA	NA	NA	2
MEGF9	NA	0.272979	0.377115	NA	0.277506	0.308975	0.266368	0.318224	0.344093	NA	NA	NA	NA	NA	0.391292	NA	NA	8		PARD3	NA	0.406152	NA	NA	NA	NA	0.261991	0.440305	0.554479	0.727027	NA	0.54188	NA	NA	NA	NA	NA	6
MEST	NA	NA	NA	NA	NA	0.263315	NA	NA	NA	NA	NA	NA	NA	NA	NA	NA	NA	1		PARD3B	NA	0.479569	NA	NA	NA	NA	NA	0.281347	0.576336	0.840179	NA	NA	0.709958	0.480029	NA	NA	NA	6
MFSD14C	NA	NA	NA	NA	NA	0.302238	NA	NA	NA	NA	NA	NA	NA	NA	NA	NA	NA	1		PCAT1	NA	0.492731	NA	NA	NA	NA	NA	0.507789	0.421626	0.745979	NA	NA	0.386713	0.363646	NA	NA	NA	6
MGST3	NA	NA	0.419026	NA	0.262161	0.296773	0.28125	0.418339	0.263548	NA	NA	NA	0.280845	0.26068	NA	NA	NA	8		PCBP3	NA	0.338146	NA	NA	NA	NA	NA	NA	0.346539	0.507368	NA	NA	0.284053	0.301505	NA	NA	NA	5
MIAT	NA	0.978614	1.40681	NA	1.55245	2.22397	1.10848	0.620192	0.97196	0.883415	NA	NA	0.411556	0.575575	1.74037	NA	NA	11		PCDH10	NA	NA	NA	NA	NA	NA	0.266004	NA	NA	NA	NA	NA	NA	NA	NA	NA	NA	1
MICU1	NA	NA	NA	NA	NA	0.330895	0.270538	NA	NA	NA	NA	NA	NA	NA	NA	NA	NA	2		PCDH15	NA	0.6528	NA	NA	0.38797	NA	NA	0.424604	0.637048	NA	NA	NA	0.623602	NA	NA	NA	NA	5
MICU2	NA	NA	NA	NA	NA	0.261088	NA	NA	NA	NA	NA	NA	NA	NA	NA	NA	NA	1		PCDH7	NA	NA	NA	NA	NA	NA	0.605788	0.386791	NA	NA	NA	NA	NA	NA	NA	NA	NA	2
MIR100HG	NA	0.338105	NA	NA	0.279437	0.462193	NA	NA	0.540328	0.4152	NA	NA	0.398592	0.28854	NA	NA	NA	7		PCDH9	NA	NA	NA	NA	NA	NA	0.638836	NA	NA	NA	NA	NA	NA	NA	NA	NA	NA	1
MIR124-2HG	NA	0.776632	1.19424	NA	1.19438	1.28744	0.597733	0.808804	0.691487	0.671009	NA	NA	0.360028	0.367027	1.01657	NA	NA	11		PCDHA1	NA	NA	NA	NA	0.613897	0.756887	0.657766	NA	NA	NA	NA	NA	NA	NA	NA	NA	NA	3
MIR3936HG	NA	NA	NA	NA	0.2878	0.395706	0.268826	NA	NA	NA	NA	NA	NA	NA	NA	NA	NA	3		PCSK2	NA	NA	NA	NA	0.260322	0.809914	0.436685	NA	NA	NA	NA	NA	NA	NA	NA	NA	NA	3
MIR99AHG	NA	0.641836	0.659231	NA	0.630331	0.689678	1.2696	0.311258	0.605374	0.817471	NA	NA	0.32681	0.49195	NA	NA	NA	10		PCYOX1	NA	NA	NA	NA	NA	0.380025	0.345899	NA	NA	NA	NA	NA	NA	NA	NA	NA	NA	2
MLLT11	NA	0.557666	0.85563	NA	0.458592	0.434028	0.593573	1.11072	0.684154	0.605802	NA	NA	0.71672	0.581133	1.04603	NA	NA	11		PDE11A	NA	0.264348	NA	NA	NA	NA	NA	0.256977	0.342079	0.600224	NA	NA	0.311627	NA	NA	NA	NA	5
MMD2	0.606129	NA	NA	NA	NA	NA	NA	NA	NA	NA	NA	NA	NA	NA	NA	NA	NA	1		PDE1C	NA	NA	NA	NA	NA	NA	NA	NA	0.251226	NA	NA	NA	0.354439	NA	NA	NA	NA	2
MORF4L1	NA	NA	NA	NA	NA	NA	NA	0.399126	0.420359	NA	NA	NA	0.334764	NA	NA	NA	NA	3		PDZD2	NA	NA	NA	NA	NA	NA	NA	NA	0.282708	NA	NA	NA	0.324993	NA	NA	NA	NA	2
MORF4L2	NA	0.310021	NA	NA	0.328681	0.322674	0.288926	0.344209	0.34581	NA	NA	NA	NA	NA	NA	NA	NA	6		PGRMC1	NA	NA	NA	NA	0.253327	0.259547	NA	NA	NA	NA	NA	NA	NA	NA	NA	NA	NA	2
MPC1	NA	NA	NA	NA	NA	NA	NA	0.270408	0.280649	NA	NA	NA	NA	NA	NA	NA	NA	2		PHEX	NA	NA	NA	NA	NA	NA	NA	NA	0.293066	0.354992	NA	NA	NA	NA	NA	NA	NA	2
MPPED1	NA	NA	NA	NA	NA	NA	NA	NA	NA	NA	NA	NA	NA	NA	0.448189	NA	NA	1		PIEZO2	NA	0.305751	NA	NA	NA	NA	NA	0.281153	0.345624	0.567142	NA	NA	0.296873	NA	NA	NA	NA	5
MPZL1	NA	NA	NA	NA	NA	NA	NA	NA	NA	NA	0.381072	NA	NA	NA	NA	NA	NA	1		PIK3R1	NA	NA	NA	NA	NA	NA	0.266266	NA	NA	NA	NA	NA	NA	NA	NA	NA	NA	1
MRFAP1	NA	NA	NA	NA	NA	NA	NA	0.279027	NA	NA	NA	NA	NA	NA	NA	NA	NA	1		PIP5K1B	NA	NA	NA	NA	NA	NA	NA	NA	NA	0.358211	NA	NA	NA	NA	NA	NA	NA	1
MRPS6	NA	NA	NA	NA	NA	NA	NA	0.367136	NA	NA	NA	NA	NA	NA	NA	NA	NA	1		PKHD1	NA	NA	NA	NA	NA	NA	NA	NA	0.292687	NA	NA	NA	NA	NA	NA	NA	NA	1
MSANTD3-TMEFF1	NA	0.35689	NA	NA	0.307778	0.518777	NA	0.460602	0.37075	0.365771	NA	NA	0.378891	0.372934	NA	NA	NA	8		PKN2-AS1	NA	0.326863	NA	NA	NA	NA	NA	NA	0.417486	NA	NA	NA	NA	0.372875	NA	NA	NA	3
MSL1	NA	NA	NA	NA	NA	0.286997	NA	NA	NA	NA	NA	NA	NA	NA	NA	NA	NA	1		PLAC1	NA	NA	NA	NA	NA	NA	NA	NA	NA	0.387028	NA	NA	NA	NA	NA	NA	NA	1
MSMO1	0.887536	0.355629	NA	NA	0.409625	0.546397	0.286157	0.479868	0.515695	NA	0.993325	NA	0.596964	0.380855	0.669476	NA	NA	11		PLCG2	NA	0.355752	NA	NA	NA	NA	NA	NA	NA	NA	NA	NA	NA	NA	NA	NA	NA	1
MT-CO1	NA	NA	NA	NA	0.282188	0.269869	NA	NA	NA	NA	NA	NA	NA	NA	NA	NA	NA	2		PLCH1	NA	NA	NA	NA	NA	NA	NA	NA	0.256227	NA	NA	NA	NA	NA	NA	NA	NA	1
MT-CO3	NA	0.508134	0.308013	NA	0.366898	0.296024	0.325398	0.402088	0.29468	NA	NA	NA	0.270563	0.302301	0.511559	NA	NA	10		PLD5	NA	NA	NA	NA	NA	NA	NA	NA	0.357853	NA	NA	NA	NA	NA	NA	NA	NA	1
MT-ND3	NA	NA	NA	NA	NA	NA	NA	0.258743	NA	NA	NA	NA	NA	NA	NA	NA	NA	1		PLPP3	NA	NA	NA	NA	NA	NA	NA	NA	NA	0.261012	NA	NA	NA	NA	NA	NA	NA	1
MT-RNR2	NA	NA	NA	NA	NA	NA	NA	0.261334	NA	NA	NA	NA	NA	NA	NA	NA	NA	1		PLPPR2	NA	NA	0.378668	NA	NA	0.255935	NA	NA	NA	NA	NA	NA	NA	NA	NA	NA	NA	2
MTDH	NA	0.280315	NA	NA	NA	0.260811	NA	NA	0.324277	NA	NA	NA	0.288383	NA	NA	NA	NA	4		PLPPR3	NA	NA	NA	NA	0.324482	NA	0.302945	NA	NA	NA	NA	NA	NA	NA	NA	NA	NA	2
MTPN	NA	NA	NA	NA	NA	NA	NA	0.281151	NA	NA	NA	NA	NA	NA	NA	NA	NA	1		PLPPR4	NA	NA	NA	NA	NA	NA	0.349068	NA	NA	NA	NA	NA	NA	NA	NA	NA	NA	1
MTSS1	NA	0.29856	NA	NA	NA	0.323032	NA	0.257148	NA	NA	NA	NA	NA	NA	NA	NA	NA	3		PLXNA4	NA	NA	NA	NA	NA	NA	NA	0.342164	NA	NA	NA	NA	NA	NA	NA	NA	NA	1
MTURN	NA	NA	0.270639	NA	NA	0.276076	NA	0.328018	NA	NA	NA	NA	NA	NA	NA	NA	NA	3		PODXL2	NA	NA	NA	NA	NA	0.446864	0.352419	NA	NA	NA	NA	NA	NA	NA	NA	NA	NA	2
MX1	NA	NA	NA	NA	NA	NA	NA	NA	NA	NA	NA	NA	NA	NA	NA	NA	0.405377	1		POT1-AS1	NA	0.275117	NA	NA	NA	NA	NA	NA	0.286357	NA	NA	NA	NA	NA	NA	NA	NA	2
MYH10	NA	NA	NA	NA	NA	NA	NA	NA	0.250025	NA	NA	NA	NA	NA	NA	NA	NA	1		POU3F3	NA	NA	NA	NA	NA	NA	0.264117	NA	NA	NA	NA	NA	NA	NA	NA	NA	NA	1
MYL12B	NA	NA	NA	NA	NA	NA	NA	0.353362	NA	NA	NA	NA	0.282535	0.307067	0.319727	NA	NA	4		POU6F2	NA	NA	NA	NA	NA	NA	NA	0.305987	NA	NA	NA	NA	NA	NA	NA	NA	NA	1
MYL6	NA	NA	0.399488	NA	NA	0.272054	0.262019	0.547604	0.258881	NA	NA	NA	0.285124	0.319893	NA	NA	NA	7		PPFIBP1	NA	NA	NA	NA	0.333071	0.890678	0.503935	0.279286	NA	NA	NA	NA	NA	NA	NA	NA	NA	4
MYLIP	NA	NA	NA	NA	NA	0.37008	NA	NA	NA	NA	NA	NA	NA	NA	NA	NA	NA	1		PPP1R14B	NA	NA	NA	NA	NA	NA	0.274146	NA	NA	NA	NA	NA	NA	NA	NA	NA	NA	1
MYO16	NA	NA	NA	NA	NA	0.27146	0.259662	NA	NA	NA	NA	NA	NA	NA	NA	NA	NA	2		PPP2R1A	NA	NA	NA	NA	NA	0.269676	NA	NA	NA	NA	NA	NA	NA	NA	NA	NA	NA	1
MYT1L	NA	NA	NA	NA	NA	NA	NA	NA	NA	NA	NA	NA	NA	NA	0.667482	NA	NA	1		PPP2R2C	NA	NA	NA	NA	NA	NA	0.265612	NA	NA	NA	NA	NA	NA	NA	NA	NA	NA	1
MZT2B	NA	NA	NA	NA	NA	NA	NA	0.304016	NA	NA	NA	NA	NA	NA	NA	NA	NA	1		PRELID2	NA	NA	NA	NA	NA	NA	NA	NA	0.262932	0.340953	NA	NA	NA	NA	NA	NA	NA	2
N4BP2L2	NA	NA	NA	NA	0.287006	0.550772	0.285392	0.253814	NA	NA	NA	NA	NA	NA	NA	NA	NA	4		PRKCB	NA	NA	NA	NA	0.267444	0.513017	0.270955	NA	0.2507	NA	NA	NA	0.348842	NA	NA	NA	NA	5
NACA	NA	0.729424	0.895396	NA	0.569621	0.517891	0.515503	0.907051	0.629471	0.632076	NA	NA	0.73023	0.654202	0.92507	NA	NA	11		PRKCH	NA	NA	NA	NA	NA	NA	NA	NA	0.310255	0.541537	NA	NA	NA	0.287957	NA	NA	NA	3
NAP1L1	NA	0.418245	NA	NA	0.326097	0.454983	0.371426	0.473645	0.529665	NA	NA	NA	0.400598	0.286635	0.585236	NA	NA	9		PRKG1	NA	NA	NA	NA	NA	NA	NA	NA	0.478467	NA	NA	NA	NA	NA	NA	NA	NA	1
NAP1L3	NA	NA	NA	NA	NA	NA	NA	NA	0.253393	NA	NA	NA	NA	NA	NA	NA	NA	1		PRKN	NA	0.684606	NA	NA	NA	NA	0.292732	0.665512	0.64756	0.931163	NA	0.952761	0.555095	0.745238	NA	NA	NA	8
NBEA	NA	NA	NA	NA	NA	NA	NA	NA	0.268118	NA	NA	NA	NA	NA	0.400074	NA	NA	2		PRNP	NA	NA	NA	NA	0.338804	0.300772	0.370092	NA	NA	NA	NA	NA	NA	NA	NA	NA	NA	3
NCAM1	NA	0.661276	NA	NA	0.374939	1.48351	0.473949	0.861167	1.77045	1.05046	3.45396	NA	1.53867	0.62246	1.71921	NA	NA	11		PRPF8	NA	NA	NA	NA	NA	NA	0.260286	NA	NA	NA	NA	NA	NA	NA	NA	NA	NA	1
NCAM2	NA	NA	NA	NA	0.349562	0.491203	0.293272	0.265676	0.422539	NA	NA	NA	0.429446	0.48734	NA	NA	NA	7		PRR16	NA	NA	NA	NA	NA	NA	0.273298	NA	NA	NA	NA	NA	NA	NA	NA	NA	NA	1
NCAN	NA	NA	NA	NA	NA	0.291324	NA	0.280432	0.360785	NA	NA	NA	0.339833	NA	NA	NA	NA	4		PSAP	NA	NA	NA	NA	0.296093	0.864673	0.404496	NA	NA	NA	NA	NA	NA	NA	NA	NA	NA	3
NCKAP1	NA	NA	NA	NA	NA	NA	NA	NA	0.313374	NA	NA	NA	NA	NA	NA	NA	NA	1		PTCHD1	NA	NA	NA	NA	NA	0.375106	NA	NA	NA	NA	NA	NA	NA	NA	NA	NA	NA	1
NCL	NA	NA	NA	NA	NA	NA	NA	NA	0.283066	NA	NA	NA	NA	NA	NA	NA	NA	1		PTCHD1-AS	NA	0.499607	NA	NA	0.300212	NA	NA	0.652153	0.892811	1.20926	NA	NA	0.731236	0.493923	NA	NA	NA	7
NCOA1	NA	NA	NA	NA	NA	0.520173	NA	NA	0.344399	NA	NA	NA	NA	NA	NA	NA	NA	2		PTH2R	NA	NA	NA	NA	NA	NA	NA	0.297954	NA	NA	NA	NA	NA	NA	NA	NA	NA	1
NDFIP1	NA	0.902505	1.06704	NA	0.84096	0.737873	0.792795	1.08353	1.03678	0.884809	NA	0.908522	1.0703	0.848089	1.34993	NA	NA	12		PTN	NA	NA	NA	NA	NA	0.271854	0.25378	NA	NA	NA	NA	NA	NA	NA	NA	NA	NA	2
NDN	NA	NA	NA	NA	NA	NA	NA	0.307267	0.250913	NA	NA	NA	NA	NA	NA	NA	NA	2		PTPN13	NA	NA	NA	NA	NA	NA	0.282576	NA	NA	NA	NA	NA	NA	NA	NA	NA	NA	1
NDUFA1	NA	0.305117	NA	NA	NA	NA	NA	0.33862	0.285733	NA	NA	NA	0.292029	NA	0.457553	NA	NA	5		PTPN14	NA	NA	NA	NA	NA	NA	NA	NA	NA	0.291567	NA	NA	NA	NA	NA	NA	NA	1
NDUFA12	NA	0.268119	NA	NA	NA	NA	NA	0.277687	NA	NA	NA	NA	NA	NA	NA	NA	NA	2		PTPRF	NA	NA	NA	NA	0.445886	0.576005	0.550824	NA	NA	NA	NA	NA	NA	NA	NA	NA	NA	3
NDUFA13	NA	0.257173	NA	NA	0.251229	NA	0.257477	0.412538	0.307197	NA	NA	NA	0.2943	NA	NA	NA	NA	6		PTPRG	NA	NA	NA	NA	NA	NA	0.394905	0.334464	0.267317	NA	NA	NA	NA	0.394979	NA	NA	NA	4
NDUFA4	NA	0.37821	0.463885	NA	0.277578	0.259225	0.401313	0.632575	0.43001	NA	NA	NA	0.515526	0.429934	0.611969	NA	NA	10		PTPRK	NA	NA	NA	NA	NA	NA	0.864243	0.287024	NA	NA	NA	NA	NA	NA	NA	NA	NA	2
NDUFA5	NA	0.337406	NA	NA	NA	NA	NA	0.35841	0.378714	NA	NA	NA	0.322106	0.273125	NA	NA	NA	5		PTPRM	NA	0.357596	NA	NA	NA	NA	NA	0.476731	0.594851	0.737148	NA	NA	0.371473	NA	NA	NA	NA	5
NDUFB2	NA	NA	NA	NA	NA	NA	NA	0.321736	NA	NA	NA	NA	NA	NA	NA	NA	NA	1		PTPRN2	NA	NA	NA	NA	NA	NA	0.354442	NA	NA	NA	NA	NA	NA	NA	NA	NA	NA	1
NDUFC2	NA	0.48733	0.407092	NA	0.428239	0.364191	0.313218	0.541103	0.620443	NA	NA	NA	0.632214	0.387882	0.667993	NA	NA	10		PTPRT	NA	0.270836	NA	NA	NA	NA	0.397588	0.64877	0.330987	NA	NA	NA	0.54795	NA	NA	NA	NA	5
NDUFS5	NA	NA	NA	NA	NA	NA	NA	0.309197	0.277338	NA	NA	NA	0.285541	0.281896	NA	NA	NA	4		PUDP	NA	NA	NA	NA	NA	NA	NA	0.256674	0.388774	0.445536	NA	NA	NA	NA	NA	NA	NA	3
NEAT1	0.816933	NA	NA	NA	NA	NA	NA	NA	NA	NA	NA	NA	NA	NA	NA	NA	NA	1		PVT1	NA	0.251681	NA	NA	NA	NA	NA	NA	0.294295	0.481653	NA	NA	NA	NA	NA	NA	NA	3
NECAB1	NA	NA	NA	NA	NA	NA	NA	0.285737	NA	NA	NA	NA	NA	NA	NA	NA	NA	1		PXDNL	NA	NA	NA	NA	NA	NA	NA	NA	0.250277	0.503927	NA	NA	NA	NA	NA	NA	NA	2
NECTIN3	NA	NA	NA	NA	NA	NA	0.314816	0.318793	0.321823	NA	NA	NA	0.284412	NA	NA	NA	NA	4		R3HDM1	NA	NA	NA	NA	NA	NA	0.721174	NA	NA	NA	NA	NA	NA	NA	NA	NA	NA	1
NEFL	NA	0.641112	0.817536	NA	0.381503	0.646148	0.442559	0.594022	0.720782	0.403932	NA	NA	0.889145	0.606095	0.842649	NA	NA	11		RAD51B	NA	NA	NA	NA	NA	NA	0.271835	0.455758	0.476083	0.582316	NA	NA	0.350424	0.39251	NA	NA	NA	6
NEFM	NA	NA	NA	NA	NA	0.427173	NA	0.292117	0.950072	NA	1.89982	NA	0.866232	0.554366	NA	NA	NA	6		RAP1GAP2	NA	NA	NA	NA	NA	NA	NA	0.283807	NA	NA	NA	NA	NA	NA	NA	NA	NA	1
NELFA	NA	NA	0.26591	NA	NA	NA	NA	NA	NA	NA	NA	NA	NA	NA	NA	NA	NA	1		RASGEF1B	NA	0.461699	0.896119	NA	0.933957	0.824967	1.11447	0.750434	0.495285	NA	NA	NA	0.413342	0.489798	NA	NA	NA	9
NELL2	NA	0.253457	NA	NA	NA	0.443347	NA	0.417054	0.907066	NA	NA	NA	1.252	0.665543	1.46785	NA	NA	7		RBFOX1	NA	NA	NA	NA	NA	NA	NA	NA	NA	NA	NA	NA	0.882404	NA	NA	NA	NA	1
NEO1	NA	NA	NA	NA	NA	NA	0.258501	0.37536	0.369053	NA	NA	NA	0.450351	0.27261	0.641529	NA	NA	6		RBM47	NA	0.278301	NA	NA	NA	NA	NA	NA	0.294197	NA	NA	NA	NA	NA	NA	NA	NA	2
NETO1	NA	NA	NA	NA	NA	NA	NA	NA	NA	NA	NA	NA	NA	0.256989	NA	NA	NA	1		REEP1	NA	NA	NA	NA	0.302719	0.552294	0.522181	NA	NA	NA	NA	NA	NA	NA	NA	NA	NA	3
NETO2	NA	0.502061	NA	NA	0.763021	0.56693	0.507271	0.574631	0.655843	NA	NA	NA	0.484415	0.424708	0.878503	NA	NA	9		REEP5	NA	NA	NA	NA	0.449808	0.465458	0.526785	NA	NA	NA	NA	NA	NA	NA	NA	NA	NA	3
NEUROD2	NA	NA	NA	NA	NA	NA	NA	NA	0.37583	NA	NA	NA	0.307104	NA	0.562646	NA	NA	3		RELN	NA	0.305747	NA	NA	0.290314	NA	NA	0.28499	0.4229	NA	NA	NA	NA	0.440506	NA	NA	NA	5
NEUROD6	NA	NA	NA	NA	NA	NA	NA	0.674764	0.606666	NA	NA	NA	0.705122	0.297911	1.20141	NA	NA	5		RFX4	NA	NA	NA	NA	NA	NA	NA	NA	NA	NA	NA	1.89739	NA	NA	NA	NA	NA	1
NFIX	NA	NA	NA	NA	NA	NA	NA	NA	NA	NA	NA	NA	NA	NA	0.279698	NA	NA	1		RGS6	NA	0.310456	NA	NA	NA	NA	NA	NA	0.374586	0.529939	NA	NA	0.351152	0.393485	NA	NA	NA	5
NKAIN2	NA	NA	NA	NA	NA	NA	NA	0.356481	0.511185	NA	NA	NA	0.311644	NA	0.714962	NA	NA	4		RMST	NA	NA	NA	NA	NA	NA	NA	NA	NA	0.336042	NA	NA	NA	NA	NA	NA	NA	1
NKTR	NA	NA	NA	NA	NA	0.41825	NA	NA	NA	NA	NA	NA	NA	NA	NA	NA	NA	1		RNF128	NA	NA	0.733931	NA	0.283918	NA	0.314782	NA	NA	NA	NA	NA	NA	NA	NA	NA	NA	3
NLGN2	NA	NA	NA	NA	NA	0.290476	NA	NA	NA	NA	NA	NA	NA	NA	NA	NA	NA	1		RNF145	NA	NA	NA	NA	0.443611	0.464328	0.482932	NA	NA	NA	NA	NA	NA	NA	NA	NA	NA	3
NLGN4X	NA	0.261873	0.434655	NA	NA	0.28829	0.280389	0.301607	0.322327	NA	NA	NA	0.34466	0.274387	NA	NA	NA	8		ROR1	NA	NA	NA	NA	NA	NA	NA	NA	0.286143	0.483252	NA	NA	NA	NA	NA	NA	NA	2
NLRP1	NA	NA	NA	NA	NA	NA	NA	0.269508	NA	NA	NA	NA	NA	NA	NA	NA	NA	1		ROR2	NA	0.378119	NA	NA	NA	NA	NA	0.335201	0.417759	0.492304	NA	NA	0.308987	NA	NA	NA	NA	5
NME1-NME2	NA	NA	0.367229	NA	NA	NA	NA	0.464695	NA	NA	NA	NA	0.292477	NA	NA	NA	NA	3		RORA	NA	0.361746	NA	NA	0.356208	1.01858	0.391037	0.263604	0.397178	NA	NA	NA	NA	NA	NA	NA	NA	6
NMNAT2	NA	NA	NA	NA	NA	0.264972	NA	NA	NA	NA	NA	NA	NA	NA	NA	NA	NA	1		ROS1	NA	NA	NA	NA	NA	NA	NA	NA	NA	0.25729	NA	NA	NA	NA	NA	NA	NA	1
NNAT	NA	0.33104	NA	NA	NA	NA	0.298523	0.740571	0.514255	NA	NA	NA	0.477183	0.338012	0.655706	NA	NA	7		RPH3A	NA	NA	NA	NA	NA	NA	NA	NA	0.253724	0.453624	NA	NA	NA	NA	NA	NA	NA	2
NPAS3	NA	NA	NA	NA	NA	0.34236	NA	NA	NA	NA	NA	NA	NA	NA	NA	NA	NA	1		RPL10	NA	NA	NA	NA	NA	NA	0.254169	NA	NA	NA	NA	NA	NA	NA	NA	NA	NA	1
NPM1	NA	NA	NA	NA	NA	NA	NA	0.341313	0.355117	NA	NA	NA	0.305947	NA	NA	NA	NA	3		RPL10A	NA	NA	NA	NA	NA	0.40346	0.2652	NA	NA	NA	NA	NA	NA	NA	NA	NA	NA	2
NPNT	NA	0.307692	0.324829	NA	NA	NA	NA	0.397049	0.297649	NA	NA	NA	0.345099	NA	0.448498	NA	NA	6		RPL13	NA	NA	NA	NA	NA	0.804479	0.667396	NA	NA	NA	NA	NA	NA	NA	NA	NA	NA	2
NPTN	NA	0.305497	NA	NA	0.256736	0.311592	0.260999	0.443463	0.351755	NA	NA	NA	0.370869	0.311009	0.491808	NA	NA	9		RPL13A	NA	NA	NA	NA	NA	1.19821	0.882536	NA	NA	NA	NA	NA	NA	NA	NA	NA	NA	2
NPTXR	NA	NA	NA	NA	NA	0.252964	NA	NA	NA	NA	NA	NA	NA	NA	NA	NA	NA	1		RPL15	NA	NA	NA	NA	NA	NA	0.27008	NA	NA	NA	NA	NA	NA	NA	NA	NA	NA	1
NPY	0.251397	1.31475	0.868559	NA	0.442122	0.442019	0.487578	1.01459	0.869452	0.789162	1.21309	1.15544	0.926691	0.721873	1.31353	NA	NA	14		RPL17-C18orf32	NA	NA	NA	NA	NA	0.535317	0.270361	NA	NA	NA	NA	NA	NA	NA	NA	NA	NA	2
NPY1R	NA	0.310106	NA	NA	0.44955	0.495616	0.369253	NA	0.257686	NA	NA	NA	NA	NA	0.383584	NA	NA	6		RPL18	NA	NA	NA	NA	NA	0.819112	0.753212	NA	NA	NA	NA	NA	NA	NA	NA	NA	NA	2
NR2F1	NA	NA	NA	NA	NA	0.351815	NA	NA	NA	NA	NA	NA	NA	NA	NA	NA	NA	1		RPL19	NA	NA	NA	NA	NA	NA	0.269793	NA	NA	NA	NA	NA	NA	NA	NA	NA	NA	1
NR2F1-AS1	NA	NA	NA	NA	NA	0.321495	NA	NA	NA	NA	NA	NA	NA	NA	NA	NA	NA	1		RPL21	NA	NA	NA	NA	NA	0.309378	NA	NA	NA	NA	NA	NA	NA	NA	NA	NA	NA	1
NR4A2	NA	NA	NA	NA	NA	NA	NA	0.275673	0.267546	NA	NA	NA	NA	NA	NA	NA	NA	2		RPL23	NA	NA	NA	NA	0.33586	0.730135	0.554644	NA	NA	NA	NA	NA	NA	NA	NA	NA	NA	3
NRARP	0.482635	NA	NA	NA	NA	NA	NA	NA	NA	NA	NA	NA	NA	NA	NA	NA	NA	1		RPL27A	NA	NA	NA	NA	NA	0.599208	0.474581	NA	NA	NA	NA	NA	NA	NA	NA	NA	NA	2
NRCAM	NA	NA	NA	NA	NA	0.41743	NA	NA	NA	NA	NA	NA	0.277062	NA	NA	NA	NA	2		RPL3	NA	NA	NA	NA	0.345552	0.533433	0.619648	NA	NA	NA	NA	NA	NA	NA	NA	NA	NA	3
NREP	NA	0.637141	NA	NA	0.400412	0.703945	0.494686	1.13319	0.673483	0.676428	NA	0.796924	0.613428	0.498161	1.08845	NA	NA	11		RPL34	NA	NA	NA	NA	NA	NA	0.281752	NA	NA	NA	NA	NA	NA	NA	NA	NA	NA	1
NRG1	NA	NA	NA	NA	NA	0.689318	NA	NA	NA	NA	NA	NA	NA	NA	NA	NA	NA	1		RPL35A	NA	NA	NA	NA	NA	NA	0.397485	NA	NA	NA	NA	NA	NA	NA	NA	NA	NA	1
NRG3	NA	NA	0.596662	NA	NA	0.368271	NA	NA	NA	NA	NA	NA	NA	NA	NA	NA	NA	2		RPL36	NA	NA	NA	NA	NA	NA	0.251964	NA	NA	NA	NA	NA	NA	NA	NA	NA	NA	1
NRP1	NA	NA	0.26647	NA	0.259476	0.263567	0.263409	NA	NA	NA	NA	NA	NA	NA	NA	NA	NA	4		RPL37A	NA	NA	NA	NA	0.368916	1.47459	0.935233	NA	NA	NA	NA	NA	NA	NA	NA	NA	NA	3
NRSN1	NA	NA	NA	NA	0.303777	0.318243	NA	NA	NA	NA	NA	NA	NA	NA	NA	NA	NA	2		RPL38	NA	NA	NA	NA	NA	0.461512	NA	NA	NA	NA	NA	NA	NA	NA	NA	NA	NA	1
NRXN1	NA	0.846493	NA	NA	0.70714	NA	0.898667	0.318292	1.35766	1.40694	NA	NA	0.777038	0.616095	0.859672	NA	NA	9		RPL41	NA	NA	NA	NA	0.487886	0.543808	0.593458	NA	NA	NA	NA	NA	NA	NA	NA	NA	NA	3
NRXN2	NA	0.336984	0.555928	NA	0.267116	0.517333	0.273687	0.347859	0.339172	0.268478	NA	NA	0.461701	0.290594	NA	NA	NA	10		RPL5	NA	NA	NA	NA	NA	NA	0.313635	NA	NA	NA	NA	NA	NA	NA	NA	NA	NA	1
NRXN3	NA	0.339473	NA	NA	0.381648	0.369401	0.369628	NA	0.438476	NA	NA	NA	NA	NA	NA	NA	NA	5		RPL7A	NA	NA	NA	NA	NA	NA	0.523967	NA	NA	NA	NA	NA	NA	NA	NA	NA	NA	1
NSG1	NA	0.532133	NA	NA	0.313818	0.532949	0.29056	0.94321	0.840927	0.481672	NA	NA	0.932497	0.496802	1.42716	NA	NA	10		RPLP0	NA	NA	NA	NA	NA	NA	0.655853	NA	NA	NA	NA	NA	NA	NA	NA	NA	NA	1
NSG2	NA	1.08004	1.24404	2.72406	0.530157	1.03887	0.905524	1.3406	1.53811	0.908194	NA	1.2202	1.78752	1.13723	1.49554	NA	NA	13		RPLP1	NA	NA	NA	NA	NA	NA	0.450874	NA	NA	NA	NA	NA	NA	NA	NA	NA	NA	1
NT5C3A	NA	NA	NA	NA	NA	NA	NA	NA	0.267926	NA	NA	NA	NA	NA	NA	NA	NA	1		RPLP2	NA	NA	NA	NA	NA	NA	0.393973	NA	NA	NA	NA	NA	NA	NA	NA	NA	NA	1
NTM	NA	0.60036	0.545117	NA	0.48352	0.749669	0.444214	0.490919	0.601966	NA	NA	NA	0.596547	0.392336	NA	NA	NA	9		RPRM	NA	NA	0.42804	NA	NA	NA	NA	NA	NA	NA	NA	NA	NA	NA	NA	NA	NA	1
NTRK2	NA	NA	NA	NA	NA	0.255528	NA	NA	0.333626	NA	NA	NA	0.328312	NA	NA	NA	NA	3		RPS10	NA	NA	NA	NA	NA	NA	0.323671	NA	NA	NA	NA	NA	NA	NA	NA	NA	NA	1
NUCB2	NA	0.370872	NA	NA	NA	NA	NA	NA	0.359758	NA	NA	NA	0.355668	NA	NA	NA	NA	3		RPS11	NA	NA	NA	NA	NA	0.420216	0.358487	NA	NA	NA	NA	NA	NA	NA	NA	NA	NA	2
NUCKS1	NA	NA	NA	NA	NA	NA	NA	NA	0.283928	NA	NA	NA	NA	NA	NA	NA	NA	1		RPS14	NA	NA	NA	NA	NA	NA	0.395825	NA	NA	NA	NA	NA	NA	NA	NA	NA	NA	1
NUDT3	NA	NA	NA	NA	NA	0.286476	NA	0.253769	NA	0.381713	NA	NA	NA	NA	NA	NA	NA	3		RPS15	NA	NA	NA	NA	NA	0.491902	0.466461	NA	NA	NA	NA	NA	NA	NA	NA	NA	NA	2
OAZ1	NA	NA	NA	NA	NA	NA	NA	0.336762	NA	NA	NA	NA	NA	NA	NA	NA	NA	1		RPS17	NA	NA	NA	NA	NA	0.559716	0.364042	NA	NA	NA	NA	NA	NA	NA	NA	NA	NA	2
OCIAD1	NA	0.565477	NA	NA	0.375359	NA	0.360999	0.562344	0.62526	0.460973	NA	NA	0.487758	0.356854	NA	NA	NA	8		RPS18	NA	NA	NA	NA	NA	0.66402	0.713593	NA	NA	NA	NA	NA	NA	NA	NA	NA	NA	2
OCIAD2	NA	0.409169	NA	NA	NA	0.271073	NA	0.361971	0.365464	NA	NA	NA	0.381989	0.282715	0.50412	NA	NA	7		RPS19	NA	NA	NA	NA	NA	1.10075	1.11189	NA	NA	NA	NA	NA	NA	NA	NA	NA	NA	2
OGA	NA	NA	NA	NA	0.303579	0.305247	NA	NA	0.25853	NA	NA	NA	NA	NA	NA	NA	NA	3		RPS2	NA	NA	NA	NA	NA	0.783151	0.527852	NA	NA	NA	NA	NA	NA	NA	NA	NA	NA	2
OLFM1	NA	0.275009	0.6149	NA	NA	NA	0.311597	0.518834	0.313245	0.291449	NA	NA	0.532005	0.322728	0.538774	NA	NA	9		RPS20	NA	NA	NA	NA	0.417777	0.509142	0.359673	NA	NA	NA	NA	NA	NA	NA	NA	NA	NA	3
OLMALINC	0.388403	NA	NA	NA	NA	NA	NA	NA	NA	NA	NA	NA	NA	NA	NA	NA	NA	1		RPS21	NA	NA	NA	NA	0.527313	NA	0.747046	NA	NA	NA	NA	NA	NA	NA	NA	NA	NA	2
OPCML	NA	0.330445	NA	NA	0.610074	1.07184	0.550808	0.70088	0.405434	NA	2.6096	NA	0.36962	0.347327	NA	NA	NA	9		RPS23	NA	NA	NA	NA	NA	0.431351	0.316318	NA	NA	NA	NA	NA	NA	NA	NA	NA	NA	2
OSBPL1A	NA	NA	NA	NA	NA	0.448792	0.278785	0.275582	NA	NA	NA	NA	0.257649	NA	NA	NA	NA	4		RPS26	NA	NA	NA	NA	NA	0.478976	0.315576	NA	NA	NA	NA	NA	NA	NA	NA	NA	NA	2
PABPC1	NA	0.3838	0.698125	NA	0.317568	0.411862	0.388182	0.802026	0.515289	NA	NA	NA	0.411557	0.320478	0.619353	NA	NA	10		RPS27	NA	NA	NA	NA	NA	0.728638	0.41809	NA	NA	NA	NA	NA	NA	NA	NA	NA	NA	2
PAK5	NA	0.346934	NA	NA	NA	0.335927	0.409329	0.299962	0.336371	NA	NA	NA	NA	NA	0.438764	NA	NA	6		RPS27A	NA	NA	NA	NA	NA	0.684027	0.607832	NA	NA	NA	NA	NA	NA	NA	NA	NA	NA	2
PANTR1	NA	NA	0.528204	NA	0.422196	0.467639	NA	0.273461	0.311764	NA	NA	NA	NA	NA	NA	NA	NA	5		RPS28	NA	NA	NA	NA	NA	NA	0.415347	NA	NA	NA	NA	NA	NA	NA	NA	NA	NA	1
PARK7	NA	NA	NA	NA	NA	NA	NA	0.392885	0.287673	NA	NA	NA	NA	NA	NA	NA	NA	2		RPS29	NA	NA	0.953234	NA	0.325966	0.690932	0.514457	NA	NA	NA	NA	NA	NA	NA	NA	NA	NA	4
PCDH19	NA	NA	NA	NA	NA	NA	NA	NA	NA	NA	NA	NA	0.256701	NA	NA	NA	NA	1		RPS3	NA	NA	NA	NA	0.630486	0.960821	0.95301	NA	NA	NA	NA	NA	NA	NA	NA	NA	NA	3
PCDH7	NA	NA	NA	NA	NA	NA	NA	NA	0.270963	NA	NA	NA	0.25335	NA	NA	NA	NA	2		RPS4X	NA	NA	NA	NA	0.327262	NA	0.319352	NA	NA	NA	NA	NA	NA	NA	NA	NA	NA	2
PCDHA1	NA	0.534097	0.781043	NA	0.559634	0.566252	0.530588	0.579279	0.643516	0.607797	NA	NA	0.708544	0.539626	0.795845	NA	NA	11		RPS5	NA	NA	NA	NA	NA	NA	0.381364	NA	NA	NA	NA	NA	NA	NA	NA	NA	NA	1
PCDHGA1	NA	NA	NA	NA	NA	NA	NA	NA	0.302407	NA	NA	NA	0.356492	NA	NA	NA	NA	2		RPS8	NA	NA	NA	NA	NA	NA	0.532295	NA	NA	NA	NA	NA	NA	NA	NA	NA	NA	1
PCMT1	NA	0.606492	NA	NA	0.338702	0.399741	0.343164	0.453941	0.543713	NA	NA	NA	0.473566	0.333299	0.776242	NA	NA	9		RPS9	NA	NA	NA	NA	NA	NA	0.411248	NA	NA	NA	NA	NA	NA	NA	NA	NA	NA	1
PCNX4	NA	NA	NA	NA	NA	0.25841	NA	NA	NA	NA	NA	NA	NA	NA	NA	NA	NA	1		RPSA	NA	NA	NA	NA	0.595702	1.22608	0.984768	NA	NA	NA	NA	NA	NA	NA	NA	NA	NA	3
PCP4	NA	NA	0.276365	NA	NA	NA	NA	0.301189	NA	NA	NA	NA	NA	NA	NA	NA	NA	2		RTN1	NA	NA	0.85423	NA	0.796002	2.17897	1.43624	NA	NA	NA	NA	NA	NA	NA	NA	NA	NA	4
PCSK2	NA	0.412557	0.794492	NA	0.252361	0.753413	0.594076	0.862513	0.404762	NA	NA	NA	0.47691	0.373828	0.857117	NA	NA	10		RTN4	NA	NA	NA	NA	0.467325	1.03813	0.637101	NA	NA	NA	NA	NA	NA	NA	NA	NA	NA	3
PCYOX1	NA	0.54414	NA	NA	0.412446	0.60223	0.450324	0.540087	0.629917	NA	NA	NA	0.614865	0.473598	0.71674	NA	NA	9		RTN4RL1	NA	NA	NA	NA	0.286486	0.337653	0.276531	NA	NA	NA	NA	NA	NA	NA	NA	NA	NA	3
PDAP1	NA	NA	NA	NA	NA	NA	NA	0.270647	NA	NA	NA	NA	NA	NA	NA	NA	NA	1		RUNX1	NA	1.3188	1.36405	NA	0.696912	NA	0.38331	1.09551	1.42875	1.8695	NA	1.72282	1.11215	1.14401	NA	NA	NA	10
PDCD5	NA	NA	NA	NA	NA	NA	NA	NA	NA	NA	NA	NA	0.284639	NA	NA	NA	NA	1		RYR2	NA	NA	NA	NA	NA	NA	0.310017	0.422087	NA	NA	NA	NA	NA	NA	NA	NA	NA	2
PDIA6	NA	NA	NA	NA	NA	NA	NA	NA	0.274085	NA	NA	NA	0.257211	NA	NA	NA	NA	2		SAMMSON	NA	0.331346	NA	NA	NA	NA	NA	NA	NA	NA	NA	NA	NA	NA	NA	NA	NA	1
PEBP1	NA	0.512316	NA	NA	0.411559	0.378889	0.553844	0.991573	0.682921	0.515719	NA	0.657684	0.660264	0.538753	0.951195	NA	NA	11		SAMSN1	NA	NA	NA	NA	NA	NA	NA	NA	0.283826	NA	NA	NA	NA	NA	NA	NA	NA	1
PFDN5	NA	NA	NA	NA	NA	NA	NA	0.333767	NA	NA	NA	NA	NA	NA	NA	NA	NA	1		SARAF	NA	NA	NA	NA	NA	0.503245	0.348465	NA	NA	NA	NA	NA	NA	NA	NA	NA	NA	2
PFKP	NA	NA	NA	NA	NA	0.303387	NA	NA	NA	NA	NA	NA	NA	NA	NA	NA	NA	1		SBK1	NA	NA	NA	NA	NA	NA	0.290543	NA	NA	NA	NA	NA	NA	NA	NA	NA	NA	1
PFN2	NA	NA	NA	NA	NA	NA	NA	0.312427	0.257215	NA	NA	NA	NA	NA	NA	NA	NA	2		SC5D	NA	NA	NA	NA	NA	NA	0.344468	NA	NA	NA	NA	NA	NA	NA	NA	NA	NA	1
PGM2L1	NA	0.307986	NA	NA	0.29162	0.385812	NA	0.421935	0.360218	NA	NA	NA	0.307609	0.256503	0.523859	NA	NA	8		SCAMP5	NA	NA	NA	NA	NA	0.442129	0.260374	NA	NA	NA	NA	NA	NA	NA	NA	NA	NA	2
PGRMC1	NA	0.648595	0.574626	NA	0.458745	0.575488	0.389674	0.718255	0.705083	0.510428	NA	NA	0.632233	0.504004	NA	NA	NA	10		SCG2	NA	NA	0.532349	NA	0.340435	NA	0.382532	NA	NA	NA	NA	NA	NA	NA	NA	NA	NA	3
PGRMC2	NA	NA	0.281207	NA	NA	NA	NA	NA	NA	NA	NA	NA	NA	NA	NA	NA	NA	1		SCN2A	NA	NA	NA	NA	NA	0.766624	0.565641	NA	NA	NA	NA	NA	NA	NA	NA	NA	NA	2
PHACTR1	NA	NA	NA	NA	NA	0.422183	0.345602	NA	NA	NA	NA	NA	NA	0.263939	NA	NA	NA	3		SDC3	NA	NA	NA	NA	NA	0.332379	NA	NA	NA	NA	NA	NA	NA	NA	NA	NA	NA	1
PHPT1	NA	NA	NA	NA	NA	NA	NA	0.297164	NA	NA	NA	NA	NA	NA	NA	NA	NA	1		SEMA4C	NA	NA	NA	NA	NA	0.297825	NA	NA	NA	NA	NA	NA	NA	NA	NA	NA	NA	1
PIK3R1	NA	0.274139	NA	NA	NA	NA	NA	NA	NA	NA	NA	NA	NA	NA	NA	NA	NA	1		SEMA5A	NA	NA	NA	NA	NA	NA	NA	0.317576	0.330746	0.487039	NA	NA	0.280077	0.255288	NA	NA	NA	5
PJA2	NA	0.25333	NA	NA	NA	NA	NA	NA	0.278993	NA	NA	NA	NA	NA	NA	NA	NA	2		SEMA7A	NA	NA	NA	NA	NA	0.375804	NA	NA	NA	NA	NA	NA	NA	NA	NA	NA	NA	1
PKIA	NA	NA	0.578509	NA	NA	0.336738	NA	0.666858	0.386943	NA	NA	NA	0.338207	0.323005	NA	NA	NA	6		SERINC1	NA	NA	NA	NA	0.571234	1.03532	0.70912	NA	NA	NA	NA	NA	NA	NA	NA	NA	NA	3
PLAGL1	0.407867	NA	NA	NA	NA	0.316544	NA	NA	NA	NA	NA	NA	NA	NA	NA	NA	NA	2		SERPINE2	NA	NA	NA	NA	NA	NA	0.396042	NA	NA	NA	NA	NA	NA	NA	NA	NA	NA	1
PLD3	NA	NA	0.322239	NA	NA	0.270367	NA	0.279022	NA	NA	NA	NA	NA	NA	NA	NA	NA	3		SERPINI1	NA	NA	NA	NA	NA	0.425317	NA	NA	NA	NA	NA	NA	NA	NA	NA	NA	NA	1
PLK2	NA	NA	NA	NA	NA	0.273865	NA	NA	NA	NA	NA	NA	NA	NA	NA	NA	NA	1		SERTAD2	NA	NA	NA	NA	NA	0.334724	NA	NA	NA	NA	NA	NA	NA	NA	NA	NA	NA	1
PLPPR1	NA	0.359864	NA	NA	NA	0.441572	0.315366	0.470584	0.456365	NA	NA	NA	0.402758	0.395499	NA	NA	NA	7		SEZ6L	NA	NA	NA	NA	NA	NA	0.686718	NA	NA	NA	NA	NA	NA	NA	NA	NA	NA	1
PLPPR2	NA	NA	0.303176	NA	NA	NA	NA	0.29789	NA	NA	NA	NA	NA	NA	NA	NA	NA	2		SEZ6L2	NA	NA	NA	NA	0.300558	0.549579	0.512374	NA	NA	NA	NA	NA	NA	NA	NA	NA	NA	3
PLPPR4	NA	0.536584	NA	NA	0.56952	0.610244	0.568991	0.516817	0.551728	NA	NA	NA	0.483245	0.430925	0.601457	NA	NA	9		SGCD	NA	0.401516	NA	NA	0.38663	NA	0.349424	0.384303	0.510266	NA	NA	NA	0.449894	0.399816	NA	NA	NA	7
PLPPR5	NA	NA	NA	NA	NA	NA	NA	NA	0.254918	NA	NA	NA	NA	NA	NA	NA	NA	1		SGCZ	NA	0.482892	NA	NA	0.295995	0.833081	NA	0.339477	0.326348	NA	NA	NA	NA	NA	NA	NA	NA	5
PLS3	NA	0.299763	NA	NA	NA	NA	NA	NA	NA	NA	NA	NA	NA	NA	NA	NA	NA	1		SGO1-AS1	NA	0.473367	NA	NA	0.308794	NA	NA	0.438996	0.567887	NA	NA	NA	0.505846	0.41185	NA	NA	NA	6
PLXNA4	NA	NA	0.549777	NA	NA	NA	NA	0.314322	NA	NA	NA	NA	0.280205	NA	NA	NA	NA	3		SH3KBP1	NA	NA	NA	NA	NA	NA	NA	NA	0.392903	NA	NA	NA	NA	NA	NA	NA	NA	1
PNISR	0.936879	NA	0.375204	NA	0.257917	0.628451	0.254032	NA	NA	NA	NA	NA	NA	NA	NA	NA	NA	5		SHISA9	NA	NA	NA	NA	NA	NA	0.503494	NA	NA	NA	NA	NA	NA	NA	NA	NA	NA	1
PNMA1	NA	NA	NA	NA	NA	NA	NA	0.285176	0.354233	NA	NA	NA	NA	NA	NA	NA	NA	2		SHROOM3	NA	NA	NA	NA	NA	NA	NA	NA	NA	0.426204	NA	NA	NA	NA	NA	NA	NA	1
PNMA2	NA	0.269153	NA	NA	NA	0.339806	NA	0.31457	0.319003	NA	NA	NA	0.264426	0.255559	NA	NA	NA	6		SKAP1	NA	0.291076	NA	NA	NA	NA	NA	NA	NA	NA	NA	NA	0.264345	NA	NA	NA	NA	2
PNN	NA	NA	NA	NA	NA	0.359299	NA	NA	NA	NA	NA	NA	NA	NA	NA	NA	NA	1		SKAP2	NA	NA	NA	NA	NA	NA	NA	NA	NA	0.375237	NA	NA	0.26485	NA	NA	NA	NA	2
PNOC	NA	0.397902	NA	NA	NA	NA	NA	NA	NA	NA	NA	NA	NA	NA	NA	NA	NA	1		SLC14A2	NA	0.371649	NA	NA	NA	NA	NA	0.252958	0.352381	0.510896	NA	NA	NA	0.307886	NA	NA	NA	5
PODXL2	NA	NA	NA	NA	NA	NA	NA	0.272279	0.275124	NA	NA	NA	0.307364	NA	NA	NA	NA	3		SLC17A7	NA	NA	NA	NA	NA	0.351572	NA	NA	NA	NA	NA	NA	NA	NA	NA	NA	NA	1
POGZ	NA	NA	NA	NA	NA	0.316047	NA	NA	NA	NA	NA	NA	NA	NA	NA	NA	NA	1		SLC1A6	NA	NA	NA	NA	NA	0.325071	NA	NA	NA	NA	NA	NA	NA	NA	NA	NA	NA	1
POMP	NA	NA	NA	NA	NA	NA	NA	0.273438	0.257927	NA	NA	NA	NA	NA	NA	NA	NA	2		SLC22A17	NA	NA	NA	NA	NA	0.621641	0.338094	NA	NA	NA	NA	NA	NA	NA	NA	NA	NA	2
POSTN	NA	0.265999	NA	NA	0.711804	0.600752	NA	NA	NA	NA	NA	NA	NA	NA	NA	NA	NA	3		SLC24A3	NA	NA	NA	NA	0.286765	NA	0.254231	0.293028	NA	NA	NA	NA	NA	NA	NA	NA	NA	3
POU3F2	0.376496	0.439951	NA	NA	0.330942	0.455392	0.292272	0.432859	0.474257	NA	NA	NA	0.317906	0.281249	NA	NA	NA	9		SLC25A21	NA	NA	NA	NA	NA	NA	NA	NA	0.312373	NA	NA	NA	NA	0.375582	NA	NA	NA	2
PPA1	NA	NA	NA	NA	NA	NA	NA	NA	0.250942	NA	NA	NA	0.260558	NA	NA	NA	NA	2		SLC26A3	NA	NA	0.471099	NA	0.388237	0.316205	0.502618	NA	NA	NA	NA	NA	NA	NA	NA	NA	NA	4
PPFIBP1	NA	0.252623	0.761114	NA	0.508763	0.696955	0.474736	0.263964	0.294372	NA	NA	NA	NA	NA	NA	NA	NA	7		SLC26A7	NA	NA	NA	NA	NA	0.470088	NA	NA	NA	NA	NA	NA	NA	NA	NA	NA	NA	1
PPIA	NA	0.913196	1.25462	2.41134	0.834609	0.834232	0.983321	1.7841	1.30323	1.10931	1.92649	1.12902	1.42526	0.995593	1.59653	NA	NA	14		SLC27A6	NA	NA	NA	NA	NA	NA	NA	NA	0.378946	NA	NA	NA	NA	NA	NA	NA	NA	1
PPIB	NA	0.335685	NA	NA	NA	NA	NA	NA	0.511031	NA	NA	NA	0.447646	0.294762	NA	NA	NA	4		SLC2A13	NA	NA	NA	NA	NA	NA	0.410512	NA	NA	NA	NA	NA	NA	NA	NA	NA	NA	1
PPM1G	NA	0.289881	NA	NA	NA	NA	NA	NA	0.418583	NA	NA	NA	0.356694	NA	NA	NA	NA	3		SLC35F3	NA	NA	NA	NA	NA	NA	NA	0.459656	0.331911	NA	NA	NA	NA	NA	NA	NA	NA	2
PPM1K	NA	NA	NA	NA	0.290242	0.385651	NA	NA	NA	NA	NA	NA	NA	NA	NA	NA	NA	2		SLC35F4	NA	NA	NA	NA	NA	NA	NA	NA	0.256823	NA	NA	NA	NA	NA	NA	NA	NA	1
PPP2CB	NA	NA	NA	NA	NA	NA	NA	0.311981	NA	NA	NA	NA	NA	NA	NA	NA	NA	1		SLC39A11	NA	0.327983	NA	NA	NA	NA	NA	0.391175	0.271783	0.60441	NA	NA	0.374221	NA	NA	NA	NA	5
PPP2R1A	NA	NA	NA	NA	NA	NA	NA	NA	0.25391	NA	NA	NA	NA	NA	NA	NA	NA	1		SLC4A4	NA	NA	NA	NA	NA	NA	NA	NA	0.316132	NA	NA	NA	NA	NA	NA	NA	NA	1
PPP2R2B	NA	NA	NA	NA	NA	NA	NA	NA	0.25501	NA	NA	NA	NA	NA	NA	NA	NA	1		SLC4A8	NA	0.295236	NA	NA	0.404386	0.598585	0.351545	NA	NA	NA	NA	NA	0.257771	NA	NA	NA	NA	5
PPP2R2C	NA	NA	0.291418	NA	NA	NA	NA	NA	NA	NA	NA	NA	NA	NA	NA	NA	NA	1		SLC6A11	NA	NA	NA	NA	NA	0.314823	0.324388	NA	NA	NA	NA	NA	NA	NA	NA	NA	NA	2
PPP3CB	NA	0.285216	NA	NA	NA	NA	NA	0.332267	0.287449	NA	NA	NA	NA	NA	NA	NA	NA	3		SLC8A2	NA	NA	NA	NA	NA	0.276931	NA	NA	NA	NA	NA	NA	NA	NA	NA	NA	NA	1
PRKACB	NA	0.509672	0.679455	NA	0.573303	0.788271	0.473674	0.468222	0.452894	NA	NA	NA	0.394363	0.427038	NA	NA	NA	9		SLC9A9	NA	NA	NA	NA	NA	NA	NA	NA	0.322969	NA	NA	NA	NA	NA	NA	NA	NA	1
PRKAR1A	NA	NA	NA	NA	NA	NA	NA	0.341652	0.433861	NA	NA	NA	0.273761	NA	NA	NA	NA	3		SLIT1	NA	NA	NA	NA	0.292843	0.387106	NA	NA	NA	NA	NA	NA	NA	NA	NA	NA	NA	2
PRKCB	NA	NA	0.261036	NA	NA	0.279109	NA	0.25154	NA	NA	NA	NA	NA	NA	NA	NA	NA	3		SLIT3	NA	NA	NA	NA	NA	NA	NA	NA	0.341106	NA	NA	NA	NA	NA	NA	NA	NA	1
PRMT2	0.32154	0.268501	NA	NA	0.299469	0.41229	0.34	0.509501	0.289138	NA	NA	NA	NA	NA	NA	NA	NA	7		SMPD3	NA	NA	NA	NA	NA	NA	0.253601	NA	NA	NA	NA	NA	NA	NA	NA	NA	NA	1
PRNP	NA	0.587418	NA	NA	0.505157	0.436935	0.434444	0.627407	0.561724	0.540761	NA	NA	0.555053	0.408466	0.815378	NA	NA	10		SNN	NA	NA	0.540947	NA	0.430371	0.415194	0.387317	NA	NA	NA	NA	NA	NA	NA	NA	NA	NA	4
PROX1	NA	NA	NA	NA	NA	NA	NA	NA	NA	NA	NA	NA	0.350375	NA	NA	NA	NA	1		SNTG1	NA	NA	NA	NA	NA	NA	0.303513	NA	NA	NA	NA	NA	NA	NA	NA	NA	NA	1
PRSS12	NA	0.351073	NA	NA	0.36525	0.274513	0.34166	NA	NA	NA	NA	NA	NA	NA	NA	NA	NA	4		SNX29	NA	0.354002	NA	NA	NA	NA	NA	NA	0.331708	0.616497	NA	NA	NA	NA	NA	NA	NA	3
PRXL2A	NA	0.554515	NA	NA	0.319132	0.470189	0.317564	0.549792	0.592318	0.480429	NA	0.695917	0.58534	0.440245	0.64841	NA	NA	11		SON	NA	NA	NA	NA	NA	NA	0.302902	NA	NA	NA	NA	NA	NA	NA	NA	NA	NA	1
PSAP	NA	NA	NA	NA	NA	NA	NA	NA	0.360714	NA	NA	NA	0.377981	NA	NA	NA	NA	2		SORCS1	NA	NA	NA	NA	NA	NA	NA	0.927247	0.334097	NA	NA	NA	0.444794	NA	NA	NA	NA	3
PSMC1	NA	0.278325	NA	NA	NA	NA	NA	NA	0.267058	NA	NA	NA	0.276253	NA	NA	NA	NA	3		SORCS2	NA	NA	NA	NA	NA	NA	NA	NA	NA	0.355619	NA	NA	NA	NA	NA	NA	NA	1
PTCHD1	NA	NA	NA	NA	NA	0.26959	NA	NA	NA	NA	NA	NA	NA	NA	NA	NA	NA	1		SORCS3	NA	0.255418	NA	NA	NA	NA	NA	NA	NA	0.356631	NA	NA	NA	NA	NA	NA	NA	2
PTMA	NA	0.69976	0.818715	NA	0.304604	0.670159	0.583113	1.3588	0.963975	0.652066	NA	NA	0.914195	0.557905	1.52344	NA	NA	11		SORL1	NA	NA	NA	NA	NA	NA	0.400901	NA	NA	NA	NA	NA	NA	NA	NA	NA	NA	1
PTN	NA	1.09737	0.558446	NA	0.851819	0.67983	0.693195	0.579727	0.775821	NA	NA	NA	0.691193	0.570117	NA	NA	NA	9		SOX2-OT	NA	0.275484	NA	NA	NA	NA	NA	0.332134	0.301874	NA	NA	NA	NA	NA	NA	NA	NA	3
PTP4A2	NA	NA	0.346476	NA	NA	NA	NA	0.26354	0.251062	NA	NA	NA	NA	NA	NA	NA	NA	3		SOX6	NA	0.283464	NA	NA	NA	NA	NA	0.283594	0.37502	NA	NA	NA	NA	NA	NA	NA	NA	3
PTPN13	NA	NA	NA	NA	NA	0.43006	NA	NA	NA	NA	NA	NA	NA	NA	NA	NA	NA	1		SPAG16	NA	0.284868	NA	NA	NA	NA	NA	NA	0.405479	NA	NA	NA	NA	NA	NA	NA	NA	2
PTPN2	NA	NA	NA	NA	NA	0.391747	NA	NA	NA	NA	NA	NA	NA	NA	NA	NA	NA	1		SPANXA2-OT1	NA	0.342614	NA	NA	NA	NA	NA	0.278623	0.56708	0.768134	NA	NA	0.339965	NA	NA	NA	NA	5
PTPRA	NA	0.607967	NA	NA	0.495187	0.553867	0.508462	0.473943	0.500862	NA	NA	NA	0.512101	0.430927	NA	NA	NA	8		SPARCL1	2.23771	NA	NA	NA	NA	NA	NA	NA	NA	NA	NA	NA	NA	NA	NA	NA	NA	1
PTPRD	NA	NA	NA	NA	NA	NA	0.374209	NA	0.505726	NA	NA	0.826912	0.739876	NA	0.760646	NA	NA	5		SPINT2	NA	NA	NA	NA	0.338338	0.294053	0.334637	NA	NA	NA	NA	NA	NA	NA	NA	NA	NA	3
PTPRF	NA	0.296113	NA	NA	0.334885	0.377633	0.416379	0.312411	0.309411	NA	NA	NA	0.289823	0.283162	NA	NA	NA	8		SPOCK3	NA	NA	NA	NA	NA	NA	NA	NA	0.300305	NA	NA	NA	NA	NA	NA	NA	NA	1
PTPRK	NA	NA	NA	NA	0.28039	1.33787	0.259021	NA	0.273383	NA	NA	NA	0.382007	NA	0.583786	NA	NA	6		SPRY4-AS1	NA	NA	NA	NA	NA	NA	NA	0.294225	0.34167	0.45232	NA	NA	0.280097	NA	NA	NA	NA	4
PTPRN2	NA	NA	NA	NA	NA	0.361664	NA	NA	NA	NA	NA	NA	0.256421	NA	NA	NA	NA	2		SQLE	NA	NA	NA	NA	0.399044	NA	0.317043	NA	NA	NA	NA	NA	NA	NA	NA	NA	NA	2
PTPRZ1	NA	NA	NA	NA	NA	NA	NA	NA	0.325311	NA	NA	NA	0.396637	NA	NA	NA	NA	2		SREBF2	NA	NA	NA	NA	0.272495	NA	NA	NA	NA	NA	NA	NA	NA	NA	NA	NA	NA	1
PURG	NA	NA	NA	NA	NA	0.284538	NA	NA	NA	NA	NA	NA	NA	NA	NA	NA	NA	1		SSTR2	NA	NA	0.761554	NA	NA	0.42114	NA	0.351965	NA	NA	NA	NA	NA	NA	NA	NA	NA	3
QKI	NA	NA	NA	NA	NA	0.258209	NA	NA	NA	NA	NA	NA	NA	NA	NA	NA	NA	1		STAG2	NA	NA	NA	NA	NA	NA	NA	NA	0.316247	NA	NA	NA	NA	NA	NA	NA	NA	1
R3HDM1	NA	0.4938	NA	NA	1.13649	1.40119	1.14276	0.408037	0.623999	NA	NA	NA	0.50562	0.3978	0.525532	NA	NA	9		STARD13	NA	NA	NA	NA	NA	NA	NA	0.297869	NA	NA	NA	NA	NA	NA	NA	NA	NA	1
RAB10	NA	0.277047	NA	NA	NA	0.282979	NA	0.286062	0.292915	NA	NA	NA	NA	NA	NA	NA	NA	4		STK3	NA	0.381677	NA	NA	NA	NA	NA	0.277995	0.403451	NA	NA	NA	NA	0.298257	NA	NA	NA	4
RAB2A	NA	0.313686	NA	NA	NA	NA	NA	0.253356	0.307723	NA	NA	NA	NA	NA	NA	NA	NA	3		STMN1	NA	NA	0.408283	NA	NA	NA	0.376001	NA	NA	NA	NA	NA	NA	NA	NA	NA	NA	2
RAB3GAP1	NA	NA	0.311566	NA	NA	0.276221	NA	NA	NA	NA	NA	NA	NA	NA	NA	NA	NA	2		STMN2	NA	NA	NA	NA	NA	NA	0.581354	NA	NA	NA	NA	NA	NA	NA	NA	NA	NA	1
RAC1	NA	0.347539	NA	NA	NA	NA	NA	0.524263	0.568835	0.321574	NA	NA	0.393026	NA	NA	NA	NA	5		STMN3	NA	NA	NA	NA	0.303902	0.277525	NA	NA	NA	NA	NA	NA	NA	NA	NA	NA	NA	2
RACK1	NA	0.285271	0.871378	NA	NA	0.496995	0.42044	1.0404	0.450671	0.464396	NA	0.517644	0.492026	0.439348	NA	NA	NA	10		STMN4	NA	NA	NA	NA	0.269504	0.521567	0.382065	NA	NA	NA	NA	NA	NA	NA	NA	NA	NA	3
RAD21	NA	0.296531	NA	NA	NA	NA	NA	0.262998	0.337546	0.36292	NA	NA	NA	NA	NA	NA	NA	4		STOML1	NA	NA	NA	NA	NA	0.283935	NA	NA	NA	NA	NA	NA	NA	NA	NA	NA	NA	1
RALGPS1	NA	NA	0.34493	NA	0.279577	0.331444	NA	NA	NA	NA	NA	NA	NA	NA	NA	NA	NA	3		STPG2	NA	0.316556	NA	NA	NA	NA	NA	NA	0.327805	0.625709	NA	NA	NA	NA	NA	NA	NA	3
RAP2A	NA	NA	0.336874	NA	NA	NA	NA	0.29899	NA	NA	NA	NA	NA	NA	NA	NA	NA	2		STS	NA	0.321363	NA	NA	NA	NA	NA	NA	0.495206	0.523275	NA	NA	0.340548	0.298502	NA	NA	NA	5
RAPGEF6	NA	NA	0.349166	NA	NA	NA	NA	NA	NA	NA	NA	NA	NA	NA	NA	NA	NA	1		SUCLG2-AS1	NA	NA	NA	NA	NA	NA	NA	NA	NA	0.286032	NA	NA	NA	NA	NA	NA	NA	1
RASAL2	NA	NA	NA	NA	NA	0.300974	NA	NA	NA	NA	NA	NA	NA	NA	NA	NA	NA	1		SUGCT	NA	0.569698	NA	NA	NA	NA	NA	NA	0.445372	0.669517	NA	NA	0.457753	0.328745	NA	NA	NA	5
RASGEF1B	NA	NA	0.340485	NA	NA	0.461149	NA	0.47403	0.280643	NA	NA	NA	NA	NA	NA	NA	NA	4		SUMF1	NA	NA	NA	NA	NA	NA	NA	NA	0.274856	NA	NA	NA	NA	NA	NA	NA	NA	1
RBFOX1	NA	0.325254	NA	NA	0.502867	NA	NA	NA	0.593778	NA	NA	NA	0.594063	0.434865	NA	NA	NA	5		SYBU	NA	NA	NA	NA	NA	NA	0.523229	NA	NA	NA	NA	NA	NA	NA	NA	NA	NA	1
RBFOX2	NA	NA	NA	NA	0.29697	0.481601	0.29084	NA	0.332583	0.471328	NA	NA	NA	NA	NA	NA	NA	5		SYN3	NA	NA	NA	NA	NA	NA	0.583353	NA	0.262906	0.446894	NA	NA	NA	NA	NA	NA	NA	3
RBM5	NA	NA	NA	NA	NA	0.359107	NA	NA	NA	NA	NA	NA	NA	NA	NA	NA	NA	1		SYNE1	NA	NA	NA	NA	NA	NA	0.530967	NA	NA	NA	NA	NA	NA	NA	NA	NA	NA	1
RCN2	NA	0.31568	NA	NA	0.332526	0.405588	0.266967	0.346415	0.288415	NA	NA	NA	0.278255	NA	NA	NA	NA	7		SYT11	NA	NA	NA	NA	0.376926	0.557808	0.375777	NA	NA	NA	NA	NA	NA	NA	NA	NA	NA	3
RDH11	NA	0.38684	NA	NA	NA	NA	0.279755	0.298711	0.466225	NA	NA	NA	0.420514	NA	NA	NA	NA	5		SYT13	NA	NA	NA	NA	0.324126	0.590982	0.351512	NA	NA	NA	NA	NA	NA	NA	NA	NA	NA	3
REEP1	0.305246	0.505791	0.495639	NA	0.3109	0.641663	0.347043	0.701558	0.724061	0.556642	1.69304	NA	0.710601	0.514502	0.919294	NA	NA	13		SYT4	NA	NA	NA	NA	0.361421	NA	0.64533	0.413511	NA	NA	NA	NA	NA	NA	NA	NA	NA	3
REEP5	NA	1.18788	0.741529	NA	0.843075	0.79855	0.718132	0.957743	0.997879	0.737416	NA	1.15155	0.884139	0.765856	1.29979	NA	NA	12		TAFA1	NA	NA	NA	NA	NA	NA	0.96717	NA	NA	NA	NA	NA	NA	NA	NA	NA	NA	1
RELN	NA	1.10096	0.51219	NA	0.708916	0.60105	0.425886	0.430438	0.411744	NA	NA	NA	0.491652	0.513857	0.786237	NA	NA	10		TAFA4	NA	0.266237	NA	NA	NA	NA	NA	NA	NA	NA	NA	NA	NA	NA	NA	NA	NA	1
REPS1	0.299015	NA	NA	NA	NA	NA	NA	NA	NA	NA	NA	NA	NA	NA	NA	NA	NA	1		TANC1	NA	NA	NA	NA	NA	NA	NA	NA	NA	0.398952	NA	NA	NA	NA	NA	NA	NA	1
RETREG1	NA	NA	NA	NA	NA	0.255642	NA	NA	NA	NA	NA	NA	NA	NA	NA	NA	NA	1		TBC1D5	NA	NA	NA	NA	NA	NA	NA	NA	0.418558	NA	NA	NA	NA	NA	NA	NA	NA	1
RGMB	NA	NA	NA	NA	NA	0.269935	NA	NA	NA	NA	NA	NA	NA	NA	NA	NA	NA	1		TBL1X	NA	NA	NA	NA	NA	NA	NA	NA	0.330698	NA	NA	0.494944	0.316941	NA	NA	NA	NA	3
RGS12	0.279003	NA	NA	NA	NA	NA	NA	NA	NA	NA	NA	NA	NA	NA	NA	NA	NA	1		TBXAS1	NA	NA	NA	NA	NA	NA	NA	NA	0.255391	0.408321	NA	NA	NA	NA	NA	NA	NA	2
RGS5	NA	0.578314	NA	NA	NA	NA	NA	NA	NA	NA	NA	NA	NA	NA	NA	NA	NA	1		TENM1	NA	NA	NA	NA	NA	NA	NA	NA	0.262543	NA	NA	NA	NA	NA	NA	NA	NA	1
RGS7	NA	NA	NA	NA	0.272906	0.512985	0.353709	NA	NA	0.559161	NA	NA	NA	NA	NA	NA	NA	4		TENM2	NA	NA	NA	NA	NA	NA	0.541688	NA	NA	NA	NA	NA	NA	NA	NA	NA	NA	1
RIC3	NA	NA	NA	NA	NA	0.315945	NA	NA	NA	NA	NA	NA	NA	NA	NA	NA	NA	1		TEX11	NA	NA	NA	NA	NA	NA	NA	NA	0.333179	0.450392	NA	NA	NA	NA	NA	NA	NA	2
RNASEK	NA	0.312152	NA	NA	NA	NA	0.295887	0.392462	0.338713	NA	NA	NA	0.327362	0.287244	NA	NA	NA	6		TEX41	NA	0.268528	NA	NA	NA	NA	NA	NA	0.312769	NA	NA	NA	NA	NA	NA	NA	NA	2
RNF145	NA	0.29477	0.619479	NA	NA	0.464758	0.28394	0.373635	0.350153	NA	NA	NA	0.349056	NA	NA	NA	NA	7		TGFB2	NA	NA	NA	NA	NA	0.263961	NA	NA	NA	NA	NA	NA	NA	NA	NA	NA	NA	1
RNF150	NA	NA	NA	NA	NA	0.319498	NA	NA	NA	NA	NA	NA	NA	NA	NA	NA	NA	1		TGFBR3	NA	NA	NA	NA	NA	NA	NA	NA	0.271326	NA	NA	NA	NA	NA	NA	NA	NA	1
RNF165	NA	0.444822	0.430325	NA	0.326336	0.364202	0.287884	0.33294	0.365569	NA	NA	NA	0.299551	0.253202	NA	NA	NA	9		THADA	NA	NA	NA	NA	NA	NA	NA	NA	NA	0.419287	NA	NA	NA	NA	NA	NA	NA	1
ROBO1	NA	NA	NA	NA	NA	NA	0.256617	NA	NA	NA	NA	NA	NA	NA	NA	NA	NA	1		THEM7P	NA	NA	NA	NA	NA	NA	NA	NA	0.250168	NA	NA	NA	NA	NA	NA	NA	NA	1
ROBO2	NA	0.678524	NA	NA	0.859745	0.975707	1.47569	NA	1.04537	1.06435	NA	1.46374	0.940184	0.595389	1.00459	NA	NA	10		THSD4	NA	0.566531	NA	NA	NA	NA	NA	0.413124	0.468117	NA	NA	NA	0.384669	0.282142	NA	NA	NA	5
RPL10	NA	NA	1.12959	NA	NA	0.395201	NA	1.35274	0.441978	NA	NA	NA	0.39266	0.268834	NA	NA	NA	6		THSD7A	NA	NA	NA	NA	NA	NA	0.286451	NA	NA	NA	NA	NA	NA	NA	NA	NA	NA	1
RPL10A	NA	NA	0.767262	NA	0.302373	0.493908	0.307518	0.99098	0.294755	0.330656	NA	NA	0.29714	0.284402	NA	NA	NA	9		THSD7B	NA	NA	NA	NA	NA	NA	NA	0.271387	0.301864	NA	NA	NA	NA	NA	NA	NA	NA	2
RPL11	NA	NA	0.592275	NA	NA	0.31501	NA	0.727911	0.495987	0.406687	NA	NA	0.429601	0.414375	0.726468	NA	NA	8		THY1	NA	NA	NA	NA	NA	0.314344	NA	NA	NA	NA	NA	NA	NA	NA	NA	NA	NA	1
RPL12	NA	NA	0.379882	NA	NA	0.284399	NA	0.525732	0.307066	NA	NA	NA	0.403273	0.285895	NA	NA	NA	6		TIAM1	NA	0.41587	NA	NA	NA	NA	0.431845	0.495818	0.530759	0.603764	NA	0.945234	0.334821	0.569373	NA	NA	NA	8
RPL13	NA	NA	1.08689	NA	0.354896	0.713284	0.457077	1.3828	0.37733	0.437854	NA	NA	0.56462	0.539657	0.650796	NA	NA	10		TIMP2	NA	NA	0.663469	NA	0.433448	0.517641	0.514212	NA	NA	NA	NA	NA	NA	NA	NA	NA	NA	4
RPL13A	NA	0.618074	1.63813	NA	0.826838	1.07728	0.876658	1.83022	0.714527	0.85543	NA	NA	1.02665	1.07151	1.44249	NA	NA	11		TMEFF2	NA	NA	NA	NA	NA	NA	0.418267	NA	NA	NA	NA	NA	NA	NA	NA	NA	NA	1
RPL14	NA	0.270847	0.642571	NA	NA	0.4008	0.336391	0.770707	0.364874	NA	NA	NA	0.379102	0.334734	0.609848	NA	NA	9		TMEM117	NA	NA	NA	NA	NA	NA	NA	NA	0.250442	NA	NA	NA	NA	NA	NA	NA	NA	1
RPL15	NA	0.557635	1.30047	NA	0.495418	0.906377	0.753534	1.77723	0.824985	0.83456	NA	NA	1.07056	0.767449	1.11682	NA	NA	11		TMEM132B	NA	NA	NA	NA	NA	NA	0.453797	NA	NA	NA	NA	NA	NA	NA	NA	NA	NA	1
RPL17-C18orf32	NA	0.26995	0.925798	NA	0.416357	0.578617	0.366331	0.895535	0.296784	0.347892	NA	NA	0.382559	0.356242	NA	NA	NA	10		TMEM132C	NA	0.398616	NA	NA	NA	NA	NA	0.378813	0.331322	NA	NA	NA	0.288575	NA	NA	NA	NA	4
RPL18	NA	0.255372	1.20438	NA	0.347489	0.535298	0.46388	1.35122	0.367236	0.531295	NA	NA	0.557192	0.623533	0.8726	NA	NA	11		TMEM132D	NA	0.578441	NA	NA	0.344256	NA	NA	0.441368	0.39995	0.781603	NA	NA	0.667527	0.433389	NA	NA	NA	7
RPL18A	NA	NA	0.630094	NA	NA	NA	NA	1.05481	0.267651	NA	NA	NA	0.401945	0.376207	NA	NA	NA	5		TMEM150C	NA	NA	NA	NA	NA	NA	0.398599	NA	NA	NA	NA	NA	NA	NA	NA	NA	NA	1
RPL19	NA	0.603082	0.885161	NA	0.570341	0.753483	0.623784	1.08434	0.540518	0.593414	0.768532	NA	0.72755	0.616612	0.920783	NA	NA	12		TMEM245	NA	NA	NA	NA	NA	NA	0.349684	NA	NA	NA	NA	NA	NA	NA	NA	NA	NA	1
RPL21	NA	NA	0.777277	NA	NA	0.319145	0.268807	1.03813	0.290127	0.394831	NA	NA	0.375801	0.412072	NA	NA	NA	8		TMEM246	NA	NA	NA	NA	NA	NA	0.252124	NA	NA	NA	NA	NA	NA	NA	NA	NA	NA	1
RPL22	NA	NA	NA	NA	NA	NA	NA	0.335908	0.309404	NA	NA	NA	NA	NA	NA	NA	NA	2		TMEM59L	NA	NA	NA	NA	NA	0.551261	NA	NA	NA	NA	NA	NA	NA	NA	NA	NA	NA	1
RPL23	NA	1.14319	1.56982	NA	1.18223	1.31055	0.995925	1.89484	1.01624	0.889847	1.51947	0.932452	1.21738	1.02941	1.67396	NA	NA	13		TMPRSS15	NA	NA	NA	NA	NA	NA	NA	0.252224	0.303336	0.508464	NA	NA	NA	NA	NA	NA	NA	3
RPL23A	NA	0.621792	0.729757	NA	0.561763	0.528083	0.559046	0.926915	0.51567	0.546364	NA	0.608805	0.528429	0.486891	0.598016	NA	NA	12		TMSB10	NA	NA	NA	NA	NA	NA	0.420101	NA	NA	NA	NA	NA	NA	NA	NA	NA	NA	1
RPL24	NA	0.477837	0.815654	NA	0.440018	0.555834	0.441525	1.03486	0.483644	0.47379	NA	NA	0.590333	0.557692	0.70693	NA	NA	11		TMSB4X	NA	NA	NA	NA	0.484287	1.05984	0.533224	NA	NA	NA	NA	NA	NA	NA	NA	NA	NA	3
RPL26	NA	0.359573	0.696174	NA	0.278971	0.560113	0.421197	1.0563	0.578712	0.576544	NA	0.732097	0.718438	0.480547	0.824801	NA	NA	12		TMTC1	NA	NA	NA	NA	NA	0.298102	0.314646	NA	NA	NA	NA	NA	NA	NA	NA	NA	NA	2
RPL26P19	NA	NA	NA	NA	NA	NA	NA	0.396263	NA	NA	NA	NA	NA	NA	NA	NA	NA	1		TMTC2	NA	NA	NA	NA	NA	NA	NA	0.320844	NA	NA	NA	NA	NA	NA	NA	NA	NA	1
RPL27	NA	0.28688	1.07149	NA	0.383754	0.564534	0.48458	1.14575	0.428589	0.417369	NA	0.577787	0.642147	0.599506	0.502415	NA	NA	12		TNS3	NA	NA	NA	NA	NA	NA	NA	NA	0.27318	NA	NA	NA	NA	NA	NA	NA	NA	1
RPL27A	NA	0.372134	0.754462	NA	0.375868	0.655302	0.437203	0.988781	0.468439	0.434231	NA	NA	0.621637	0.512962	0.847139	NA	NA	11		TPH2	NA	NA	NA	NA	NA	NA	NA	NA	NA	0.458252	NA	NA	NA	NA	NA	NA	NA	1
RPL28	NA	0.262768	0.628692	NA	0.280862	0.382026	0.314213	0.701442	0.273741	0.268613	NA	NA	0.312865	0.336313	0.423609	NA	NA	11		TPRG1	NA	0.259215	NA	NA	NA	NA	NA	NA	NA	0.443774	NA	NA	NA	NA	NA	NA	NA	2
RPL29	NA	NA	0.574665	NA	NA	NA	0.288663	0.989402	0.329291	0.398975	NA	NA	0.411026	0.401434	0.569532	NA	NA	8		TRAPPC9	NA	0.270603	NA	NA	NA	NA	NA	NA	0.301103	0.521467	NA	NA	NA	NA	NA	NA	NA	3
RPL3	NA	0.399639	1.25752	NA	0.615792	0.876233	0.600028	1.32488	0.606158	0.569704	NA	0.717673	0.593087	0.526558	NA	NA	NA	11		TRIQK	NA	NA	NA	NA	NA	0.404927	NA	NA	NA	NA	NA	NA	NA	NA	NA	NA	NA	1
RPL30	NA	0.436456	1.10832	NA	NA	0.418255	0.446562	1.25775	0.585546	0.567659	NA	0.616491	0.738357	0.756376	0.50905	NA	NA	11		TRPC5	NA	NA	NA	NA	NA	NA	NA	NA	0.27271	NA	NA	NA	NA	NA	NA	NA	NA	1
RPL31	0.662475	1.19447	1.47995	2.21326	1.24307	1.2457	1.17493	1.88381	0.960596	0.772817	NA	1.08708	1.20547	1.24642	1.45383	NA	NA	14		TRPC6	NA	NA	NA	NA	NA	NA	NA	NA	0.324778	NA	NA	NA	NA	NA	NA	NA	NA	1
RPL32	NA	0.705942	1.09148	NA	0.722117	0.854736	0.906393	1.52904	0.716182	0.739946	NA	0.928516	0.841606	0.925004	1.15256	NA	NA	12		TRPM3	NA	NA	NA	NA	NA	NA	NA	NA	0.262922	NA	NA	NA	NA	NA	NA	NA	NA	1
RPL34	NA	0.769847	1.51951	NA	0.570001	1.13149	0.841125	1.88231	0.969549	0.660204	2.00008	NA	1.0712	1.02577	1.30885	NA	NA	12		TSHZ2	NA	0.379572	NA	NA	NA	NA	NA	0.378432	0.33888	0.645217	NA	NA	NA	0.37563	NA	NA	NA	5
RPL35	NA	NA	0.397797	NA	NA	0.305652	0.30148	0.687204	NA	NA	NA	NA	NA	0.313717	0.449951	NA	NA	6		TSNAX-DISC1	NA	NA	NA	NA	NA	NA	NA	NA	NA	0.336514	NA	NA	NA	NA	NA	NA	NA	1
RPL35A	NA	0.399637	1.37281	NA	0.494213	0.794193	0.696636	1.38758	0.58691	0.60427	NA	NA	0.755299	0.703738	0.870875	NA	NA	11		TSPAN14	NA	NA	NA	NA	NA	NA	0.342675	NA	NA	NA	NA	NA	NA	NA	NA	NA	NA	1
RPL36	NA	NA	0.658319	NA	NA	0.374975	0.315909	0.911781	0.284054	NA	NA	NA	0.362716	0.303375	NA	NA	NA	7		TSPAN5	NA	NA	NA	NA	NA	NA	0.31751	NA	NA	NA	NA	NA	NA	NA	NA	NA	NA	1
RPL36A	NA	0.271115	0.57468	NA	0.277395	0.333493	NA	0.636065	0.371138	NA	NA	NA	0.369362	0.301878	NA	NA	NA	8		TSPAN7	NA	NA	NA	NA	0.552488	0.671732	0.671575	NA	NA	NA	NA	NA	NA	NA	NA	NA	NA	3
RPL36AL	NA	NA	NA	NA	NA	NA	NA	0.260013	NA	0.378514	NA	NA	NA	NA	NA	NA	NA	2		TTC6	NA	0.268115	NA	NA	NA	NA	NA	NA	0.279037	NA	NA	NA	NA	NA	NA	NA	NA	2
RPL37	NA	0.747808	0.943076	NA	0.67375	0.855084	0.702807	1.19907	0.703135	0.53409	NA	0.857697	0.683792	0.758765	0.869426	NA	NA	12		TTC9B	NA	NA	NA	NA	NA	0.283176	NA	NA	NA	NA	NA	NA	NA	NA	NA	NA	NA	1
RPL37A	NA	0.888305	2.40173	NA	1.04784	1.42287	0.93405	2.32674	1.01515	0.91117	NA	0.998189	1.47219	1.39844	1.67421	NA	NA	12		TTYH3	NA	NA	NA	NA	0.263044	NA	0.266921	NA	NA	NA	NA	NA	NA	NA	NA	NA	NA	2
RPL38	NA	0.339383	0.84871	NA	0.435624	0.651162	0.543191	1.03419	0.524676	0.549853	NA	0.579971	0.713218	0.657368	0.870676	NA	NA	12		TUBA1B	NA	NA	NA	NA	NA	0.534095	0.370618	NA	NA	NA	NA	NA	NA	NA	NA	NA	NA	2
RPL4	NA	0.461108	0.775783	NA	0.527077	0.734657	0.508797	1.05107	0.608807	0.578127	NA	NA	0.637913	0.550556	0.824695	NA	NA	11		TUBB	NA	NA	NA	NA	0.498727	NA	0.280394	NA	NA	NA	NA	NA	NA	NA	NA	NA	NA	2
RPL41	0.346696	0.870747	1.83071	NA	1.00494	1.20994	1.13034	2.15598	0.865846	0.897799	1.92536	NA	1.02071	1.07999	1.46708	NA	NA	13		TUBB2A	NA	NA	NA	NA	0.436618	NA	0.543841	NA	NA	NA	NA	NA	NA	NA	NA	NA	NA	2
RPL5	NA	0.880479	1.51863	NA	0.850834	1.25003	0.906974	1.71534	0.884039	0.697957	NA	0.7549	0.934442	0.858709	1.19293	NA	NA	12		TUBB2B	NA	NA	NA	NA	NA	NA	0.38069	NA	NA	NA	NA	NA	NA	NA	NA	NA	NA	1
RPL6	NA	0.60662	1.30225	NA	0.771469	0.985939	0.688995	1.39686	0.69698	0.514506	NA	NA	0.672749	0.625787	0.851442	NA	NA	11		TUBB3	NA	NA	0.47593	NA	0.392864	NA	0.414076	NA	NA	NA	NA	NA	NA	NA	NA	NA	NA	3
RPL7	NA	0.333838	0.776633	NA	0.348482	0.484693	0.295173	0.874108	0.469582	0.379906	NA	0.364959	0.392988	0.388354	NA	NA	NA	11		TUSC3	NA	NA	NA	NA	0.274704	NA	0.375098	NA	NA	NA	NA	NA	NA	NA	NA	NA	NA	2
RPL7A	NA	NA	0.941095	NA	0.318237	0.556764	0.32704	1.2617	0.301132	NA	NA	NA	0.360205	0.350107	NA	NA	NA	8		TYW1B	NA	NA	NA	NA	NA	NA	NA	NA	0.303895	NA	NA	NA	NA	NA	NA	NA	NA	1
RPL8	NA	NA	0.554674	NA	NA	0.260566	0.260302	0.832845	0.330682	NA	NA	NA	0.408847	0.30982	0.423352	NA	NA	8		UACA	NA	NA	NA	NA	NA	0.881549	0.434352	NA	NA	NA	NA	NA	NA	NA	NA	NA	NA	2
RPL9	NA	0.315566	1.16013	NA	0.369388	0.722881	0.419041	1.53768	0.64296	0.568207	NA	0.690487	0.647751	0.604357	0.905437	NA	NA	12		UBC	NA	NA	NA	NA	NA	NA	0.255423	NA	NA	NA	NA	NA	NA	NA	NA	NA	NA	1
RPLP0	NA	NA	1.24931	NA	0.397805	0.609016	0.51697	1.44888	0.376814	0.44372	NA	NA	0.514417	0.540813	0.605047	NA	NA	10		ULK4	NA	0.305543	NA	NA	NA	NA	NA	0.319722	0.404925	NA	NA	NA	NA	0.343186	NA	NA	NA	4
RPLP1	NA	0.350987	1.0341	NA	0.391309	0.541174	0.471003	1.10804	0.463262	0.57546	NA	NA	0.67054	0.570796	0.694562	NA	NA	11		UNC13C	NA	0.272764	NA	NA	0.28833	NA	NA	NA	0.271591	NA	NA	NA	NA	0.259842	NA	NA	NA	4
RPLP2	NA	0.919532	0.876082	NA	0.635226	0.667443	0.622496	1.17901	0.885661	0.520359	NA	NA	0.866101	0.720885	1.07112	NA	NA	11		UNC5C	NA	NA	NA	NA	NA	NA	0.484052	NA	NA	NA	NA	NA	NA	NA	NA	NA	NA	1
RPRM	NA	0.264018	NA	NA	NA	NA	NA	0.397749	0.288637	NA	NA	NA	0.334378	NA	NA	NA	NA	4		USH2A	NA	0.387533	NA	NA	NA	NA	NA	NA	0.430721	NA	NA	NA	NA	NA	NA	NA	NA	2
RPS10	NA	NA	0.583596	NA	NA	0.378935	0.322608	0.755593	NA	0.320013	NA	NA	0.342707	0.302346	NA	NA	NA	7		UTRN	NA	NA	NA	NA	NA	NA	NA	NA	0.288078	NA	NA	NA	0.289306	NA	NA	NA	NA	2
RPS10-NUDT3	NA	NA	0.502763	NA	NA	NA	NA	0.624835	NA	0.2706	NA	NA	NA	NA	NA	NA	NA	3		VAV3	NA	NA	NA	NA	NA	NA	NA	NA	0.25231	NA	NA	NA	NA	0.25567	NA	NA	NA	2
RPS11	NA	1.37586	1.54964	NA	1.21172	1.1996	1.19496	1.92236	1.15688	0.997399	NA	1.27048	1.21953	1.20448	1.75736	NA	NA	12		VOPP1	NA	NA	NA	NA	0.268719	0.544299	0.379788	NA	NA	NA	NA	NA	NA	NA	NA	NA	NA	3
RPS12	NA	NA	0.651756	NA	NA	0.254434	NA	1.00771	0.288386	NA	NA	NA	0.402201	0.354454	NA	NA	NA	6		VSTM2L	NA	NA	NA	NA	NA	NA	NA	0.318694	NA	NA	NA	NA	NA	NA	NA	NA	NA	1
RPS13	NA	0.274402	0.69315	NA	NA	0.323177	0.378184	1.22186	0.531684	0.387934	NA	0.509027	0.760749	0.569817	0.710729	NA	NA	11		WWOX	NA	0.585535	NA	NA	NA	NA	0.264008	0.684721	0.703702	1.02754	NA	NA	0.711404	0.5012	NA	NA	NA	7
RPS14	NA	0.473544	1.36494	NA	0.615324	0.939889	0.775295	1.64809	0.688098	0.804789	NA	0.968425	0.969004	0.855121	0.981332	NA	NA	12		XACT	NA	0.296934	NA	NA	NA	NA	NA	NA	0.470834	0.613054	NA	0.532237	0.413207	0.334521	NA	NA	NA	6
RPS15	NA	0.42814	0.918455	NA	0.542222	0.747167	0.527021	1.12219	0.456222	0.512975	0.792084	NA	0.517119	0.601524	0.804282	NA	NA	12		XIST	NA	NA	3.7111	NA	2.31172	1.685	1.64214	0.71725	NA	NA	NA	NA	NA	NA	NA	NA	NA	5
RPS15A	NA	NA	0.71361	NA	NA	0.462059	0.275638	0.973103	0.297738	0.50615	NA	NA	0.469136	0.406214	0.549066	NA	NA	9		XKR4	NA	NA	NA	NA	NA	NA	0.483488	NA	NA	NA	NA	NA	NA	NA	NA	NA	NA	1
RPS16	NA	0.369776	1.2299	NA	0.287299	0.745449	0.527522	1.4824	0.59008	0.595513	NA	0.643906	0.682101	0.723443	0.601835	NA	NA	12		XPR1	NA	NA	NA	NA	NA	NA	0.452791	NA	NA	NA	NA	NA	NA	NA	NA	NA	NA	1
RPS17	NA	0.294871	0.80422	NA	0.280523	0.534632	0.299082	0.835261	0.388371	NA	NA	NA	0.435925	0.332809	0.740602	NA	NA	10		YBX1	NA	NA	NA	NA	NA	0.400333	0.376983	NA	NA	NA	NA	NA	NA	NA	NA	NA	NA	2
RPS18	NA	0.460322	1.89022	NA	0.523187	1.09317	0.900102	2.10942	0.653968	0.738358	NA	0.818026	0.886609	0.800669	1.16253	NA	NA	12		Z93403.1	NA	NA	NA	NA	NA	NA	NA	NA	0.437108	0.671816	NA	NA	NA	0.283591	NA	NA	NA	3
RPS19	NA	0.427593	1.76459	NA	0.612468	1.06618	0.787333	1.80894	0.535594	0.577014	NA	NA	0.883199	0.784681	0.814554	NA	NA	11		Z96074.1	NA	0.262766	NA	NA	NA	NA	NA	NA	0.471689	0.532859	NA	NA	0.279132	NA	NA	NA	NA	4
RPS2	NA	0.641735	1.98686	NA	0.846549	1.20424	1.02073	2.24255	0.853336	0.789634	NA	1.04772	1.13281	0.976621	1.3585	NA	NA	12		ZBTB18	NA	NA	NA	NA	NA	NA	0.362545	NA	NA	NA	NA	NA	NA	NA	NA	NA	NA	1
RPS20	NA	0.57994	1.02093	NA	0.553927	0.811618	0.587849	1.00912	0.66106	0.615317	NA	NA	0.628142	0.626552	0.972093	NA	NA	11		ZBTB7C	NA	0.280792	NA	NA	NA	NA	NA	NA	0.320305	0.426508	NA	NA	NA	0.271571	NA	NA	NA	4
RPS21	NA	0.265626	0.731315	NA	NA	0.496053	0.418833	1.00307	0.521251	NA	NA	NA	0.484689	0.554899	0.946131	NA	NA	9		ZDHHC14	NA	NA	NA	NA	NA	NA	0.274483	0.253744	NA	NA	NA	NA	NA	NA	NA	NA	NA	2
RPS23	NA	0.6174	1.42516	NA	0.623788	0.927429	0.737833	1.56396	0.990318	0.914904	1.57006	0.948671	0.92525	0.934075	1.1652	NA	NA	13		ZFHX3	NA	0.832886	NA	NA	0.356749	NA	NA	0.412041	0.756006	1.21042	NA	NA	0.83362	0.723984	NA	NA	NA	7
RPS24	NA	0.839293	1.11071	NA	0.666799	0.693013	0.763055	1.37814	0.815114	0.944971	NA	0.754958	0.926527	0.881288	1.1662	NA	NA	12		ZFPM2	NA	0.328696	NA	NA	NA	NA	NA	NA	0.42927	NA	NA	NA	0.440655	NA	NA	NA	NA	3
RPS25	NA	0.322726	0.642064	NA	0.376129	0.353725	0.368395	0.735742	0.369183	NA	NA	NA	0.396521	0.37811	0.627502	NA	NA	10		ZMAT4	NA	NA	NA	NA	NA	NA	NA	NA	NA	NA	NA	NA	NA	0.278716	NA	NA	NA	1
RPS26	NA	NA	0.359204	NA	0.275712	0.355653	NA	0.374816	NA	NA	NA	NA	NA	NA	NA	NA	NA	4		ZNF385B	NA	NA	NA	NA	NA	NA	NA	0.297312	NA	NA	NA	NA	NA	NA	NA	NA	NA	1
RPS27	NA	0.569787	1.26479	NA	0.652923	0.724346	0.578684	1.09561	0.519594	0.427805	0.905384	NA	0.713329	0.617931	0.776588	NA	NA	12		ZNF385D	NA	NA	NA	NA	NA	NA	NA	NA	0.31744	NA	NA	NA	NA	NA	NA	NA	NA	1
RPS27A	NA	0.47933	1.17445	NA	0.580575	0.966324	0.510744	1.396	0.559049	0.543545	NA	0.655968	0.724409	0.67186	0.876661	NA	NA	12		ZNF423	NA	NA	NA	NA	NA	NA	NA	NA	NA	0.328044	NA	NA	NA	NA	NA	NA	NA	1
RPS28	NA	NA	0.758954	NA	NA	0.419351	0.271952	0.729881	0.293634	NA	NA	NA	0.416733	0.371933	0.461072	NA	NA	8		ZNF536	NA	NA	NA	NA	NA	NA	NA	NA	0.32368	0.424094	NA	NA	NA	NA	NA	NA	NA	2
RPS29	NA	0.552891	1.37618	NA	0.651888	0.821871	0.574338	1.35379	0.631396	NA	NA	NA	0.85627	0.765574	0.670343	NA	NA	10		ZNF91	NA	NA	NA	NA	0.336239	0.480104	0.608072	NA	NA	NA	NA	NA	NA	NA	NA	NA	NA	3
RPS3	NA	0.29325	1.22623	NA	0.47872	0.978023	0.579352	1.20128	0.493475	0.385092	NA	NA	0.526353	0.611561	0.691032	NA	NA	11		ZPLD1	NA	NA	NA	NA	NA	NA	NA	NA	0.271618	NA	NA	NA	NA	NA	NA	NA	NA	1
RPS3A	NA	0.320095	0.930333	NA	0.260386	0.578896	0.535115	1.47484	0.528196	0.600158	NA	NA	0.700201	0.583857	0.638793	NA	NA	11			4	238	34	1	162	198	340	215	387	200	1	25	163	146	1	0	0
RPS4X	NA	0.801956	1.01694	NA	0.726391	0.936167	0.833	1.55405	0.963135	0.784353	NA	1.05693	1.20199	0.869785	1.42374	NA	NA	12
RPS5	NA	NA	0.840439	NA	0.323572	0.477055	0.460182	1.13948	0.32805	0.389936	NA	0.391349	0.343764	0.44817	0.596438	NA	NA	11		PFC_DEGs_down
RPS6	NA	0.707041	1.35947	NA	0.646958	0.998646	0.71432	1.42644	0.775267	0.769326	1.06659	0.981266	0.841808	0.849127	1.23034	NA	NA	13		ANKRD36B	NA	-0.433159	-0.976234	NA	-0.568565	-0.506153	-0.425756	-0.782887	-0.319003	-0.341002	NA	-0.457964	-0.497017	-0.468247	-0.512608	NA	NA	12
RPS7	NA	NA	0.46005	NA	NA	0.330135	NA	0.726119	NA	0.264807	NA	NA	0.318227	0.26719	NA	NA	NA	6		ANKRD36C	NA	-0.749334	-1.41233	-1.53299	-0.582325	-0.819737	-0.773355	-1.0177	-0.7435	-0.60421	NA	-0.620637	-0.888812	-0.870631	-0.76381	NA	NA	13
RPS8	NA	0.996823	1.88882	NA	1.11006	1.29571	1.06219	2.21088	0.911889	0.830933	NA	0.967578	0.989223	1.04337	1.13747	NA	NA	12		LINC00599	NA	-0.580327	-0.929083	-1.26597	-0.483045	NA	-0.9038	-0.616909	-0.562979	-0.479954	NA	-0.311595	-0.591144	-0.796606	-0.620255	NA	NA	12
RPS9	NA	NA	0.716687	NA	NA	0.41885	0.329968	1.00564	0.376056	0.3393	NA	NA	0.331986	0.322214	0.26651	NA	NA	9		LUC7L3	NA	-1.57182	-2.03081	-1.98989	-0.834973	NA	-0.442887	-1.31125	-0.984576	-0.918637	NA	-0.799647	-1.76621	-1.12865	-1.54704	NA	NA	12
RPSA	NA	0.293986	1.35412	NA	0.610019	0.990302	0.583011	1.51498	0.35879	0.369846	NA	0.512472	0.443741	0.484595	0.668803	NA	NA	12		MALAT1	NA	-7.66865	-8.4792	-7.84245	-5.15594	NA	-4.94505	-7.24751	-6.29749	-6.88897	NA	-6.00416	-7.33267	-6.09234	-6.44091	NA	NA	12
RSPO3	NA	0.364012	NA	NA	NA	NA	NA	NA	0.296633	NA	NA	NA	0.263098	0.256124	NA	NA	NA	4
RSRP1	NA	NA	NA	NA	0.56851	0.721352	0.364892	NA	NA	NA	NA	NA	NA	NA	NA	NA	NA	3
RTN1	1.28077	3.6653	4.0178	6.39965	3.55805	3.13772	2.64015	3.57711	3.26131	2.49102	4.07496	2.76361	3.74043	2.73102	4.46985	NA	NA	15
RTN3	NA	1.88367	1.57379	2.59204	1.2532	1.56603	1.26909	1.74174	2.03791	1.46848	NA	1.62898	2.08122	1.58776	2.3059	NA	NA	13
RTN4	NA	1.81828	2.01547	3.87784	1.56941	1.87422	1.79841	2.53073	2.18725	1.57715	3.09974	1.93202	2.25726	1.5965	3.26454	NA	NA	14
RUFY3	NA	NA	NA	NA	NA	0.361484	NA	0.302594	0.303442	NA	NA	NA	NA	NA	NA	NA	NA	3
RUNX1T1	NA	0.267183	NA	NA	NA	0.316253	0.331119	NA	0.470071	NA	NA	NA	NA	NA	NA	NA	NA	4
RYR2	NA	NA	NA	NA	NA	NA	0.262364	NA	NA	NA	NA	NA	NA	NA	NA	NA	NA	1
SACS	0.375591	NA	NA	NA	NA	NA	NA	NA	NA	NA	NA	NA	NA	NA	NA	NA	NA	1
SAMD8	NA	NA	NA	NA	NA	0.268129	NA	NA	NA	NA	NA	NA	NA	NA	NA	NA	NA	1
SARAF	NA	1.06084	1.04584	1.98885	0.771066	0.914492	0.822564	1.19007	1.20608	0.944707	NA	1.18132	1.25632	0.985291	1.3797	NA	NA	13
SATB1	NA	0.265684	NA	NA	NA	NA	NA	NA	NA	NA	NA	NA	NA	NA	NA	NA	NA	1
SATB2	NA	NA	NA	NA	NA	NA	NA	NA	NA	NA	NA	NA	0.297455	NA	NA	NA	NA	1
SATB2-AS1	NA	NA	NA	NA	NA	NA	NA	0.259924	0.304304	NA	NA	NA	0.258359	NA	NA	NA	NA	3
SC5D	NA	0.708293	NA	NA	0.64398	0.602873	0.456347	0.545115	0.721193	NA	NA	NA	0.637015	0.649892	0.731046	NA	NA	9
SCAMP1	NA	0.58954	NA	NA	0.30205	0.308454	0.321138	0.417123	0.585565	0.372615	NA	NA	0.548046	0.374772	0.665575	NA	NA	10
SCARB2	NA	0.294987	NA	NA	NA	NA	NA	NA	0.379606	NA	NA	NA	0.31161	0.258199	NA	NA	NA	4
SCCPDH	NA	0.258987	NA	NA	NA	NA	NA	NA	NA	NA	NA	NA	NA	NA	NA	NA	NA	1
SCD	NA	NA	NA	NA	NA	NA	NA	NA	NA	NA	NA	NA	0.251184	NA	NA	NA	NA	1
SCD5	NA	NA	NA	1.91082	NA	NA	NA	0.562278	0.717147	NA	NA	NA	0.744224	0.447733	0.745571	NA	NA	6
SCG2	NA	0.819347	0.970907	1.69894	0.648102	0.777594	0.690485	0.901366	0.987644	0.676857	NA	1.02306	0.975659	0.762034	1.34805	NA	NA	13
SCG3	NA	0.782538	NA	NA	0.430298	0.478887	0.458154	0.51167	0.777134	NA	NA	NA	0.619691	0.339014	NA	NA	NA	8
SCG5	NA	1.07645	0.703255	1.8596	0.655133	0.686233	0.687649	0.686772	1.27241	0.716796	NA	1.02179	1.20998	0.736715	1.67372	NA	NA	13
SCN1A	NA	NA	NA	NA	NA	NA	NA	NA	NA	NA	NA	NA	NA	0.328663	NA	NA	NA	1
SCN2A	NA	0.584659	0.920711	NA	0.812915	0.811298	0.688278	0.525108	0.534166	0.481552	NA	NA	0.602896	0.481361	0.692106	NA	NA	11
SCN2B	NA	1.39136	0.253397	NA	0.416038	0.305236	0.306631	0.269128	0.344764	NA	NA	NA	0.401214	0.251997	0.452551	NA	NA	10
SCN3A	NA	0.413638	NA	NA	0.468277	0.81575	0.407726	0.444413	0.50033	NA	NA	NA	0.378149	NA	NA	NA	NA	7
SCN3B	NA	0.459334	0.669981	NA	0.532506	0.513469	0.396535	0.538297	0.396248	0.354728	NA	NA	0.449577	0.352943	0.669208	NA	NA	11
SCN8A	NA	NA	NA	NA	NA	0.339764	NA	NA	NA	NA	NA	NA	NA	NA	NA	NA	NA	1
SCN9A	NA	NA	NA	NA	NA	0.466945	0.379967	0.307616	NA	NA	NA	NA	0.287896	NA	NA	NA	NA	4
SEC11C	NA	0.452881	NA	NA	NA	NA	0.260549	0.336149	0.43151	NA	NA	NA	0.475006	NA	NA	NA	NA	5
SEC62	NA	0.451413	0.569943	NA	0.314085	0.455602	0.335139	0.5106	0.621987	0.506483	NA	NA	0.506099	0.397782	0.794983	NA	NA	11
SEC63	NA	0.252684	NA	NA	NA	NA	NA	NA	0.416396	NA	NA	NA	0.258801	NA	NA	NA	NA	3
SELENOF	NA	0.34932	NA	NA	NA	NA	NA	0.27708	NA	NA	NA	NA	NA	NA	NA	NA	NA	2
SELENOW	NA	NA	0.367369	NA	NA	0.29874	0.267421	0.442301	NA	NA	NA	NA	NA	NA	NA	NA	NA	4
SEPTIN11	NA	0.404702	NA	NA	0.533364	0.766808	0.477659	0.305616	0.506773	NA	NA	NA	0.263175	NA	0.497458	NA	NA	8
SEPTIN2	NA	NA	NA	NA	NA	0.329165	NA	NA	NA	NA	NA	NA	NA	NA	NA	NA	NA	1
SEPTIN3	NA	NA	NA	NA	NA	NA	NA	0.321714	NA	NA	NA	NA	NA	NA	NA	NA	NA	1
SEPTIN7	NA	0.365315	NA	NA	NA	0.328313	NA	0.331908	0.463554	NA	NA	NA	0.360619	NA	NA	NA	NA	5
SEPTIN8	0.253952	NA	NA	NA	NA	NA	NA	NA	NA	NA	NA	NA	NA	NA	NA	NA	NA	1
SERBP1	NA	NA	NA	NA	NA	NA	NA	0.354544	0.325845	NA	NA	NA	NA	NA	NA	NA	NA	2
SERF2	NA	0.299094	NA	NA	NA	NA	NA	0.359231	0.315569	NA	NA	NA	0.296244	NA	0.432925	NA	NA	5
SERINC1	NA	1.61529	NA	NA	1.10885	1.23693	1.17591	1.50314	1.81603	1.38979	3.1783	1.36943	1.93727	1.36989	2.53881	NA	NA	12
SERINC3	NA	0.271071	NA	NA	0.260009	0.276792	NA	NA	0.312774	NA	NA	NA	0.315605	NA	0.451595	NA	NA	6
SERINC5	NA	NA	NA	NA	NA	NA	NA	NA	NA	NA	0.74878	NA	NA	NA	NA	NA	NA	1
SERPINE2	NA	0.310381	NA	NA	0.250944	0.252286	NA	0.303209	0.289884	NA	NA	NA	0.310327	NA	NA	NA	NA	6
SERPINI1	NA	0.724308	NA	NA	0.435503	0.563738	0.456919	0.447845	0.534588	0.423417	NA	NA	0.58574	0.428587	0.818748	NA	NA	10
SET	NA	NA	NA	NA	NA	NA	NA	0.358513	0.383096	NA	NA	NA	NA	NA	NA	NA	NA	2
SEZ6L	NA	0.398246	NA	NA	0.292541	0.304347	0.526885	0.466312	0.384345	NA	NA	NA	0.492596	0.330771	NA	NA	NA	8
SEZ6L2	NA	0.254465	NA	NA	NA	0.265072	NA	0.284034	0.259283	NA	NA	NA	0.307472	NA	0.450926	NA	NA	6
SF1	0.251132	NA	NA	NA	NA	NA	NA	NA	NA	NA	NA	NA	NA	NA	NA	NA	NA	1
SF3B1	NA	NA	NA	NA	NA	0.280747	NA	NA	NA	NA	NA	NA	NA	NA	NA	NA	NA	1
SFPQ	0.370895	NA	NA	NA	NA	0.341842	NA	NA	NA	NA	NA	NA	NA	NA	NA	NA	NA	2
SGCB	NA	0.490121	NA	NA	0.347644	0.341721	0.293927	0.297178	0.401889	NA	NA	NA	0.344988	0.26918	NA	NA	NA	8
SGCZ	NA	NA	NA	NA	NA	0.42898	NA	NA	NA	NA	NA	NA	NA	NA	NA	NA	NA	1
SGIP1	0.377138	NA	NA	NA	NA	NA	NA	NA	NA	NA	NA	NA	NA	NA	NA	NA	NA	1
SGK3	NA	NA	NA	NA	NA	0.251175	NA	NA	NA	NA	NA	NA	NA	NA	NA	NA	NA	1
SHANK2	NA	NA	NA	NA	0.273637	0.473754	NA	NA	NA	NA	NA	NA	NA	NA	NA	NA	NA	2
SHISA9	NA	0.398565	0.389284	NA	0.362085	0.468084	0.474575	NA	0.383039	NA	1.75121	NA	0.282908	0.272176	NA	NA	NA	9
SHTN1	NA	NA	NA	NA	NA	NA	NA	NA	0.444735	NA	NA	NA	NA	NA	0.668247	NA	NA	2
SKP1	NA	0.399771	0.454988	NA	NA	NA	0.312619	0.661766	0.441388	NA	NA	NA	0.392791	0.354712	0.6007	NA	NA	8
SLA	NA	NA	NA	NA	NA	NA	NA	NA	0.263896	NA	NA	NA	0.282765	NA	NA	NA	NA	2
SLC17A7	NA	NA	NA	NA	0.259368	0.367455	NA	NA	NA	NA	NA	NA	NA	NA	NA	NA	NA	2
SLC1A2	1.53942	NA	0.288541	NA	NA	NA	NA	0.252468	NA	NA	NA	NA	NA	NA	NA	NA	NA	3
SLC22A17	NA	NA	0.405259	NA	NA	NA	NA	0.325976	0.328464	NA	0.743658	NA	0.413649	0.329357	NA	NA	NA	6
SLC24A3	NA	NA	0.289054	NA	NA	0.265545	NA	NA	NA	NA	NA	NA	NA	NA	NA	NA	NA	2
SLC25A18	0.351626	NA	NA	NA	NA	NA	NA	NA	NA	NA	NA	NA	NA	NA	NA	NA	NA	1
SLC25A36	0.32365	NA	NA	NA	NA	0.496565	NA	NA	NA	NA	NA	NA	NA	NA	NA	NA	NA	2
SLC2A13	NA	NA	0.430439	NA	NA	NA	0.25258	0.289678	NA	NA	NA	NA	NA	NA	NA	NA	NA	3
SLC38A1	NA	NA	NA	NA	NA	0.464947	NA	NA	0.3775	NA	NA	NA	0.271684	NA	NA	NA	NA	3
SLC39A6	NA	0.476319	NA	NA	0.313814	0.439579	0.334389	0.304642	0.721021	NA	NA	NA	0.550524	0.389727	0.763597	NA	NA	9
SLC44A5	NA	0.334719	0.990324	NA	0.362888	0.500676	NA	0.486972	0.610822	NA	NA	NA	0.47191	0.323538	NA	NA	NA	8
SLC4A10	NA	NA	NA	NA	NA	0.372802	NA	NA	NA	NA	NA	NA	NA	NA	NA	NA	NA	1
SLC6A1	NA	0.435139	NA	NA	NA	NA	NA	NA	NA	NA	NA	0.444218	0.277934	0.295372	NA	NA	NA	4
SLC8A1	NA	NA	NA	NA	0.35523	0.450576	0.52038	0.402614	0.272611	NA	NA	NA	0.253571	NA	NA	NA	NA	6
SLCO1C1	1.30975	NA	NA	NA	NA	NA	NA	NA	NA	NA	NA	NA	NA	NA	NA	NA	NA	1
SLIT2	NA	NA	NA	NA	NA	0.33607	NA	NA	NA	NA	NA	NA	NA	NA	NA	NA	NA	1
SLITRK5	NA	NA	0.62868	NA	NA	0.507015	NA	0.369122	NA	NA	NA	NA	0.272014	NA	NA	NA	NA	4
SMARCA2	NA	NA	NA	NA	NA	NA	NA	NA	0.279136	NA	NA	NA	NA	NA	NA	NA	NA	1
SMIM8	NA	NA	0.33447	NA	NA	NA	NA	NA	NA	NA	NA	NA	NA	NA	NA	NA	NA	1
SMPD3	NA	NA	0.298108	NA	NA	NA	NA	NA	NA	NA	NA	NA	NA	NA	NA	NA	NA	1
SMYD2	NA	NA	NA	NA	NA	0.255018	NA	NA	NA	NA	NA	NA	NA	NA	NA	NA	NA	1
SNAP25	NA	0.277283	0.468607	NA	NA	0.586463	0.303454	0.398937	0.250558	NA	NA	NA	NA	NA	NA	NA	NA	6
SNCA	NA	NA	NA	NA	NA	NA	NA	0.279393	NA	NA	NA	NA	NA	NA	NA	NA	NA	1
SNHG14	NA	NA	NA	NA	NA	NA	NA	NA	NA	NA	NA	NA	NA	0.250505	NA	NA	NA	1
SNHG6	NA	NA	0.440225	NA	NA	0.261176	NA	0.300368	NA	NA	NA	NA	NA	NA	NA	NA	NA	3
SNN	NA	NA	NA	NA	NA	0.288567	NA	0.337388	NA	NA	NA	NA	0.251939	NA	NA	NA	NA	3
SNRPD2	NA	NA	0.317647	NA	NA	NA	NA	NA	NA	NA	NA	NA	NA	NA	NA	NA	NA	1
SNRPN	NA	NA	NA	NA	NA	NA	NA	0.290961	NA	NA	NA	NA	NA	NA	NA	NA	NA	1
SNTG1	NA	NA	NA	NA	NA	0.31904	NA	NA	NA	NA	NA	NA	NA	NA	NA	NA	NA	1
SOD1	NA	0.427604	0.563097	NA	0.37568	0.382755	0.436774	0.676453	0.381307	0.354778	NA	0.494385	0.427225	0.474644	0.516481	NA	NA	12
SON	0.938266	0.389542	NA	NA	0.525465	0.663148	0.421573	0.395137	0.351679	0.294583	NA	0.514041	0.448895	0.420045	NA	NA	NA	11
SORL1	NA	NA	NA	NA	NA	NA	0.282922	NA	NA	NA	NA	NA	NA	NA	NA	NA	NA	1
SOX2	0.334902	NA	NA	NA	NA	NA	NA	NA	NA	NA	NA	NA	NA	NA	NA	NA	NA	1
SOX9	0.408807	NA	0.419355	NA	NA	0.308326	NA	NA	NA	NA	NA	NA	NA	NA	NA	NA	NA	3
SPARC	NA	0.836678	0.589197	NA	0.738135	0.5158	0.54293	0.396978	0.414261	0.501168	NA	NA	0.514364	0.480138	NA	NA	NA	10
SPARCL1	0.882963	0.430302	NA	NA	0.372992	NA	NA	0.272777	0.254864	NA	NA	NA	NA	0.341047	0.277607	NA	NA	7
SPCS1	NA	0.258171	NA	NA	NA	NA	NA	NA	NA	NA	NA	NA	0.272521	NA	NA	NA	NA	2
SPCS2	NA	0.34459	NA	NA	NA	NA	NA	0.279579	0.401224	NA	NA	NA	0.355913	NA	NA	NA	NA	4
SPINT2	NA	0.259845	0.321794	NA	NA	NA	0.265288	0.341901	0.277432	NA	NA	NA	0.332111	0.266601	0.453037	NA	NA	8
SPOCK1	NA	0.415319	0.825349	NA	0.251013	NA	0.282869	0.269599	0.376832	NA	NA	NA	0.262193	0.330401	0.612912	NA	NA	9
SPOCK3	NA	NA	NA	NA	NA	NA	NA	NA	NA	NA	NA	NA	NA	0.352008	NA	NA	NA	1
SPON1	NA	0.254577	0.425977	NA	NA	0.259347	0.339036	0.338552	0.290616	NA	NA	NA	NA	NA	NA	NA	NA	6
SPTAN1	NA	NA	NA	NA	NA	0.383307	0.333974	NA	0.299383	NA	NA	NA	0.457341	0.37582	NA	NA	NA	5
SPTBN1	NA	NA	NA	NA	NA	NA	NA	NA	0.354592	NA	NA	NA	NA	NA	NA	NA	NA	1
SQLE	NA	0.36663	NA	NA	0.25273	0.482835	NA	0.508302	0.51605	0.40475	NA	NA	0.47824	0.349788	0.558816	NA	NA	9
SREBF2	NA	NA	NA	NA	NA	0.273801	NA	NA	NA	NA	NA	NA	0.307416	NA	NA	NA	NA	2
SRP14	NA	0.61667	NA	NA	0.364902	0.345271	0.493315	0.678682	0.641639	0.460759	NA	0.605	0.513066	0.474919	0.87963	NA	NA	11
SRP9	NA	0.299859	0.286297	NA	NA	NA	NA	0.542776	0.357405	0.281114	NA	NA	0.285217	NA	NA	NA	NA	6
SRSF11	NA	NA	NA	NA	NA	0.336636	0.286159	NA	NA	NA	NA	NA	NA	NA	NA	NA	NA	2
SRSF3	NA	NA	0.274242	NA	NA	NA	NA	NA	0.286602	NA	NA	NA	NA	NA	NA	NA	NA	2
SSB	NA	NA	NA	NA	NA	NA	NA	NA	0.28598	NA	NA	NA	NA	NA	NA	NA	NA	1
SSTR1	NA	NA	NA	NA	0.272945	0.445858	NA	0.301924	NA	NA	NA	NA	NA	NA	0.25558	NA	NA	4
SSTR2	NA	0.458873	NA	NA	0.529841	0.531551	0.332668	0.326749	0.287679	NA	NA	NA	0.284993	NA	0.403202	NA	NA	8
ST8SIA2	NA	NA	NA	NA	NA	NA	NA	NA	0.288368	NA	NA	NA	NA	NA	NA	NA	NA	1
ST8SIA3	NA	NA	NA	NA	NA	0.273614	NA	NA	NA	NA	NA	NA	NA	NA	NA	NA	NA	1
STARD4	0.367696	NA	NA	NA	NA	NA	NA	NA	NA	NA	NA	NA	NA	NA	NA	NA	NA	1
STK31	NA	NA	NA	NA	0.285155	0.269409	0.273987	NA	NA	NA	NA	NA	NA	NA	NA	NA	NA	3
STMN1	1.20169	3.1102	3.57944	3.89395	2.94878	3.21274	2.82041	3.962	3.19713	2.54129	4.05833	2.37641	2.61006	2.42724	3.51262	NA	NA	15
STMN2	2.19973	3.61717	4.91054	5.38787	4.02388	4.47745	3.81195	4.83859	3.68424	2.83864	5.00132	3.71681	3.48344	2.9526	4.7642	NA	NA	15
STMN4	NA	0.700225	NA	NA	NA	0.501796	0.35442	0.810478	0.903433	0.533831	1.8126	0.679244	0.974428	0.744348	1.07772	NA	NA	11
STT3B	NA	0.314167	NA	NA	NA	0.277804	NA	NA	NA	NA	NA	NA	NA	NA	NA	NA	NA	2
STX3	NA	NA	NA	NA	NA	0.284046	NA	NA	NA	NA	NA	NA	NA	NA	NA	NA	NA	1
STXBP1	NA	NA	NA	NA	NA	0.306469	NA	0.409564	0.293966	NA	NA	NA	0.304236	NA	NA	NA	NA	4
SUB1	NA	0.288796	0.404314	NA	NA	NA	NA	0.4135	0.366326	NA	NA	NA	0.255587	0.259823	0.449117	NA	NA	7
SUMO2	NA	NA	NA	NA	NA	NA	NA	0.462595	0.320441	NA	NA	NA	0.319726	NA	NA	NA	NA	3
SUMO3	NA	NA	NA	NA	NA	NA	NA	0.284511	NA	NA	NA	NA	NA	NA	NA	NA	NA	1
SV2A	NA	NA	NA	NA	NA	NA	NA	0.281026	0.307152	NA	NA	NA	0.338879	0.252926	0.384339	NA	NA	5
SYBU	NA	NA	NA	NA	NA	NA	NA	0.269135	0.296043	NA	NA	NA	NA	NA	NA	NA	NA	2
SYN3	NA	NA	NA	NA	0.311092	0.411802	0.411031	NA	NA	NA	NA	NA	NA	NA	NA	NA	NA	3
SYNE1	NA	NA	NA	NA	0.386025	0.660044	0.408089	0.459792	0.48563	NA	NA	NA	0.330318	NA	NA	NA	NA	6
SYNPR	NA	NA	0.290121	NA	NA	NA	NA	0.307442	NA	NA	NA	NA	0.342197	0.295157	NA	NA	NA	4
SYP	NA	NA	NA	NA	0.296818	0.376232	0.276341	0.260206	NA	NA	NA	NA	NA	NA	NA	NA	NA	4
SYT1	0.635272	1.49377	1.13671	NA	1.05696	1.01494	1.30375	1.12755	1.37803	1.38635	NA	1.23624	1.30135	1.05771	1.96905	NA	NA	13
SYT11	NA	0.368605	NA	NA	0.332904	0.443532	0.289096	0.455804	0.358697	NA	NA	NA	0.428859	0.275447	NA	NA	NA	8
SYT13	NA	0.323199	NA	NA	0.255275	0.411892	NA	0.540136	0.486872	NA	NA	NA	0.564888	0.422688	0.707526	NA	NA	8
SYT4	NA	0.936562	1.55818	NA	1.24047	1.36643	0.634462	1.48863	1.4362	1.02046	2.69022	1.16088	1.25056	0.942475	1.75429	NA	NA	13
TAFA1	NA	NA	0.375237	NA	NA	0.255007	NA	0.253658	0.295682	NA	NA	NA	NA	NA	NA	NA	NA	4
TAGLN3	NA	NA	NA	NA	NA	NA	NA	0.326621	NA	NA	NA	NA	NA	NA	NA	NA	NA	1
TAOK3	NA	NA	0.407488	NA	NA	0.324274	NA	NA	NA	NA	NA	NA	NA	NA	NA	NA	NA	2
TARBP1	NA	NA	NA	NA	0.4493	0.83933	0.385992	NA	NA	NA	NA	NA	NA	NA	NA	NA	NA	3
TBCB	NA	0.342629	NA	NA	NA	NA	0.29582	0.427345	0.333307	NA	NA	NA	0.318922	0.27262	0.591395	NA	NA	7
TCAF1	NA	NA	0.460449	NA	NA	NA	NA	0.281945	0.368094	NA	NA	NA	NA	NA	NA	NA	NA	3
TCEAL2	NA	0.378716	NA	NA	NA	NA	0.274683	0.404421	0.41257	NA	NA	NA	0.512935	0.307799	0.557164	NA	NA	7
TCEAL4	NA	0.428093	NA	NA	0.280552	0.252657	0.313429	0.450705	0.441176	NA	NA	NA	0.435202	0.330057	0.642796	NA	NA	9
TCF4	NA	0.287918	NA	NA	0.312298	0.785908	0.348313	0.539434	0.815649	NA	NA	NA	NA	NA	NA	NA	NA	6
TCP1	NA	NA	NA	NA	NA	NA	NA	NA	0.272629	NA	NA	NA	NA	NA	NA	NA	NA	1
TDRD3	0.274455	NA	NA	NA	NA	NA	NA	NA	NA	NA	NA	NA	NA	NA	NA	NA	NA	1
TENM2	NA	NA	NA	NA	NA	NA	NA	0.412804	NA	NA	NA	NA	NA	NA	NA	NA	NA	1
TERF2IP	NA	0.298519	NA	NA	NA	NA	NA	0.455501	0.457515	NA	NA	NA	NA	NA	NA	NA	NA	3
TGFB2	NA	NA	NA	NA	NA	NA	0.29046	NA	NA	NA	NA	NA	NA	NA	NA	NA	NA	1
THBS1	NA	NA	0.399223	NA	NA	0.295593	NA	0.257419	NA	NA	NA	NA	NA	NA	NA	NA	NA	3
THRB	NA	NA	NA	NA	0.301308	0.39162	NA	NA	NA	NA	NA	NA	NA	NA	NA	NA	NA	2
THSD7A	NA	NA	NA	NA	NA	0.265286	NA	NA	NA	NA	NA	NA	0.568663	0.406908	NA	NA	NA	3
THUMPD3-AS1	NA	NA	NA	NA	0.279642	0.252915	NA	NA	NA	NA	NA	NA	NA	NA	NA	NA	NA	2
THY1	NA	0.270368	0.338697	NA	0.269536	NA	NA	0.368451	0.314218	NA	NA	NA	0.276438	0.259393	NA	NA	NA	7
TIA1	0.265557	NA	NA	NA	NA	0.466767	NA	NA	NA	NA	NA	NA	NA	NA	NA	NA	NA	2
TIAM1	NA	NA	NA	NA	NA	0.361622	0.284742	NA	NA	NA	NA	NA	NA	0.326764	NA	NA	NA	3
TIMP2	NA	0.595531	0.643633	NA	0.536082	0.641906	0.447039	0.570506	0.595511	NA	NA	NA	0.7029	0.519716	NA	NA	NA	9
TLE5	NA	NA	NA	NA	NA	NA	NA	0.255097	NA	NA	NA	NA	NA	NA	NA	NA	NA	1
TM2D3	NA	0.294898	NA	NA	NA	NA	NA	NA	0.268531	NA	NA	NA	NA	NA	NA	NA	NA	2
TM4SF18	NA	0.346018	NA	NA	NA	NA	NA	NA	NA	NA	NA	NA	NA	NA	NA	NA	NA	1
TM6SF1	NA	NA	NA	NA	NA	0.304859	NA	NA	NA	NA	NA	NA	NA	NA	NA	NA	NA	1
TM9SF2	NA	NA	NA	NA	NA	NA	NA	NA	0.373648	NA	NA	NA	NA	NA	NA	NA	NA	1
TM9SF3	NA	NA	NA	NA	NA	NA	NA	NA	0.293993	NA	NA	NA	0.25348	NA	NA	NA	NA	2
TMA7	NA	NA	NA	NA	NA	NA	NA	NA	NA	NA	NA	NA	NA	NA	0.381816	NA	NA	1
TMBIM6	NA	0.659506	NA	NA	0.411379	0.443597	0.293236	0.436172	0.590152	0.377724	NA	NA	0.589539	0.36504	NA	NA	NA	9
TMED10	NA	0.278747	NA	NA	NA	NA	NA	0.252837	0.268589	NA	NA	NA	NA	NA	NA	NA	NA	3
TMEFF2	NA	NA	0.65299	NA	0.345557	0.380574	0.311147	0.363931	NA	NA	NA	NA	NA	0.327497	NA	NA	NA	6
TMEM108	NA	0.288036	NA	NA	NA	NA	NA	NA	NA	NA	NA	NA	0.266632	NA	NA	NA	NA	2
TMEM132B	NA	NA	0.499087	NA	0.297736	0.425019	0.296697	0.3633	NA	NA	NA	NA	NA	NA	NA	NA	NA	5
TMEM14A	NA	0.565412	0.639985	NA	0.454074	0.555254	0.42334	0.582656	0.537306	0.678897	NA	NA	0.523955	0.4026	0.646202	NA	NA	11
TMEM14B	NA	NA	NA	NA	NA	NA	NA	NA	0.272883	NA	NA	NA	NA	NA	NA	NA	NA	1
TMEM150C	NA	0.460166	NA	NA	0.383492	0.609744	0.454619	0.411047	0.538467	NA	NA	NA	0.533767	0.394229	0.875829	NA	NA	9
TMEM158	NA	0.278839	0.419067	NA	NA	0.278515	NA	0.327548	0.267221	NA	NA	NA	0.281049	NA	0.352351	NA	NA	7
TMEM161B-AS1	NA	NA	NA	NA	0.309972	0.311613	0.280486	0.3422	0.298539	NA	NA	NA	NA	NA	NA	NA	NA	5
TMEM168	NA	0.292323	NA	NA	NA	0.286539	NA	NA	NA	NA	NA	NA	NA	NA	NA	NA	NA	2
TMEM181	NA	NA	NA	NA	NA	0.259864	NA	NA	NA	NA	NA	NA	NA	NA	NA	NA	NA	1
TMEM245	NA	NA	0.436915	NA	NA	0.335985	NA	NA	0.321044	NA	NA	NA	NA	NA	NA	NA	NA	3
TMEM246	NA	NA	0.271244	NA	NA	NA	NA	NA	NA	NA	NA	NA	NA	NA	NA	NA	NA	1
TMEM258	NA	0.276885	NA	NA	NA	NA	NA	0.266256	0.265083	NA	NA	NA	NA	NA	NA	NA	NA	3
TMEM35A	NA	0.31313	NA	NA	NA	0.289515	NA	0.370338	0.473463	NA	NA	NA	0.403427	0.310292	0.653663	NA	NA	7
TMEM50A	NA	0.759872	NA	NA	0.43369	0.441621	0.51496	0.515646	0.79594	0.50993	1.20362	NA	0.671362	0.512489	0.795541	NA	NA	11
TMEM59	NA	0.290875	NA	NA	0.303062	0.328624	NA	0.311297	0.342594	NA	NA	NA	0.33377	NA	NA	NA	NA	6
TMEM59L	NA	NA	NA	NA	NA	NA	NA	NA	NA	NA	NA	NA	0.253566	NA	NA	NA	NA	1
TMOD1	NA	NA	NA	NA	NA	0.252028	NA	NA	NA	NA	NA	NA	NA	NA	NA	NA	NA	1
TMOD2	NA	NA	NA	NA	NA	0.264597	NA	0.299883	NA	NA	NA	NA	NA	NA	NA	NA	NA	2
TMSB10	0.67225	0.577732	1.16948	NA	0.614592	0.772223	0.937144	1.53739	0.82822	0.865112	NA	0.946907	1.07203	0.941593	1.66923	NA	NA	13
TMSB4X	0.355927	1.44295	2.57911	NA	1.48382	1.77724	1.75756	2.69608	1.63254	1.54668	NA	1.61154	2.00442	2.17417	2.77093	NA	NA	13
TMX3	NA	NA	NA	NA	NA	0.267829	NA	NA	NA	NA	NA	NA	NA	NA	NA	NA	NA	1
TMX4	NA	0.431389	NA	NA	0.299013	0.333619	NA	0.380487	0.357529	NA	NA	NA	0.367572	0.269042	NA	NA	NA	7
TNR	NA	NA	NA	NA	NA	NA	0.268085	NA	NA	NA	NA	NA	NA	NA	NA	NA	NA	1
TOM1L2	0.388483	NA	NA	NA	NA	NA	NA	NA	NA	NA	NA	NA	NA	NA	NA	NA	NA	1
TOMM20	NA	0.510096	0.600297	NA	0.258126	0.305663	0.30412	0.806207	0.587702	0.518661	NA	NA	0.70529	0.481011	0.818103	NA	NA	11
TOMM7	NA	NA	0.300643	NA	NA	NA	NA	0.312463	0.256097	NA	NA	NA	0.262091	0.266713	NA	NA	NA	5
TOP2B	NA	NA	NA	NA	NA	NA	NA	NA	0.3196	NA	NA	NA	NA	NA	NA	NA	NA	1
TP53I11	NA	NA	NA	NA	NA	NA	NA	0.297093	NA	NA	NA	NA	NA	NA	NA	NA	NA	1
TPM3	NA	0.269378	NA	NA	NA	0.346987	0.319449	0.387345	0.316534	NA	NA	NA	0.363664	NA	NA	NA	NA	6
TPM4	NA	NA	0.295392	NA	NA	0.275129	NA	0.315479	0.260398	NA	NA	NA	NA	NA	NA	NA	NA	4
TPT1	NA	0.938013	0.938957	2.23623	0.640202	0.832222	0.920866	1.45317	0.884826	0.874828	NA	NA	1.11306	0.984357	1.36512	NA	NA	12
TRA2A	NA	NA	NA	NA	0.37816	0.590376	0.346146	NA	NA	NA	NA	NA	NA	NA	NA	NA	NA	3
TRIM2	NA	0.29656	NA	NA	0.336837	0.624788	0.318742	0.413821	0.321782	NA	NA	NA	NA	NA	NA	NA	NA	6
TRIM52	NA	NA	NA	NA	NA	0.26067	NA	NA	NA	NA	NA	NA	NA	NA	NA	NA	NA	1
TRIM67	NA	NA	NA	NA	NA	0.28407	NA	NA	NA	NA	NA	NA	NA	NA	NA	NA	NA	1
TRIM9	0.608187	NA	0.336096	NA	NA	0.264312	NA	NA	NA	NA	NA	NA	NA	0.453343	NA	NA	NA	4
TRPC1	NA	NA	NA	NA	NA	0.338534	NA	NA	NA	NA	NA	NA	NA	NA	NA	NA	NA	1
TRPC4	NA	NA	NA	NA	NA	0.384676	NA	NA	NA	NA	NA	NA	NA	NA	NA	NA	NA	1
TSC22D1	NA	NA	NA	NA	NA	NA	NA	0.38259	0.339373	NA	NA	NA	0.253729	NA	NA	NA	NA	3
TSPAN13	NA	0.313307	NA	NA	NA	0.348167	NA	0.473728	0.401837	NA	NA	NA	0.428745	0.327605	NA	NA	NA	6
TSPAN3	NA	NA	NA	NA	NA	NA	NA	NA	0.342049	NA	NA	NA	0.407894	NA	NA	NA	NA	2
TSPAN5	NA	NA	NA	NA	NA	NA	NA	0.368226	0.295153	0.265105	NA	NA	0.300828	NA	NA	NA	NA	4
TSPAN7	0.381947	0.82127	0.596227	NA	0.585476	0.639832	0.605815	0.830071	0.831979	0.527881	1.25473	0.809707	0.697206	0.631795	0.659188	NA	NA	14
TTC14	NA	NA	NA	NA	0.337665	0.320285	0.257759	NA	NA	NA	NA	NA	NA	NA	NA	NA	NA	3
TTC3	NA	0.351775	NA	NA	0.411148	0.653597	0.337045	0.294842	0.467239	0.574516	NA	NA	NA	0.361261	NA	NA	NA	8
TTC9B	NA	0.265219	0.477353	NA	NA	0.349349	0.289943	0.52938	0.261373	NA	NA	NA	0.254564	0.275784	0.458129	NA	NA	9
TTLL7	NA	NA	NA	NA	0.54939	0.845446	0.385161	0.263427	NA	NA	NA	NA	NA	NA	NA	NA	NA	4
TTTY14	NA	0.300345	0.311985	NA	NA	NA	NA	0.291084	0.296049	NA	NA	NA	NA	NA	NA	NA	NA	4
TUBA1A	NA	NA	3.11884	NA	NA	2.02302	0.620875	2.02001	2.04678	NA	NA	NA	1.25723	NA	2.40472	NA	NA	7
TUBA1B	NA	0.50939	0.691591	NA	0.530269	0.831274	0.659817	1.37561	0.773835	0.603939	NA	NA	0.770364	0.514925	1.19119	NA	NA	11
TUBB	NA	0.299143	NA	NA	NA	0.782957	0.469742	1.39624	1.24469	NA	2.58791	NA	0.887516	0.441975	1.44975	NA	NA	9
TUBB2A	NA	0.416389	0.367785	NA	NA	0.797666	0.548902	1.26007	1.41249	0.840232	NA	NA	1.1791	0.40557	1.69915	NA	NA	10
TUBB2B	NA	0.564413	NA	3.60736	0.50373	1.4008	0.965135	2.16879	1.57446	1.1662	1.23697	NA	1.35656	0.554338	2.17632	NA	NA	12
TUG1	0.458485	NA	NA	NA	NA	0.367067	NA	NA	NA	NA	NA	NA	NA	NA	NA	NA	NA	2
TUSC3	NA	0.580437	NA	NA	0.371333	0.545064	0.493289	0.628784	0.588652	0.573979	NA	NA	0.66216	0.627517	0.695387	NA	NA	10
TXN	NA	0.367215	0.452388	NA	0.328595	0.313412	0.405619	0.530081	0.389885	NA	NA	NA	0.400744	0.34074	0.497447	NA	NA	10
TXNIP	0.415021	NA	NA	NA	NA	NA	NA	NA	NA	NA	NA	NA	NA	NA	NA	NA	NA	1
UACA	NA	NA	NA	NA	0.390367	0.523418	NA	NA	NA	NA	NA	NA	NA	NA	NA	NA	NA	2
UBA52	NA	NA	0.331972	NA	NA	NA	NA	0.400709	NA	NA	NA	NA	NA	NA	NA	NA	NA	2
UBB	NA	0.654943	NA	NA	0.314383	0.392891	0.594055	0.969998	0.655086	0.629881	NA	NA	0.690671	0.546134	0.68505	NA	NA	10
UBC	NA	0.724101	NA	NA	0.525013	0.584368	0.647071	0.956969	0.903852	NA	NA	NA	0.631882	0.572042	0.917968	NA	NA	9
UBE2G2	0.541132	NA	0.262973	NA	NA	0.314547	NA	NA	NA	NA	NA	NA	NA	NA	NA	NA	NA	3
UBE2K	NA	NA	NA	NA	NA	NA	NA	NA	0.281239	NA	NA	NA	NA	NA	NA	NA	NA	1
UBE2V2	NA	NA	NA	NA	NA	NA	NA	0.265319	NA	NA	NA	NA	NA	NA	NA	NA	NA	1
UBE3A	NA	NA	NA	NA	NA	0.286453	NA	NA	NA	NA	NA	NA	NA	NA	NA	NA	NA	1
UBL5	NA	NA	NA	NA	NA	NA	0.267779	0.346039	NA	0.311458	NA	NA	0.277231	NA	NA	NA	NA	4
UBXN4	NA	NA	NA	NA	NA	0.303085	NA	NA	NA	NA	NA	NA	NA	NA	NA	NA	NA	1
UCHL1	NA	0.363468	NA	NA	NA	0.397072	0.561218	0.677416	0.547573	0.51367	NA	NA	0.54324	0.438792	NA	NA	NA	8
UFM1	NA	0.309877	NA	NA	0.291877	0.33767	0.282514	NA	0.291324	NA	NA	NA	NA	NA	NA	NA	NA	5
UNC5D	NA	NA	NA	NA	NA	0.437194	NA	NA	0.263938	NA	NA	NA	NA	NA	NA	NA	NA	2
UPF3A	0.488598	0.448479	NA	NA	0.57249	0.720633	0.507454	0.371023	NA	NA	NA	NA	0.341661	0.374512	NA	NA	NA	8
UQCR11	NA	NA	NA	NA	NA	NA	NA	0.284395	NA	NA	NA	NA	NA	NA	NA	NA	NA	1
UQCRB	NA	0.308638	0.397342	NA	NA	0.253154	NA	0.383678	0.277912	NA	NA	NA	0.320338	0.310376	NA	NA	NA	7
UQCRC2	0.332746	NA	NA	NA	NA	NA	NA	NA	NA	NA	NA	NA	NA	NA	NA	NA	NA	1
UQCRH	NA	NA	0.520046	NA	NA	NA	0.315606	0.454261	0.339586	NA	NA	NA	0.442351	0.363192	NA	NA	NA	6
VAMP2	NA	NA	NA	NA	NA	NA	NA	0.455024	NA	NA	NA	NA	NA	NA	NA	NA	NA	1
VCAN	NA	NA	NA	NA	NA	NA	NA	NA	0.275431	NA	NA	NA	NA	NA	NA	NA	NA	1
VDAC3	NA	NA	NA	NA	NA	NA	NA	NA	0.283445	NA	NA	NA	0.263638	NA	0.547515	NA	NA	3
VEGFA	0.834197	NA	NA	NA	NA	NA	NA	NA	NA	NA	NA	NA	NA	NA	NA	NA	NA	1
VIM	NA	0.272323	NA	NA	NA	NA	NA	NA	NA	NA	NA	NA	NA	NA	NA	NA	NA	1
VIP	NA	0.396637	NA	NA	NA	NA	NA	NA	NA	NA	NA	NA	NA	NA	NA	NA	NA	1
VMP1	NA	0.254191	NA	NA	NA	NA	NA	NA	NA	NA	NA	NA	NA	NA	NA	NA	NA	1
VOPP1	NA	NA	NA	NA	NA	0.305241	NA	0.321295	NA	NA	NA	NA	NA	NA	NA	NA	NA	2
VPS29	NA	NA	NA	NA	NA	NA	NA	NA	0.257347	NA	NA	NA	NA	NA	NA	NA	NA	1
VWC2L	NA	NA	NA	NA	0.261119	NA	NA	NA	NA	NA	NA	NA	NA	NA	NA	NA	NA	1
WASF1	NA	NA	NA	NA	NA	0.318377	0.282751	NA	0.312379	NA	NA	NA	0.257441	NA	0.364151	NA	NA	5
WDR17	NA	NA	NA	NA	NA	0.278405	NA	NA	NA	NA	NA	NA	NA	NA	NA	NA	NA	1
WDR47	NA	NA	NA	NA	NA	NA	NA	NA	NA	NA	NA	NA	NA	NA	0.297289	NA	NA	1
WSB1	1.72788	NA	NA	NA	NA	0.775181	NA	NA	0.28559	NA	NA	NA	NA	NA	NA	NA	NA	3
XKR4	NA	0.317292	0.638464	NA	0.480525	0.758096	0.420944	0.460398	0.334556	0.498203	NA	NA	NA	0.265653	NA	NA	NA	9
XPR1	NA	0.372465	NA	NA	NA	0.30383	0.36128	NA	0.478437	NA	NA	NA	0.469258	NA	0.599229	NA	NA	6
XRCC5	NA	NA	NA	NA	NA	NA	NA	NA	0.343714	NA	NA	NA	NA	NA	NA	NA	NA	1
YBX1	0.447163	1.28713	1.7548	2.36956	1.31128	1.43826	1.24951	1.78046	1.13723	0.922782	NA	1.39994	1.18932	1.13484	1.49047	NA	NA	14
YIPF4	NA	NA	NA	NA	NA	0.319557	NA	NA	0.262779	NA	NA	NA	NA	NA	NA	NA	NA	2
YPEL1	NA	NA	NA	NA	NA	0.310627	0.296392	0.285809	NA	NA	NA	NA	NA	NA	NA	NA	NA	3
YWHAB	NA	0.565839	0.468123	NA	0.29168	0.428764	0.4526	0.767057	0.701499	0.574575	NA	NA	0.538666	0.463556	NA	NA	NA	10
YWHAE	NA	0.302162	NA	NA	NA	NA	0.321724	0.558355	0.609714	0.454409	1.28368	NA	0.446511	0.42756	NA	NA	NA	8
YWHAG	NA	0.253006	NA	NA	NA	NA	NA	0.385001	0.441835	NA	NA	NA	0.307206	NA	0.645373	NA	NA	5
YWHAH	NA	0.284789	NA	NA	NA	NA	0.265783	0.451961	0.318139	NA	NA	NA	0.291486	NA	0.512204	NA	NA	6
YWHAQ	NA	0.299921	NA	NA	NA	0.287154	0.285631	0.753614	0.534839	0.531654	NA	NA	0.342846	0.270341	0.758121	NA	NA	9
YWHAZ	NA	0.85727	1.13965	1.90863	0.585548	0.668241	0.744617	1.15668	0.886977	0.693196	NA	0.744777	1.05455	0.765458	1.23513	NA	NA	13
Z83843.1	NA	NA	NA	NA	NA	0.258087	NA	NA	NA	NA	NA	NA	NA	NA	NA	NA	NA	1
Z94721.1	NA	NA	NA	NA	NA	0.310866	NA	NA	NA	NA	NA	NA	NA	NA	NA	NA	NA	1
ZBTB18	NA	NA	0.745353	NA	NA	0.599477	NA	0.365741	0.490322	NA	NA	NA	0.551493	NA	0.871379	NA	NA	6
ZDHHC11	NA	NA	0.257602	NA	NA	0.26751	NA	NA	NA	NA	NA	NA	NA	NA	NA	NA	NA	2
ZDHHC17	NA	NA	NA	NA	NA	0.312	NA	NA	NA	NA	NA	NA	NA	NA	NA	NA	NA	1
ZDHHC2	NA	NA	NA	NA	NA	0.317484	NA	NA	NA	NA	NA	NA	NA	NA	NA	NA	NA	1
ZEB2	NA	NA	NA	NA	NA	NA	NA	NA	0.380456	NA	NA	NA	NA	NA	NA	NA	NA	1
ZFAND5	NA	NA	NA	NA	NA	NA	NA	NA	0.307768	NA	NA	NA	NA	NA	NA	NA	NA	1
ZFAS1	NA	NA	0.514801	NA	NA	0.275946	0.256079	0.509529	0.254961	NA	NA	NA	0.279596	0.260783	0.409695	NA	NA	8
ZMAT1	0.346851	NA	NA	NA	NA	NA	NA	NA	NA	NA	NA	NA	NA	NA	NA	NA	NA	1
ZMYND8	NA	NA	NA	NA	NA	0.268532	NA	NA	NA	NA	NA	NA	NA	NA	NA	NA	NA	1
ZNF292	0.542299	NA	NA	NA	NA	0.319742	NA	NA	NA	NA	NA	NA	NA	NA	NA	NA	NA	2
ZNF337	NA	NA	0.50221	NA	0.508237	0.781556	0.35316	0.269576	NA	NA	NA	NA	NA	NA	NA	NA	NA	5
ZNF382	NA	NA	NA	NA	NA	0.270285	NA	NA	NA	NA	NA	NA	NA	NA	NA	NA	NA	1
ZNF608	0.342361	NA	NA	NA	NA	NA	NA	NA	NA	NA	NA	NA	NA	NA	NA	NA	NA	1
ZNF655	NA	NA	NA	NA	NA	0.257278	NA	NA	NA	NA	NA	NA	NA	NA	NA	NA	NA	1
ZNF704	NA	NA	NA	NA	0.254897	0.298036	NA	NA	NA	NA	NA	NA	NA	NA	NA	NA	NA	2
ZNF821	NA	NA	NA	NA	NA	0.252931	NA	NA	NA	NA	NA	NA	NA	NA	NA	NA	NA	1
ZNF84	NA	NA	NA	NA	NA	0.287173	NA	NA	NA	NA	NA	NA	NA	NA	NA	NA	NA	1
ZNF883	NA	NA	NA	NA	NA	0.286229	NA	NA	NA	NA	NA	NA	NA	NA	NA	NA	NA	1
ZXDC	0.282447	NA	NA	NA	NA	NA	NA	NA	NA	NA	NA	NA	NA	NA	NA	NA	NA	1
	113	492	352	34	419	746	468	641	670	238	49	92	528	403	325	0	1	17
STP_DEGs_down
AASS	NA	NA	-0.287388	NA	NA	NA	NA	NA	NA	NA	NA	NA	NA	NA	NA	NA	NA	1
ABI3BP	NA	NA	-0.374084	NA	NA	NA	NA	NA	NA	NA	NA	NA	NA	NA	NA	NA	NA	1
AC004158.1	NA	NA	NA	NA	-0.313078	-0.399049	-0.308798	NA	NA	NA	NA	NA	NA	NA	NA	NA	NA	3
AC008957.1	-1.14234	NA	NA	NA	NA	NA	NA	NA	NA	NA	NA	NA	NA	NA	NA	NA	NA	1
AC009554.1	-0.296925	NA	NA	NA	NA	NA	NA	NA	NA	NA	NA	NA	NA	NA	NA	NA	NA	1
AC011603.2	NA	-0.308434	NA	NA	-0.262072	-0.285301	NA	NA	NA	NA	NA	NA	NA	NA	NA	NA	NA	3
AC019197.1	NA	NA	NA	NA	NA	NA	NA	-0.292136	NA	NA	NA	NA	NA	NA	NA	NA	NA	1
AC020637.1	NA	NA	NA	NA	NA	NA	NA	NA	NA	-0.941347	NA	NA	NA	NA	NA	NA	NA	1
AC073050.1	NA	NA	NA	NA	NA	NA	-0.296591	NA	NA	NA	NA	NA	NA	NA	NA	NA	NA	1
AC093110.1	NA	NA	-0.257989	NA	NA	NA	NA	-0.320887	NA	NA	NA	NA	NA	NA	NA	NA	NA	2
AC098850.3	NA	NA	-0.327546	NA	NA	NA	NA	NA	NA	NA	NA	NA	NA	NA	NA	NA	NA	1
ACKR3	NA	NA	NA	NA	NA	NA	NA	NA	NA	NA	NA	NA	NA	-0.257168	NA	NA	NA	1
ADAMTS9	NA	NA	NA	NA	NA	-0.271538	NA	NA	NA	NA	NA	NA	NA	NA	NA	NA	NA	1
ADAMTSL1	NA	NA	NA	NA	NA	NA	NA	-0.371338	NA	NA	NA	NA	NA	NA	NA	NA	NA	1
ADARB2	NA	NA	NA	NA	NA	NA	NA	NA	NA	NA	NA	NA	-0.289539	NA	NA	NA	NA	1
ADGRG1	-0.946552	NA	NA	NA	NA	NA	NA	NA	NA	NA	NA	NA	NA	NA	NA	NA	NA	1
ADRA2A	NA	NA	NA	NA	NA	NA	-0.279668	NA	NA	NA	NA	NA	NA	NA	NA	NA	NA	1
AFDN	NA	NA	NA	NA	NA	NA	NA	-0.386572	NA	NA	NA	NA	NA	NA	NA	NA	NA	1
AFF3	NA	NA	NA	NA	NA	NA	NA	-0.588246	NA	NA	NA	NA	NA	NA	NA	NA	NA	1
AGAP1	NA	NA	NA	NA	NA	NA	NA	-0.350643	NA	NA	NA	NA	NA	NA	NA	NA	NA	1
AGT	-0.251312	NA	NA	NA	NA	NA	NA	NA	NA	NA	NA	NA	NA	NA	NA	NA	NA	1
AKAP9	NA	-0.325823	NA	NA	-0.400364	NA	NA	-0.250421	NA	NA	NA	NA	NA	-0.258842	NA	NA	NA	4
ANK3	NA	NA	NA	NA	NA	NA	NA	-0.48088	NA	NA	NA	NA	NA	NA	NA	NA	NA	1
ANKRD36	NA	NA	-0.588869	NA	NA	NA	NA	-0.475084	NA	NA	NA	NA	NA	NA	NA	NA	NA	2
ANKRD36B	NA	NA	-0.457166	NA	NA	NA	NA	-0.29082	NA	NA	NA	NA	NA	NA	NA	NA	NA	2
ANKRD36C	NA	-0.289504	NA	NA	-0.301736	-0.265964	-0.292069	-0.50799	NA	NA	NA	NA	-0.297335	NA	NA	NA	NA	6
ANLN	NA	NA	NA	NA	-0.289067	NA	NA	NA	NA	NA	NA	NA	NA	NA	NA	NA	NA	1
AP001825.1	NA	NA	NA	NA	NA	-0.305715	NA	NA	NA	NA	NA	NA	NA	NA	NA	NA	NA	1
APOD	NA	NA	NA	NA	NA	NA	NA	NA	NA	NA	NA	NA	NA	NA	-0.355433	NA	NA	1
ARHGAP21	NA	-0.265792	NA	NA	NA	NA	-0.292281	NA	NA	NA	NA	NA	NA	NA	NA	NA	NA	2
ATRX	NA	NA	NA	NA	-0.318081	NA	NA	NA	NA	NA	NA	NA	NA	-0.254688	NA	NA	NA	2
AUTS2	NA	NA	-0.66277	NA	NA	-0.50706	-0.518471	-1.04619	NA	NA	NA	NA	NA	NA	NA	NA	NA	4
BACH2	NA	NA	NA	NA	NA	-0.268098	NA	-0.458372	NA	NA	NA	NA	NA	NA	NA	NA	NA	2
BCAN	NA	NA	NA	NA	NA	NA	NA	NA	NA	NA	NA	NA	NA	NA	-0.679329	NA	NA	1
BPTF	NA	NA	-0.548841	NA	-0.296963	NA	NA	NA	NA	NA	NA	NA	NA	NA	NA	NA	NA	2
CACNA2D3	NA	NA	-0.52439	NA	NA	NA	NA	NA	NA	NA	NA	NA	NA	NA	NA	NA	NA	1
CCDC144B	NA	NA	NA	NA	NA	-0.292853	NA	NA	NA	NA	NA	NA	NA	NA	NA	NA	NA	1
CCDC171	NA	NA	-0.410086	NA	NA	NA	NA	NA	NA	NA	NA	NA	NA	NA	NA	NA	NA	1
CCDC88A	NA	NA	NA	NA	NA	NA	NA	NA	NA	NA	NA	NA	-0.588473	NA	NA	NA	NA	1
CCSER1	NA	NA	NA	NA	NA	NA	NA	NA	NA	NA	-0.786748	NA	-0.43555	-0.312022	NA	NA	NA	3
CD81	-0.46727	NA	NA	NA	NA	NA	NA	NA	NA	NA	NA	NA	NA	NA	NA	NA	NA	1
CDH18	NA	NA	NA	NA	NA	NA	NA	NA	-0.281303	NA	NA	NA	NA	NA	NA	NA	NA	1
CDH2	NA	NA	-0.542638	NA	NA	NA	NA	-0.254103	NA	NA	NA	NA	NA	NA	NA	NA	NA	2
CDH4	NA	NA	NA	NA	NA	NA	-0.616798	NA	NA	NA	NA	NA	NA	NA	NA	NA	NA	1
CDK5R1	NA	NA	NA	NA	-0.430807	NA	NA	NA	NA	NA	NA	NA	NA	NA	NA	NA	NA	1
CEP350	NA	NA	NA	NA	-0.251477	NA	NA	NA	NA	NA	NA	NA	NA	NA	NA	NA	NA	1
CHD7	NA	NA	NA	NA	NA	NA	NA	NA	NA	NA	NA	NA	-0.497249	NA	NA	NA	NA	1
CNTN4	NA	NA	NA	NA	-0.67987	-1.01301	-0.299365	NA	NA	NA	NA	NA	NA	NA	NA	NA	NA	3
CNTNAP2	NA	NA	NA	NA	NA	NA	NA	-0.27723	NA	NA	NA	NA	NA	NA	NA	NA	NA	1
COL9A1	NA	NA	NA	NA	NA	NA	NA	NA	NA	NA	NA	NA	NA	NA	-0.549016	NA	NA	1
COL9A3	NA	NA	NA	NA	-0.262272	NA	NA	NA	NA	NA	NA	NA	NA	NA	-0.326397	NA	NA	2
CRMP1	NA	NA	NA	NA	-0.291789	NA	NA	NA	NA	NA	NA	NA	NA	NA	NA	NA	NA	1
CST3	-1.37373	NA	NA	NA	NA	NA	NA	NA	NA	NA	NA	NA	NA	NA	NA	NA	NA	1
CTNNA3	NA	NA	NA	NA	NA	NA	NA	NA	-0.291154	NA	NA	NA	NA	NA	NA	NA	NA	1
CTNND2	NA	NA	-0.331998	NA	NA	NA	-0.3091	-0.570963	NA	NA	NA	NA	NA	NA	NA	NA	NA	3
CUX1	NA	NA	NA	NA	NA	NA	-0.264632	NA	NA	NA	NA	NA	NA	NA	NA	NA	NA	1
DCLK2	NA	NA	NA	NA	NA	NA	NA	NA	NA	NA	NA	NA	-0.560469	-0.465721	NA	NA	NA	2
DCX	NA	NA	NA	NA	NA	NA	NA	NA	NA	NA	NA	NA	-0.254674	NA	NA	NA	NA	1
DLX6-AS1	NA	NA	NA	NA	NA	NA	NA	NA	NA	NA	NA	NA	-0.613223	-0.324996	NA	NA	NA	2
DMD	NA	NA	NA	NA	NA	NA	NA	-0.437698	-0.371734	NA	NA	NA	NA	NA	NA	NA	NA	2
DNER	-0.655007	NA	NA	NA	NA	NA	NA	NA	NA	NA	NA	NA	NA	NA	NA	NA	NA	1
DNM3	NA	NA	NA	NA	NA	-0.355979	NA	NA	NA	NA	NA	NA	NA	NA	NA	NA	NA	1
DOCK9	NA	NA	NA	NA	NA	NA	NA	-0.270377	NA	NA	NA	NA	NA	NA	NA	NA	NA	1
DPP10	NA	NA	NA	NA	NA	-0.789662	NA	-0.581196	NA	NA	NA	NA	NA	NA	NA	NA	NA	2
DPY19L3	NA	NA	-0.389094	NA	NA	NA	NA	NA	NA	NA	NA	NA	NA	NA	NA	NA	NA	1
DST	NA	NA	NA	NA	-0.358926	NA	NA	-0.515417	NA	NA	NA	NA	NA	NA	NA	NA	NA	2
EEF1A1	-1.63811	NA	NA	NA	NA	NA	NA	NA	NA	NA	NA	NA	NA	NA	NA	NA	NA	1
EFNA5	NA	NA	NA	NA	NA	NA	NA	-0.396169	NA	NA	NA	NA	NA	NA	NA	NA	NA	1
EGFEM1P	NA	NA	NA	NA	NA	-0.280305	NA	NA	NA	NA	NA	NA	NA	NA	NA	NA	NA	1
EML1	NA	NA	NA	NA	NA	-0.331618	NA	NA	NA	NA	NA	NA	NA	NA	NA	NA	NA	1
ENO4	NA	NA	NA	NA	NA	NA	-0.273955	NA	NA	NA	NA	NA	NA	NA	NA	NA	NA	1
ENOX1	NA	NA	NA	NA	NA	-0.325732	NA	NA	NA	NA	NA	NA	NA	NA	NA	NA	NA	1
EPSTI1	-0.535761	-0.488045	-0.765266	NA	-0.776126	-0.869952	-0.723491	-0.301143	-0.432747	-0.554492	NA	NA	-0.727147	-0.947618	-0.493776	NA	NA	12
ERBB4	NA	NA	NA	NA	NA	NA	NA	NA	NA	NA	NA	NA	-1.20622	-0.698342	NA	NA	NA	2
ERC2	NA	NA	NA	NA	NA	-0.346967	NA	NA	NA	NA	NA	NA	NA	NA	NA	NA	NA	1
EYS	NA	NA	NA	NA	NA	NA	NA	NA	NA	NA	NA	NA	-0.278438	NA	NA	NA	NA	1
FAM230C	NA	NA	NA	NA	NA	NA	NA	NA	NA	-0.261537	NA	NA	NA	NA	NA	NA	NA	1
FAT3	NA	NA	NA	NA	-0.362173	NA	NA	NA	NA	NA	NA	NA	NA	NA	NA	NA	NA	1
FGFBP3	NA	NA	NA	NA	-0.474315	NA	NA	NA	NA	NA	NA	NA	NA	NA	NA	NA	NA	1
FLRT2	NA	NA	NA	NA	-0.463028	-0.273247	-0.577532	NA	NA	NA	NA	NA	NA	NA	NA	NA	NA	3
FNBP1L	NA	-0.367092	NA	NA	NA	NA	NA	-0.394728	NA	NA	NA	NA	NA	NA	NA	NA	NA	2
FRMD4B	NA	NA	NA	NA	-0.384841	-0.685844	-0.758964	-0.3757	NA	NA	NA	NA	NA	NA	NA	NA	NA	4
FUBP1	NA	NA	NA	NA	NA	NA	NA	-0.254934	NA	NA	NA	NA	NA	NA	NA	NA	NA	1
GAD1	NA	NA	NA	NA	NA	NA	NA	NA	NA	NA	NA	NA	-0.314476	-0.586641	NA	NA	NA	2
GOLGA8B	NA	NA	-0.296278	NA	NA	NA	NA	NA	NA	NA	NA	NA	NA	NA	NA	NA	NA	1
GPC2	NA	NA	NA	NA	-0.27911	NA	-0.258202	NA	NA	NA	NA	NA	NA	NA	NA	NA	NA	2
GPM6B	-0.482296	NA	NA	NA	NA	NA	NA	NA	NA	NA	NA	NA	NA	NA	NA	NA	NA	1
GRID2	NA	NA	NA	NA	NA	-0.364921	NA	NA	NA	NA	NA	NA	NA	NA	NA	NA	NA	1
GRIK2	NA	NA	NA	NA	-0.523338	-0.92406	NA	NA	NA	NA	NA	NA	NA	NA	NA	NA	NA	2
HERC2P2	NA	NA	-0.37931	NA	NA	NA	NA	NA	NA	NA	NA	NA	NA	NA	NA	NA	NA	1
HES5	NA	NA	NA	NA	NA	NA	NA	NA	NA	NA	NA	NA	NA	NA	-0.302096	NA	NA	1
IGFBP2	-0.522888	NA	NA	NA	NA	NA	NA	NA	NA	NA	NA	NA	NA	NA	NA	NA	NA	1
IL7	NA	NA	-0.366695	NA	NA	-0.261392	-0.272419	NA	NA	NA	NA	NA	NA	NA	NA	NA	NA	3
ISLR2	NA	-0.486043	NA	NA	-0.603214	-0.355584	-0.382641	NA	NA	NA	NA	NA	NA	NA	NA	NA	NA	4
KAZN	NA	NA	NA	NA	NA	NA	NA	-0.40545	NA	NA	NA	NA	NA	NA	NA	NA	NA	1
KCND2	NA	NA	NA	NA	NA	NA	NA	NA	NA	NA	NA	NA	NA	NA	-0.493126	NA	NA	1
KCNQ5	NA	NA	NA	NA	NA	-0.563539	NA	NA	NA	NA	NA	NA	NA	NA	NA	NA	NA	1
KHDRBS2	NA	NA	NA	NA	-0.25525	-0.606478	NA	-0.297557	NA	NA	NA	NA	NA	NA	NA	NA	NA	3
KIAA1841	-0.287141	-0.434644	-0.320901	NA	-0.298629	NA	NA	-0.288283	-0.279339	NA	NA	NA	-0.333413	-0.394285	-0.345074	NA	NA	9
KLF12	NA	NA	NA	NA	NA	NA	NA	NA	NA	NA	-0.825964	NA	NA	NA	NA	NA	NA	1
KLHL1	NA	NA	NA	NA	NA	NA	NA	-0.322853	NA	NA	NA	NA	NA	NA	NA	NA	NA	1
KLHL29	NA	NA	NA	NA	NA	NA	-0.263282	NA	NA	NA	NA	NA	NA	NA	NA	NA	NA	1
KMT2C	NA	NA	-0.488269	NA	NA	NA	NA	-0.49103	NA	NA	NA	NA	NA	NA	NA	NA	NA	2
LMO7	NA	NA	-0.434135	NA	NA	NA	NA	-0.443482	NA	NA	NA	NA	NA	NA	NA	NA	NA	2
LRCH1	NA	NA	NA	NA	NA	-0.363047	NA	NA	NA	NA	NA	NA	NA	NA	NA	NA	NA	1
LRP1B	NA	NA	NA	NA	-0.632614	-1.68339	NA	-0.351741	NA	NA	NA	NA	NA	NA	NA	NA	NA	3
LRRC4C	NA	NA	NA	NA	-0.495975	-0.5661	NA	NA	NA	NA	NA	NA	NA	NA	NA	NA	NA	2
LRRN3	NA	NA	NA	NA	-0.275985	NA	NA	NA	NA	NA	NA	NA	NA	NA	NA	NA	NA	1
LSAMP	NA	NA	NA	NA	NA	-0.334129	NA	NA	NA	NA	NA	NA	NA	NA	NA	NA	NA	1
LUC7L3	NA	-0.406822	NA	NA	NA	NA	NA	-1.12695	NA	NA	NA	NA	NA	NA	NA	NA	NA	2
MACF1	NA	-0.260847	NA	NA	NA	NA	NA	NA	NA	NA	NA	NA	NA	NA	NA	NA	NA	1
MAF	NA	NA	NA	NA	NA	NA	NA	NA	NA	NA	NA	NA	NA	NA	NA	NA	-3.46172	1
MALAT1	NA	-0.96708	NA	NA	NA	NA	NA	-1.05534	NA	NA	NA	NA	-0.351509	NA	NA	NA	NA	3
MAML3	NA	NA	NA	NA	NA	-0.26854	NA	NA	NA	NA	NA	NA	NA	NA	NA	NA	NA	1
MAP1B	NA	-0.752294	NA	NA	-1.12901	NA	NA	NA	NA	NA	NA	NA	NA	NA	NA	NA	NA	2
MAP4K4	NA	NA	NA	NA	NA	NA	-0.261435	NA	NA	NA	NA	NA	NA	NA	NA	NA	NA	1
MARCKS	-0.617095	NA	NA	NA	NA	NA	NA	NA	NA	NA	NA	NA	NA	NA	NA	NA	NA	1
MARK1	NA	NA	NA	NA	-0.315157	NA	-0.275614	NA	NA	NA	NA	NA	NA	NA	NA	NA	NA	2
MCAM	NA	NA	NA	NA	NA	NA	NA	NA	NA	NA	NA	NA	NA	NA	-0.263331	NA	NA	1
MDM4	NA	NA	NA	NA	NA	NA	NA	NA	NA	NA	NA	NA	-0.2792	NA	NA	NA	NA	1
MED12L	NA	NA	NA	NA	NA	NA	NA	NA	NA	NA	NA	NA	NA	NA	NA	NA	-2.34853	1
MED13L	NA	NA	NA	NA	NA	NA	NA	-0.341615	NA	NA	NA	NA	NA	NA	NA	NA	NA	1
MEF2C-AS2	NA	-0.51325	-0.416704	NA	-0.47028	-0.442259	-0.376275	-0.429489	NA	NA	NA	NA	NA	NA	NA	NA	NA	6
MLLT3	NA	NA	NA	NA	-0.250013	NA	-0.473972	NA	NA	NA	NA	NA	NA	NA	NA	NA	NA	2
MN1	NA	NA	NA	NA	NA	NA	-0.303559	NA	NA	NA	NA	NA	NA	NA	NA	NA	NA	1
MSRA	NA	NA	NA	NA	NA	-0.345882	NA	-0.263366	NA	NA	NA	NA	NA	NA	NA	NA	NA	2
MYT1L	NA	NA	NA	NA	-0.561735	NA	-0.252782	-0.254264	NA	NA	NA	NA	NA	NA	NA	NA	NA	3
NAIP	NA	NA	NA	NA	NA	NA	-0.319084	NA	NA	NA	NA	NA	NA	NA	NA	NA	NA	1
NAV3	NA	NA	-0.727348	NA	NA	-0.694325	NA	-0.688427	NA	NA	NA	NA	NA	NA	NA	NA	NA	3
NBEA	NA	NA	-0.738283	NA	-0.631331	-0.432634	-0.33416	-0.306317	NA	NA	NA	NA	NA	NA	NA	NA	NA	5
NCKAP5	NA	NA	NA	NA	NA	NA	NA	-0.351424	NA	NA	NA	NA	NA	NA	NA	NA	NA	1
NEDD4L	NA	NA	NA	NA	NA	NA	-0.383276	NA	NA	NA	NA	NA	NA	NA	NA	NA	NA	1
NEFM	NA	NA	NA	NA	-0.383415	NA	NA	NA	NA	NA	NA	NA	NA	NA	NA	NA	NA	1
NELL2	NA	NA	NA	NA	-0.434998	NA	NA	NA	NA	NA	NA	NA	NA	NA	NA	NA	NA	1
NFIA	NA	NA	-0.566878	NA	NA	-0.301151	NA	-0.425262	NA	NA	NA	NA	NA	NA	NA	NA	NA	3
NFIB	NA	-0.479822	-0.837128	NA	-0.43194	-0.273041	-0.416415	-1.05687	NA	NA	NA	NA	-0.760929	-0.309374	NA	NA	NA	8
NHSL1	NA	NA	NA	NA	NA	NA	-0.369232	NA	NA	NA	NA	NA	NA	NA	NA	NA	NA	1
NIN	NA	NA	-0.479689	NA	NA	NA	NA	-0.594221	NA	NA	NA	NA	NA	NA	NA	NA	NA	2
NKAIN2	NA	NA	NA	NA	NA	-0.733802	-0.313927	NA	NA	NA	NA	NA	NA	NA	NA	NA	NA	2
NLGN1	NA	NA	-0.674018	NA	NA	NA	NA	-0.761624	NA	NA	NA	NA	NA	NA	NA	NA	NA	2
NR4A2	NA	NA	NA	NA	-0.339205	NA	-0.278738	NA	NA	NA	NA	NA	NA	NA	NA	NA	NA	2
NTRK3	NA	NA	-0.395057	NA	NA	NA	NA	-0.310912	NA	NA	NA	NA	NA	NA	NA	NA	NA	2
PCDH11X	NA	NA	NA	NA	-0.298423	-0.389932	NA	NA	NA	NA	NA	NA	NA	NA	NA	NA	NA	2
PCDH9	NA	NA	NA	NA	-0.301676	-0.669456	NA	NA	NA	NA	NA	NA	-0.413006	NA	NA	NA	NA	3
PCDHGA1	NA	NA	NA	NA	-0.351972	NA	NA	NA	NA	NA	NA	NA	NA	NA	NA	NA	NA	1
PDGFRA	NA	NA	NA	NA	NA	NA	NA	NA	NA	NA	NA	NA	NA	NA	-0.25741	NA	NA	1
PDZRN3	NA	NA	NA	NA	NA	NA	NA	NA	NA	NA	NA	NA	-0.561043	NA	NA	NA	NA	1
PEA15	-0.817019	NA	NA	NA	NA	NA	NA	NA	NA	NA	NA	NA	NA	NA	NA	NA	NA	1
PEX5L	NA	NA	-0.833399	NA	NA	NA	NA	-0.377886	NA	NA	NA	NA	NA	NA	NA	NA	NA	2
PI4KAP1	-0.480929	NA	-0.273802	NA	NA	-0.486132	-0.273162	-0.314469	NA	NA	NA	NA	NA	-0.29171	-0.35121	NA	NA	7
PLEKHA5	NA	NA	NA	NA	NA	NA	NA	-0.30854	NA	NA	NA	NA	NA	NA	NA	NA	NA	1
PLXNA4	NA	NA	NA	NA	-0.352858	-0.281765	-0.683496	NA	NA	NA	NA	NA	NA	NA	NA	NA	NA	3
PRKCA	NA	NA	NA	NA	NA	NA	NA	NA	NA	NA	NA	NA	-0.297127	NA	NA	NA	NA	1
PSAP	-0.949038	NA	NA	NA	NA	NA	NA	NA	NA	NA	NA	NA	NA	NA	NA	NA	NA	1
PTPRD	NA	NA	-0.279299	NA	NA	NA	NA	-1.16485	NA	NA	NA	NA	NA	NA	NA	NA	NA	2
PTPRZ1	-0.680392	-0.309609	NA	NA	-0.996049	-0.456978	-0.757893	NA	NA	NA	NA	NA	NA	NA	-0.579888	NA	NA	6
PXDN	NA	NA	NA	NA	NA	NA	-0.289494	NA	NA	NA	NA	NA	NA	NA	NA	NA	NA	1
QKI	NA	NA	NA	NA	NA	NA	NA	NA	NA	NA	NA	NA	-0.292382	NA	NA	NA	NA	1
RALYL	NA	NA	NA	NA	NA	NA	NA	-0.275779	NA	NA	NA	NA	NA	NA	NA	NA	NA	1
RBM25	NA	NA	NA	NA	NA	NA	NA	NA	NA	NA	NA	NA	NA	NA	-0.278865	NA	NA	1
RBPJ	NA	NA	NA	NA	NA	NA	NA	-0.292162	NA	NA	NA	NA	NA	NA	NA	NA	NA	1
RFX4	NA	NA	NA	NA	NA	NA	NA	NA	NA	NA	NA	-0.691083	NA	NA	NA	NA	NA	1
RGMA	-0.530595	NA	NA	NA	NA	NA	NA	NA	NA	NA	NA	NA	NA	NA	NA	NA	NA	1
RGS6	NA	NA	NA	NA	NA	NA	NA	-0.355311	NA	NA	NA	NA	NA	NA	NA	NA	NA	1
RIPOR2	NA	NA	NA	NA	NA	NA	NA	NA	NA	NA	NA	NA	-0.756707	NA	NA	NA	NA	1
RN7SK	-0.478099	NA	NA	NA	NA	NA	NA	NA	NA	NA	NA	NA	NA	NA	NA	NA	NA	1
ROBO2	NA	NA	-1.49645	NA	NA	NA	NA	-1.06432	NA	NA	NA	NA	NA	NA	NA	NA	NA	2
ROCK1	NA	NA	-0.319449	NA	NA	NA	NA	NA	NA	NA	NA	NA	NA	NA	NA	NA	NA	1
RPL34	-0.355871	NA	NA	NA	NA	NA	NA	NA	NA	NA	NA	NA	NA	NA	NA	NA	NA	1
RPS15A	-0.512525	NA	NA	NA	NA	NA	NA	NA	NA	NA	NA	NA	NA	NA	NA	NA	NA	1
RTF1	NA	NA	NA	NA	-0.320978	NA	NA	-0.339738	NA	NA	NA	NA	NA	NA	NA	NA	NA	2
RYR2	NA	NA	NA	NA	NA	-0.36751	NA	-0.261628	NA	NA	NA	NA	NA	NA	NA	NA	NA	2
SATB2	NA	-0.45255	NA	NA	-1.07784	-0.667908	-0.785401	NA	NA	NA	NA	NA	NA	NA	NA	NA	NA	4
SCAPER	NA	NA	NA	NA	NA	-0.308424	NA	-0.298112	NA	NA	NA	NA	NA	NA	NA	NA	NA	2
SCD5	NA	NA	NA	NA	-0.436024	NA	NA	NA	NA	NA	NA	NA	NA	NA	NA	NA	NA	1
SCN1A-AS1	NA	NA	-0.35316	NA	NA	-0.277459	NA	NA	NA	NA	NA	NA	NA	NA	NA	NA	NA	2
SEMA3C	NA	NA	NA	NA	NA	-0.269887	NA	NA	NA	NA	NA	NA	NA	NA	NA	NA	NA	1
SEMA6D	NA	NA	NA	NA	NA	-0.275401	NA	NA	NA	NA	NA	NA	NA	NA	NA	NA	NA	1
SEZ6	NA	-0.306845	NA	NA	-0.469758	-0.256767	-0.252725	-0.295212	NA	NA	NA	NA	NA	NA	NA	NA	NA	5
SFRP2	-0.36706	NA	NA	NA	NA	NA	NA	NA	NA	NA	NA	NA	NA	NA	NA	NA	NA	1
SIPA1L1	NA	NA	NA	NA	NA	NA	NA	-0.257156	NA	NA	NA	NA	NA	NA	NA	NA	NA	1
SLAIN1	NA	NA	NA	NA	NA	NA	NA	NA	NA	NA	NA	NA	-0.332281	NA	NA	NA	NA	1
SLC1A3	-0.853607	NA	NA	NA	NA	NA	NA	NA	NA	NA	NA	NA	NA	NA	NA	NA	NA	1
SLC8A1-AS1	NA	NA	NA	NA	NA	-0.271777	NA	NA	NA	NA	NA	NA	NA	NA	NA	NA	NA	1
SMARCA2	NA	NA	NA	NA	-0.684217	NA	NA	NA	NA	NA	NA	NA	NA	NA	NA	NA	NA	1
SORCS1	NA	NA	-0.943418	NA	NA	NA	NA	-0.867552	NA	NA	NA	NA	NA	NA	NA	NA	NA	2
SOX11	NA	-0.505367	NA	NA	-0.443943	NA	-0.488527	NA	NA	NA	NA	NA	-0.371778	-0.639772	NA	NA	NA	5
SOX2-OT	NA	NA	NA	NA	NA	NA	NA	NA	NA	NA	NA	NA	-0.768939	-0.703376	NA	NA	NA	2
SOX4	NA	-0.25782	-1.27237	NA	-0.395049	NA	NA	-0.865432	NA	NA	NA	NA	-0.858844	-0.628743	NA	NA	NA	6
SOX5	NA	-0.357676	-1.12932	NA	-0.826598	-1.28157	-0.546305	-1.236	NA	NA	NA	NA	NA	NA	NA	NA	NA	6
SOX6	NA	NA	NA	NA	NA	NA	NA	NA	NA	NA	NA	NA	NA	-0.263874	NA	NA	NA	1
SPTBN1	NA	NA	NA	NA	NA	NA	NA	-0.313121	NA	NA	NA	NA	NA	NA	NA	NA	NA	1
SRGAP1	NA	-0.283109	-0.524498	NA	-0.468304	-0.496562	-0.337198	-0.288314	NA	NA	NA	NA	NA	NA	NA	NA	NA	6
SRSF5	NA	NA	-0.489383	NA	NA	NA	NA	-0.31714	NA	NA	NA	NA	NA	NA	NA	NA	NA	2
SSBP2	NA	NA	-0.669114	NA	-0.311543	NA	NA	NA	NA	NA	NA	NA	NA	NA	NA	NA	NA	2
ST6GAL2	NA	NA	NA	NA	-0.279549	NA	NA	NA	NA	NA	NA	NA	NA	NA	NA	NA	NA	1
ST8SIA5	NA	NA	NA	NA	NA	NA	NA	NA	NA	NA	NA	NA	-0.260338	NA	NA	NA	NA	1
STAG1	NA	NA	-0.358437	NA	NA	NA	NA	NA	NA	NA	NA	NA	NA	NA	NA	NA	NA	1
SYBU	NA	NA	NA	NA	-0.326129	NA	NA	NA	NA	NA	NA	NA	NA	NA	NA	NA	NA	1
SYNE2	NA	NA	-0.669207	NA	NA	NA	-0.388369	-1.51988	NA	NA	NA	NA	-0.543731	-0.534449	NA	NA	NA	5
TCERG1	NA	-0.290053	NA	NA	NA	NA	NA	NA	NA	NA	NA	NA	NA	NA	NA	NA	NA	1
TCF4	NA	NA	NA	NA	NA	NA	NA	NA	NA	NA	NA	NA	-0.384558	-0.294124	NA	NA	NA	2
THRB	NA	NA	NA	NA	NA	NA	NA	NA	NA	NA	NA	NA	-0.314237	NA	NA	NA	NA	1
TLE4	NA	NA	NA	NA	NA	NA	NA	-0.448525	NA	NA	NA	NA	NA	NA	NA	NA	NA	1
TMEM178A	NA	NA	NA	NA	NA	NA	NA	-0.303838	NA	NA	NA	NA	NA	NA	NA	NA	NA	1
TNKS2	NA	NA	NA	NA	-0.354661	NA	NA	NA	NA	NA	NA	NA	NA	NA	NA	NA	NA	1
TNPO1	NA	-0.37906	NA	NA	NA	-0.393027	NA	NA	NA	NA	NA	NA	NA	NA	NA	NA	NA	2
TRPM3	NA	NA	NA	NA	NA	NA	NA	-0.580878	NA	NA	NA	NA	NA	NA	NA	NA	NA	1
TSIX	NA	-0.507381	-1.41719	-1.36702	-1.20465	-1.06133	-1.23561	-1.1646	-0.330459	NA	-1.19765	NA	-0.701557	-0.59975	-0.718087	NA	NA	12
TSPAN3	-0.537315	NA	NA	NA	NA	NA	NA	NA	NA	NA	NA	NA	NA	NA	NA	NA	NA	1
TTC28	NA	NA	NA	NA	NA	NA	-0.403191	NA	NA	NA	NA	NA	NA	NA	NA	NA	NA	1
TTC37	NA	NA	-0.267491	NA	NA	NA	NA	NA	NA	NA	NA	NA	NA	NA	NA	NA	NA	1
TUBA1A	NA	-1.5072	NA	NA	NA	NA	NA	NA	NA	NA	NA	NA	NA	NA	NA	NA	NA	1
TUBB2B	-0.277722	NA	NA	NA	NA	NA	NA	NA	NA	NA	NA	NA	NA	NA	NA	NA	NA	1
TUT4	NA	NA	NA	NA	-0.279201	-0.302964	NA	-0.312668	NA	NA	NA	NA	NA	NA	NA	NA	NA	3
UNC5C	NA	NA	NA	NA	-0.454734	-0.90262	NA	NA	NA	NA	NA	NA	NA	NA	NA	NA	NA	2
VCAN	NA	NA	NA	NA	NA	NA	-0.402873	-0.695613	NA	NA	NA	NA	NA	NA	NA	NA	NA	2
VCAN-AS1	NA	NA	NA	NA	NA	NA	NA	-0.275745	NA	NA	NA	NA	NA	NA	NA	NA	NA	1
VWA8	NA	NA	NA	NA	NA	NA	NA	NA	NA	NA	-0.441431	NA	NA	NA	NA	NA	NA	1
WSB1	NA	NA	NA	NA	NA	NA	NA	-0.407519	NA	NA	NA	NA	NA	NA	NA	NA	NA	1
XIST	-2.90316	-2.22124	-2.18274	-3.11381	-4.72375	NA	-2.3385	-2.58754	NA	-0.558518	NA	-0.560087	-4.29321	-4.07329	-2.67776	NA	NA	12
Z99774.1	NA	NA	-0.529686	NA	NA	-0.353849	-0.384572	-0.349924	NA	NA	NA	NA	NA	NA	NA	NA	NA	4
ZEB2	NA	NA	NA	NA	-0.665587	-0.364837	-0.336931	NA	NA	NA	NA	NA	NA	NA	NA	NA	NA	3
ZNF536	NA	NA	NA	NA	NA	NA	NA	NA	NA	NA	NA	NA	-0.274524	NA	NA	NA	NA	1
ZNF704	NA	NA	NA	NA	NA	NA	NA	NA	NA	NA	NA	NA	-0.468647	NA	NA	NA	NA	1
ZNF804B	NA	NA	NA	NA	-0.395382	-1.4241	NA	NA	NA	NA	NA	NA	NA	NA	NA	NA	NA	2
	26	26	46	2	60	58	47	76	6	4	4	2	33	20	15	0	2

## Sheet: Supplementary Data 6
Supplementary Data 6. Female only DEGs/global DEGs (%). Two-sided likelihood ratio test based on MAST. P-values were corrected for multiple comparisons using the Benjamini-Hochberg method
Female only DEGs/global DEGs (%)
celltype	PFC	STP
Astro	75	19.5
NB	78.2	94.1
ImN_L5_6	97.1	65.3
ImN_L5	100	97.1
ImN_L4	82.1	72.3
ImN_L3_5	73.7	62.3
ImN_L2_4	80.3	84.4
ExN_L5_6	76.7	93.8
ExN_L3_5	100	97.9
ExN_L3_5_LINC02388	98	92
ExN_L2_4	100	98
ExN_L2	84	92.4
CGE_InN	75.5	94.7
MGE_InN	78.1	89.8
OPC	100	88.9

## Sheet: Supplementary Data 7
Supplementary Data 7. The proportion of DEGs from different hierarchical data in the global DEGs (%). Two-sided likelihood ratio test based on MAST. P-values were corrected for multiple comparisons using the Benjamini-Hochberg method.
	PFC					STP
celltype	21-23	21-28	21-28-match		celltype	21-23	21-28-match
ExN_L5_6	82.7907	84.6512	86.5116		ImN_L3_5	13.5389	67.8284
ExN_L3_5	100	99.4832	99.7416		ExN_L5_6	43.3697	68.4087
NB	94.5378	97.8992	97.0588		ExN_L3_5	84.1791	98.5075
ImN_L2_4	75.2941	51.1765	35.2941		CGE_InN	59.0909	97.5379
CGE_InN	49.6933	97.546	94.4785		NB	63.0081	86.5854
ExN_L3_5_LINC02388	71	85.5	80.5		ImN_L2_4	47.6496	80.1282
MGE_InN	61.6438	97.9452	95.2055		ImN_L4	41.0501	84.6062
ImN_L4	77.7778	29.0123	21.6049		MGE_InN	62.0347	89.4541
ExN_L2	60	100	68		ImN_L5_6	35.2273	69.6023
ImN_L3_5	55.0505	40.404	19.1919		OPC	31.0769	56.1538
ImN_L5_6	11.7647	5.88235	5.88235		ExN_L3_5_LINC02388	16.3866	52.1008
OPC	100	100	100		Astro	5.30973	57.0796
ImN_L5	0	0	0		ExN_L2	23.913	51.087
Astro	75	25	25		ExN_L2_4	69.3878	52.0408
ExN_L2_4	0	0	100		ImN_L5	64.7059	52.9412

## Sheet: Supplementary Data 8
Supplementary Data 8. The differentially expressed chr21 gene in the hierarchical data. Two-sided likelihood ratio test based on MAST. P-values were corrected for multiple comparisons using the Benjamini-Hochberg method.
PFC GW21-23
gene	Astro	NB	ImN_L5_6	ImN_L5	ImN_L4	ImN_L3_5	ImN_L2_4	ExN_L5_6	ExN_L3_5	ExN_L3_5_LINC02388	ExN_L2_4	ExN_L2	CGE_InN	MGE_InN	OPC	Vas	Micro
ABCC13	NA	NA	NA	NA	NA	NA	NA	NA	0.326195	0.428881	NA	NA	NA	NA	NA	NA	NA
AGPAT3	NA	NA	NA	NA	0.255583	NA	0.278758	NA	NA	NA	NA	NA	NA	NA	NA	NA	NA
APP	NA	0.498522	NA	NA	1.20631	2.34054	1.55625	NA	NA	NA	NA	NA	0.659686	0.768359	NA	NA	NA
BACH1	NA	NA	NA	NA	NA	NA	NA	NA	0.622388	0.682367	NA	NA	NA	NA	NA	NA	NA
BAGE2	NA	0.584022	NA	NA	0.341229	NA	NA	0.4432	0.598708	0.894392	NA	NA	0.538348	0.644038	NA	NA	NA
CHODL	NA	0.64099	NA	NA	0.492009	NA	0.279923	0.474926	0.883002	0.937496	NA	0.695601	0.493872	0.564367	NA	NA	NA
CXADR	NA	NA	NA	NA	0.520973	0.942891	0.78506	NA	NA	NA	NA	NA	0.253352	0.325803	NA	NA	NA
DSCAM	NA	NA	NA	NA	NA	NA	NA	NA	0.488151	NA	NA	NA	0.695445	0.714216	NA	NA	NA
ERG	NA	NA	NA	NA	NA	NA	NA	0.461612	0.515586	0.54869	NA	NA	0.598701	0.578656	NA	NA	NA
EVA1C	NA	NA	NA	NA	NA	NA	NA	NA	0.318845	NA	NA	NA	NA	0.265359	NA	NA	NA
GRIK1	NA	NA	NA	NA	NA	NA	NA	0.381836	0.714842	0.874831	NA	NA	NA	NA	NA	NA	NA
HLCS	NA	NA	NA	NA	NA	NA	NA	NA	0.452901	0.556814	NA	NA	NA	NA	NA	NA	NA
KCNJ15	NA	NA	NA	NA	NA	NA	NA	NA	0.278342	0.32322	NA	0.318289	NA	NA	NA	NA	NA
MIR548XHG	NA	0.293542	NA	NA	NA	NA	NA	NA	0.41848	0.417464	NA	NA	NA	NA	NA	NA	NA
PCBP3	NA	0.389019	NA	NA	0.287141	NA	NA	0.29496	0.427987	0.545501	NA	NA	NA	0.387444	NA	NA	NA
RUNX1	NA	1.5965	NA	NA	0.973466	NA	0.432518	1.31511	2.04333	2.35408	NA	2.08555	1.46225	1.75023	NA	NA	NA
SAMSN1	NA	NA	NA	NA	NA	NA	NA	NA	0.425497	NA	NA	NA	0.39154	NA	NA	NA	NA
TIAM1	NA	0.45891	NA	NA	NA	NA	NA	0.534967	0.782772	NA	NA	1.29125	NA	NA	NA	NA	NA
TMPRSS15	NA	NA	NA	NA	NA	NA	NA	0.412662	0.483129	0.570291	NA	0.694624	NA	NA	NA	NA	NA
PFC GW21-28 match
gene	Astro	NB	ImN_L5_6	ImN_L5	ImN_L4	ImN_L3_5	ImN_L2_4	ExN_L5_6	ExN_L3_5	ExN_L3_5_LINC02388	ExN_L2_4	ExN_L2	CGE_InN	MGE_InN	OPC	Vas	Micro
ABCC13	NA	NA	NA	NA	NA	NA	NA	NA	0.309457	NA	NA	NA	NA	NA	NA	NA	NA
BACH1	NA	NA	NA	NA	NA	NA	NA	0.326843	0.54782	0.646299	NA	NA	NA	NA	NA	NA	NA
BAGE2	NA	0.659066	NA	NA	0.404086	NA	0.250944	0.41673	0.626467	0.808189	NA	NA	0.593025	0.699471	NA	NA	NA
C21orf62-AS1	NA	NA	NA	NA	NA	NA	NA	0.282612	0.355819	0.505123	NA	NA	NA	0.276023	NA	NA	NA
CHODL	NA	0.636019	NA	NA	0.418559	NA	0.316851	0.469692	0.816285	0.957339	NA	0.65763	0.407452	0.455075	NA	NA	NA
CR382285.1	NA	NA	NA	NA	NA	NA	NA	NA	0.256908	NA	NA	NA	0.297045	0.26827	NA	NA	NA
DSCAM	NA	0.363621	NA	NA	NA	NA	NA	NA	0.440903	NA	NA	NA	0.92335	0.568864	NA	NA	NA
ERG	NA	0.316077	NA	NA	NA	NA	NA	0.448443	0.545415	0.568386	NA	NA	0.601804	0.514998	NA	NA	NA
EVA1C	NA	NA	NA	NA	NA	NA	NA	NA	0.287522	NA	NA	NA	NA	NA	NA	NA	NA
GRIK1	NA	0.28027	NA	NA	0.315201	NA	0.399943	0.32935	0.648987	0.888164	NA	0.435504	0.328169	0.704406	NA	NA	NA
HLCS	NA	NA	NA	NA	NA	NA	NA	NA	0.424892	0.501827	NA	NA	NA	0.321971	NA	NA	NA
HSF2BP	NA	NA	NA	NA	NA	NA	NA	NA	NA	0.317492	NA	NA	NA	NA	NA	NA	NA
KCNJ15	NA	NA	NA	NA	NA	NA	NA	NA	0.269697	0.316692	NA	NA	NA	0.258363	NA	NA	NA
KCNJ6	NA	NA	NA	NA	NA	NA	NA	NA	0.344501	NA	NA	NA	0.365281	0.474847	NA	NA	NA
MIR548XHG	NA	NA	NA	NA	NA	NA	NA	NA	0.410984	NA	NA	NA	NA	NA	NA	NA	NA
MIR99AHG	NA	NA	NA	NA	NA	NA	0.592445	NA	0.421208	NA	NA	NA	NA	0.49899	NA	NA	NA
NCAM2	NA	0.307026	NA	NA	NA	0.808026	0.411896	0.52663	0.543509	0.793133	NA	NA	NA	NA	NA	NA	NA
PCBP3	NA	0.336505	NA	NA	NA	NA	NA	0.279162	0.432604	0.50424	NA	0.294376	0.409338	0.367403	NA	NA	NA
RUNX1	NA	1.39767	1.62726	NA	0.909349	NA	0.54605	1.22395	1.93779	2.11918	NA	1.96431	1.42455	1.50051	NA	NA	NA
SAMSN1	NA	NA	NA	NA	NA	NA	NA	NA	0.36512	NA	NA	NA	0.295566	0.299031	NA	NA	NA
TIAM1	NA	0.49923	NA	NA	0.34965	0.694999	0.540983	0.636871	0.736319	0.716168	NA	1.14526	0.450773	0.652511	NA	NA	NA
TMPRSS15	NA	NA	NA	NA	NA	NA	NA	0.39134	0.448014	0.522824	NA	NA	0.322531	0.261126	NA	NA	NA
TSPEAR	NA	0.27789	NA	NA	NA	NA	NA	NA	0.252034	NA	NA	NA	NA	NA	NA	NA	NA
PFC GW21-28
gene	Astro	NB	ImN_L5_6	ImN_L5	ImN_L4	ImN_L3_5	ImN_L2_4	ExN_L5_6	ExN_L3_5	ExN_L3_5_LINC02388	ExN_L2_4	ExN_L2	CGE_InN	MGE_InN	OPC	Vas	Micro
ABCC13	NA	NA	NA	NA	NA	NA	NA	NA	0.278645	0.379217	NA	NA	NA	NA	NA	NA	NA
APP	NA	NA	NA	NA	NA	1.03825	NA	NA	NA	NA	NA	NA	NA	NA	NA	NA	NA
B3GALT5	NA	NA	NA	NA	NA	NA	NA	NA	NA	0.261106	NA	NA	NA	NA	NA	NA	NA
BACH1	NA	NA	NA	NA	NA	NA	NA	0.310508	0.507684	0.564382	NA	NA	NA	NA	NA	NA	NA
BAGE2	NA	0.681946	NA	NA	0.354185	NA	NA	0.40405	0.623475	0.779524	NA	NA	0.494553	0.574926	NA	NA	NA
C21orf62-AS1	NA	0.272471	NA	NA	NA	NA	NA	0.268381	0.34596	0.500197	NA	NA	NA	NA	NA	NA	NA
CHODL	NA	0.526051	NA	NA	0.379091	NA	0.284317	0.465916	0.759729	0.922236	NA	0.669773	0.397273	0.442134	NA	NA	NA
CLDN14	NA	NA	NA	NA	NA	NA	NA	NA	NA	0.251468	NA	NA	NA	NA	NA	NA	NA
CR382285.1	NA	NA	NA	NA	NA	NA	NA	NA	NA	NA	NA	NA	0.273151	NA	NA	NA	NA
CXADR	NA	NA	NA	NA	NA	0.55259	0.357204	NA	NA	NA	NA	NA	NA	NA	NA	NA	NA
DSCAM	NA	0.282779	NA	NA	NA	NA	NA	NA	0.453956	NA	NA	NA	0.936245	0.540579	NA	NA	NA
ERG	NA	0.324103	NA	NA	0.250183	NA	NA	0.437753	0.498553	0.585665	NA	NA	0.577591	0.476968	NA	NA	NA
EVA1C	NA	NA	NA	NA	NA	NA	NA	NA	0.266499	NA	NA	NA	0.262047	NA	NA	NA	NA
GRIK1	NA	0.283004	NA	NA	0.304927	NA	0.375852	0.316887	0.569307	0.723594	NA	0.464896	0.316422	0.587471	NA	NA	NA
HLCS	NA	NA	NA	NA	NA	NA	NA	NA	0.415068	0.452228	NA	NA	NA	0.316319	NA	NA	NA
KCNJ15	NA	NA	NA	NA	NA	NA	NA	NA	0.252672	0.340494	NA	0.31457	NA	NA	NA	NA	NA
KCNJ6	NA	NA	NA	NA	NA	NA	NA	NA	0.366713	NA	NA	NA	0.432007	0.450269	NA	NA	NA
MIR548XHG	NA	NA	NA	NA	NA	NA	NA	NA	0.406305	NA	NA	NA	NA	NA	NA	NA	NA
MIR99AHG	NA	NA	NA	NA	NA	NA	0.477684	NA	0.354199	NA	NA	NA	NA	NA	NA	NA	NA
NCAM2	NA	NA	NA	NA	NA	NA	0.367149	0.398268	0.500378	0.634833	NA	NA	NA	NA	NA	NA	NA
PCBP3	NA	0.335559	NA	NA	NA	NA	NA	0.266861	0.42839	0.543183	NA	0.318742	0.319784	0.344307	NA	NA	NA
RUNX1	NA	1.49168	1.66157	NA	0.842496	NA	0.532295	1.23916	1.85822	2.09226	NA	2.01641	1.31605	1.4188	NA	NA	NA
SAMSN1	NA	NA	NA	NA	NA	NA	NA	NA	0.35814	NA	NA	0.376641	0.254073	0.264345	NA	NA	NA
TIAM1	NA	0.467595	NA	NA	NA	NA	0.529613	0.538404	0.677658	0.662546	NA	1.04557	0.36922	0.580142	NA	NA	NA
TMPRSS15	NA	NA	NA	NA	NA	NA	NA	0.370622	0.402635	0.54557	NA	NA	0.302789	NA	NA	NA	NA
STP GW21-23
gene	Astro	NB	ImN_L5_6	ImN_L5	ImN_L4	ImN_L3_5	ImN_L2_4	ExN_L5_6	ExN_L3_5	ExN_L3_5_LINC02388	ExN_L2_4	ExN_L2	CGE_InN	MGE_InN	OPC	Vas	Micro
APP	NA	1.86973	1.1679	1.7219	1.39382	0.588635	0.896856	1.26131	1.53601	1.09239	1.75264	NA	1.41963	1.56218	1.59426	NA	NA
ATP5PF	NA	0.334665	NA	NA	0.257341	NA	0.286263	0.361319	0.358566	NA	NA	NA	0.319306	0.340147	NA	NA	NA
ATP5PO	NA	NA	0.319224	NA	NA	NA	NA	0.360274	NA	NA	NA	NA	0.267956	0.279808	NA	NA	NA
CCT8	NA	NA	NA	NA	NA	NA	NA	NA	0.292797	NA	NA	NA	NA	0.293656	NA	NA	NA
CXADR	NA	0.952525	NA	NA	0.813276	NA	0.416045	0.369221	0.920582	NA	1.76735	NA	0.513982	0.627834	NA	NA	NA
DSCAM	NA	NA	NA	NA	NA	NA	0.31748	NA	NA	NA	NA	NA	NA	NA	NA	NA	NA
GET1	NA	0.545176	NA	NA	0.411233	NA	0.257315	0.504439	0.576276	NA	NA	NA	0.518779	0.490694	NA	NA	NA
HMGN1	NA	NA	NA	NA	NA	NA	NA	NA	0.302571	NA	NA	NA	NA	NA	NA	NA	NA
HSPA13	NA	0.335238	NA	NA	0.263481	NA	NA	NA	0.369257	NA	NA	NA	NA	NA	NA	NA	NA
JAM2	0.548877	0.33224	NA	NA	NA	NA	NA	0.268703	NA	NA	NA	NA	0.359104	0.322083	NA	NA	NA
MIR99AHG	NA	0.470822	NA	NA	0.509733	NA	0.715993	NA	NA	NA	NA	NA	NA	NA	NA	NA	NA
MRPS6	NA	NA	NA	NA	NA	NA	NA	0.327378	NA	NA	NA	NA	NA	NA	NA	NA	NA
NCAM2	NA	0.447864	NA	NA	0.679735	NA	0.564494	NA	NA	NA	NA	NA	NA	NA	NA	NA	NA
PCP4	NA	NA	0.260881	NA	NA	NA	NA	NA	NA	NA	NA	NA	NA	NA	NA	NA	NA
PRMT2	NA	NA	NA	NA	NA	NA	NA	NA	0.274513	NA	NA	NA	NA	NA	NA	NA	NA
SOD1	NA	0.472769	0.466257	NA	0.389333	NA	0.443762	0.628017	0.440611	NA	NA	NA	0.469336	0.616967	NA	NA	NA
TIAM1	NA	NA	NA	NA	NA	NA	0.255429	NA	NA	NA	NA	NA	NA	NA	NA	NA	NA
TTC3	NA	NA	NA	NA	NA	NA	NA	NA	0.5188	NA	NA	NA	NA	NA	NA	NA	NA
STP GW21-28
gene	Astro	NB	ImN_L5_6	ImN_L5	ImN_L4	ImN_L3_5	ImN_L2_4	ExN_L5_6	ExN_L3_5	ExN_L3_5_LINC02388	ExN_L2_4	ExN_L2	CGE_InN	MGE_InN	OPC	Vas	Micro
AP001347.1	NA	NA	NA	NA	NA	0.281536	0.326948	NA	NA	NA	NA	NA	NA	NA	NA	NA	NA
APP	NA	1.5166	1.19788	NA	1.33533	0.895564	1.09353	1.36138	1.24829	0.982228	NA	NA	1.49596	1.40658	1.61756	NA	NA
ATP5PF	NA	0.282285	NA	NA	NA	NA	NA	0.260387	0.257681	NA	NA	NA	0.273158	0.267378	NA	NA	NA
CXADR	NA	0.762516	NA	NA	0.688073	0.465032	0.408799	NA	0.642937	NA	NA	NA	0.673108	0.573692	NA	NA	NA
DIP2A	NA	NA	NA	NA	NA	0.346018	NA	NA	NA	NA	NA	NA	NA	NA	NA	NA	NA
DSCAM	NA	NA	NA	NA	NA	NA	0.311471	NA	NA	NA	NA	NA	0.270027	NA	NA	NA	NA
GET1	NA	0.40823	NA	NA	0.278603	NA	0.250827	0.387306	0.422321	NA	NA	NA	0.466215	0.397938	NA	NA	NA
GRIK1	NA	NA	NA	NA	NA	0.395862	NA	NA	NA	NA	NA	NA	NA	0.502437	NA	NA	NA
HSPA13	NA	0.336218	NA	NA	NA	NA	NA	0.342128	NA	NA	NA	NA	0.314705	0.276201	NA	NA	NA
ITSN1	NA	NA	NA	NA	NA	0.426521	0.352366	NA	NA	NA	NA	NA	NA	NA	NA	NA	NA
JAM2	NA	NA	NA	NA	NA	NA	NA	NA	NA	NA	NA	NA	0.295237	NA	NA	NA	NA
MIR99AHG	NA	0.659673	0.601954	NA	0.618435	0.623201	1.026	0.3293	0.390755	NA	NA	NA	NA	0.369196	NA	NA	NA
NCAM2	NA	0.318295	NA	NA	0.575045	NA	0.392607	NA	0.33673	NA	NA	NA	0.432562	0.503557	NA	NA	NA
PCP4	NA	NA	0.271805	NA	NA	NA	NA	NA	NA	NA	NA	NA	NA	NA	NA	NA	NA
PDE9A	NA	NA	NA	NA	NA	0.26991	NA	NA	NA	NA	NA	NA	NA	NA	NA	NA	NA
SOD1	NA	0.380416	0.501202	NA	NA	NA	0.354082	0.418263	0.312128	NA	NA	NA	0.352998	0.4525	NA	NA	NA
SON	NA	NA	NA	NA	0.368944	0.454009	0.273412	0.279576	NA	NA	NA	NA	NA	0.260117	NA	NA	NA
TIAM1	NA	NA	NA	NA	NA	NA	0.274454	NA	NA	NA	NA	NA	NA	0.319614	NA	NA	NA
TTC3	NA	NA	NA	NA	0.426204	0.635299	0.429969	NA	0.431016	NA	NA	NA	NA	NA	NA	NA	NA
UBE2G2	NA	NA	NA	NA	NA	0.285021	NA	NA	NA	NA	NA	NA	NA	NA	NA	NA	NA
USP25	NA	NA	NA	NA	NA	0.291876	NA	NA	NA	NA	NA	NA	NA	NA	NA	NA	NA

## Sheet: Supplementary Data 9
Supplementary Data 9. Genes perturbed by the virtual-KO of RUNX1 and APP (FDR < 0.05). P-values were computed using a Chi-square distribution with one degree of freedom, based on the fold change relative to expected values. P-values were adjusted for multiple testing using the Benjamini-Hochberg method.
gene	distance	Z	FC	p.value	p.adj		gene	distance	Z	FC	p.value	p.adj
RUNX1	0.000238042	7.9499	3.85583e+06	0	0		APP	0.000116726	9.12348	2.5657e+06	0	0
XIST	2.20046e-06	3.25431	329.486	1.24358e-73	3.19164e-70		NDUFC2	4.08326e-06	4.94557	3139.68	0	0
USP32P3	2.07244e-06	3.20711	292.264	1.59646e-65	2.73155e-62		CD24	5.71427e-07	3.0429	61.4883	4.45387e-15	7.81506e-12
AC098850.3	1.63697e-06	3.02403	182.345	1.49116e-41	1.91353e-38		NEFM	4.89126e-07	2.90692	45.0518	1.91891e-11	2.52528e-08
VSTM2L	1.60298e-06	3.00795	174.851	6.45366e-40	6.62533e-37		RTN1	4.75007e-07	2.88153	42.4885	7.10991e-11	7.48532e-08
ARL6IP1	1.35385e-06	2.87969	124.725	5.84741e-29	5.00246e-26		HSP90B1	4.39299e-07	2.81413	36.3406	1.65676e-09	1.45353e-06
AC092143.1	1.30778e-06	2.85367	116.38	3.92415e-27	2.87752e-24		AC092143.1	3.88664e-07	2.70951	28.446	9.63508e-08	7.24558e-05
MT-ND3	1.22348e-06	2.80383	101.861	5.95622e-24	3.82166e-21		ARL6IP1	3.62311e-07	2.65007	24.7192	6.63215e-07	0.000436395
TEX11	1.21293e-06	2.79737	100.111	1.44071e-23	8.21684e-21		TUBB2A	3.46426e-07	2.61231	22.5991	1.9958e-06	0.00116732
TUBB3	1.14051e-06	2.75165	88.5137	5.04839e-21	2.59134e-18		SCG2	3.44793e-07	2.60835	22.3866	2.22924e-06	0.00117347
MT-ATP6	1.13013e-06	2.74488	86.909	1.13633e-20	5.30253e-18		SERINC1	3.33251e-07	2.5798	20.9129	4.80657e-06	0.00230016
FAM106A	1.09918e-06	2.72437	82.215	1.22061e-19	5.22117e-17		AC138811.2	3.2731e-07	2.56475	20.1739	7.07112e-06	0.00310186
TUBB	1.06054e-06	2.69801	76.5356	2.16278e-18	8.53965e-16		HSP90AB1	3.13967e-07	2.53003	18.5626	1.64419e-05	0.0066577
MT-ND4	1.05701e-06	2.69556	76.0275	2.79748e-18	1.02568e-15		REEP5	3.11981e-07	2.52475	18.3285	1.859e-05	0.00698986
HMGCR	9.80572e-07	2.64059	65.429	6.02471e-16	2.06165e-13		MSRA	3.09146e-07	2.51716	17.997	2.21259e-05	0.00776471
AC138811.2	9.70655e-07	2.63318	64.1121	1.17535e-15	3.77067e-13		TUBB	3.04123e-07	2.50355	17.4168	3.00155e-05	0.00987509
NSG2	9.36633e-07	2.60722	59.6966	1.10667e-14	3.3415e-12		STMN1	3.01595e-07	2.49663	17.1285	3.49337e-05	0.0108171
LMO4	8.88485e-07	2.56899	53.7169	2.31565e-13	6.60346e-11		LPL	2.97667e-07	2.48576	16.6852	4.4123e-05	0.0129035
PLPPR3	8.8051e-07	2.56247	52.7569	3.77503e-13	1.01985e-10		TUBA1A	2.94334e-07	2.47644	16.3136	5.36762e-05	0.0148711
MARCKSL1	8.6813e-07	2.55226	51.2838	7.99335e-13	2.05149e-10		MAGEH1	2.91331e-07	2.46796	15.9825	6.39306e-05	0.0168265
NNAT	8.33359e-07	2.52285	47.2579	6.22348e-12	1.5212e-09		TAFA1	2.81734e-07	2.44031	14.9468	0.000110586	0.0277202
L1CAM	8.22375e-07	2.51333	46.0204	1.17029e-11	2.7305e-09		GNAS	2.80186e-07	2.43577	14.7831	0.000120613	0.0288593
PENK	8.09654e-07	2.50216	44.6077	2.40746e-11	5.37281e-09		HSPA8	2.79186e-07	2.43282	14.6777	0.000127545	0.0291912
B4GALNT4	7.9122e-07	2.48569	42.5996	6.71741e-11	1.43669e-08		RBFOX1	2.76504e-07	2.42488	14.397	0.000148036	0.0324693
TUBA1A	7.78579e-07	2.47419	41.2493	1.34001e-10	2.75131e-08		NSG2	2.71636e-07	2.41028	13.8946	0.000193353	0.0407124
HSP90AB1	7.75706e-07	2.47155	40.9454	1.56542e-10	3.0905e-08		AC093525.2	2.67498e-07	2.39768	13.4745	0.000241833	0.048962
PLK2	7.55638e-07	2.45289	38.8542	4.56669e-10	8.68178e-08
TUBB2A	7.22114e-07	2.42069	35.4832	2.57265e-09	4.71622e-07
HSP90AA1	7.20607e-07	2.41921	35.3352	2.77565e-09	4.91291e-07
TUBB2B	7.16926e-07	2.41559	34.9752	3.33938e-09	5.71369e-07
MT-ND1	7.15767e-07	2.41444	34.8621	3.539e-09	5.8599e-07
HSPA8	7.14119e-07	2.41281	34.7018	3.84282e-09	6.16412e-07
MT-ND2	7.09261e-07	2.40799	34.2312	4.89369e-09	7.61191e-07
MT-CO3	7.02155e-07	2.40087	33.5487	6.95004e-09	1.04925e-06
SYT4	7.00896e-07	2.39961	33.4286	7.39289e-09	1.08422e-06
STMN1	6.96623e-07	2.39529	33.0222	9.11117e-09	1.2991e-06
CDK5R1	6.71107e-07	2.36901	30.6474	3.09433e-08	4.29276e-06
MARCKS	6.65923e-07	2.36356	30.1758	3.94611e-08	5.33037e-06
EIF4A2	6.57832e-07	2.35498	29.447	5.7468e-08	7.56368e-06
TMSB4XP4	6.19186e-07	2.31263	26.0887	3.26087e-07	4.18451e-05
RTN1	6.06414e-07	2.29811	25.0235	5.66351e-07	7.09044e-05
ARF1	6.03614e-07	2.29489	24.793	6.38294e-07	7.80086e-05
STMN2	6.01807e-07	2.2928	24.6448	6.89314e-07	8.22849e-05
CD24	5.91345e-07	2.28062	23.7953	1.07142e-06	0.000124991
NSG1	5.85984e-07	2.2743	23.3659	1.33931e-06	0.00015277
MT-CO2	5.73896e-07	2.25985	22.4118	2.20017e-06	0.00024551
SCG2	5.65418e-07	2.24956	21.7546	3.09852e-06	0.000338398
SQLE	5.36774e-07	2.21372	19.6062	9.51582e-06	0.0010176
KIDINS220	4.97131e-07	2.16115	16.8171	4.11597e-05	0.00431169
CDH18	4.91376e-07	2.15321	16.43	5.04791e-05	0.00518219
EEF1A1	4.84805e-07	2.14404	15.9935	6.35597e-05	0.00639709
SV2A	4.78803e-07	2.13556	15.6	7.82556e-05	0.00772473
B3GAT1	4.73172e-07	2.12752	15.2352	9.49179e-05	0.0091927
FXYD6	4.65791e-07	2.11685	14.7636	0.000121863	0.0115838
SERINC1	4.55957e-07	2.10239	14.1468	0.000169082	0.0157799
RPL10	4.53153e-07	2.09822	13.9734	0.00018542	0.0169957
RPRM	4.50771e-07	2.09465	13.8268	0.000200451	0.0180512
NORAD	4.49124e-07	2.09218	13.726	0.000211509	0.0187185
CBLN2	4.48055e-07	2.09057	13.6607	0.000218986	0.0190517
ARL8A	4.43404e-07	2.08352	13.3786	0.000254516	0.0217738
PRNP	4.40905e-07	2.07971	13.2282	0.000275767	0.0232051
FHIT	4.28356e-07	2.06026	12.4859	0.000410036	0.033947
PCDH10	4.27687e-07	2.05921	12.4469	0.000418676	0.0341122
MSMO1	4.18555e-07	2.04471	11.9211	0.00055502	0.0445143
NDN	4.16466e-07	2.04135	11.8024	0.000591554	0.0467146

## Sheet: Supplementary Data 10
Supplementary Data 10. DEGs of ExNs and InNs in old and young group (adjust.p.value < 0.05, |logFC| > 0.25). Two-sided likelihood ratio test based on MAST. P-values were corrected for multiple comparisons using the Benjamini-Hochberg method.
DEGs of ExN in old group									DEGs of InN in old group									DEGs of ExN in young group									DEGs of InN in young group
symbol	logFC	ci.hi	ci.lo	pval	fdr	FC	log2FC		symbol	logFC	ci.hi	ci.lo	pval	fdr	FC	log2FC		symbol	logFC	ci.hi	ci.lo	pval	fdr	FC	log2FC		symbol	logFC	ci.hi	ci.lo	pval	fdr	FC	log2FC
EPHA5	-0.694679	-0.64036	-0.748998	1.60848e-214	5.12413e-210	-4.95084	-2.30767		SPRY4-AS1	-0.900701	-0.812972	-0.988431	1.16747e-281	3.72468e-277	-7.95612	-2.99206		XIST	-1.42752	-1.2741	-1.58094	0	0	-26.7622	-4.74212		XIST	-1.38216	-1.12394	-1.64039	1.6467e-286	5.2543e-282	-24.1081	-4.59145
ZNF804B	-0.668387	-0.599779	-0.736995	8.28216e-214	2.63837e-209	-4.66001	-2.22033		VGF	-0.584135	-0.470536	-0.697733	1.0514e-82	3.34883e-78	-3.83826	-1.94045		SPRY4-AS1	-0.692628	-0.656581	-0.728675	0	0	-4.92752	-2.30086		SPRY4-AS1	-0.830886	-0.782357	-0.879415	3.16825e-303	1.01096e-298	-6.77464	-2.76014
SPRY4-AS1	-0.635732	-0.55232	-0.719144	0	0	-4.32247	-2.11186		LINC01060	-0.530539	-0.316464	-0.744615	4.361e-28	1.37267e-23	-3.39265	-1.76241		CKB	-0.530782	-0.4907	-0.570863	2.95101e-283	9.41078e-279	-3.39455	-1.76322		SST	-0.646978	-0.56689	-0.727066	5.38629e-76	1.71505e-71	-4.43586	-2.14921
F8A3	-0.594856	-0.31385	-0.875863	1.05118e-22	3.1075e-18	-3.9342	-1.97607		NPAS3	-0.498805	-0.373753	-0.623857	1.40202e-56	4.459e-52	-3.15359	-1.657		PDE10A	-0.524605	-0.459334	-0.589875	0	0	-3.34661	-1.7427		PDE10A	-0.605583	-0.51262	-0.698547	6.55588e-124	2.09008e-119	-4.03258	-2.0117
FOXP2	-0.565368	-0.491356	-0.639379	5.52981e-119	1.75395e-114	-3.67593	-1.87811		C8orf34	-0.495689	-0.42297	-0.568407	3.24225e-62	1.03162e-57	-3.13104	-1.64664		SNAP25	-0.454425	-0.324735	-0.584116	4.20466e-79	1.32518e-74	-2.84725	-1.50957		VGF	-0.503183	-0.436036	-0.57033	3.39242e-166	1.08201e-161	-3.18554	-1.67154
TRPM3	-0.560254	-0.5066	-0.613907	1.02123e-111	3.23588e-107	-3.6329	-1.86112		HDAC9	-0.483569	-0.407566	-0.559573	2.80329e-63	8.92091e-59	-3.04487	-1.60638		CALM2	-0.441519	-0.360537	-0.522501	4.1216e-55	1.28466e-50	-2.76388	-1.46669		ATP1B1	-0.440153	-0.342036	-0.53827	5.7746e-56	1.83528e-51	-2.7552	-1.46216
PDE10A	-0.525664	-0.388286	-0.663043	0	0	-3.35478	-1.74622		DLX6-AS1	-0.468131	-0.359247	-0.577015	5.14021e-127	1.6389e-122	-2.93854	-1.5551		HOMER1	-0.415456	-0.350394	-0.480518	3.82558e-282	1.2199e-277	-2.60289	-1.38012		DPP6	-0.404877	-0.316708	-0.493045	7.66083e-36	2.41623e-31	-2.54025	-1.34497
SEMA3E	-0.516172	-0.41961	-0.612733	6.53699e-74	2.0532e-69	-3.28225	-1.71469		SST	-0.464102	-0.360203	-0.568	6.66621e-20	2.07566e-15	-2.9114	-1.54171		TUBA1B	-0.412126	-0.367929	-0.456322	8.23315e-137	2.6174e-132	-2.58301	-1.36905		SPARCL1	-0.394839	-0.339687	-0.449991	1.17423e-50	3.727e-46	-2.48221	-1.31163
ADAMTSL1	-0.503857	-0.423558	-0.584157	1.21805e-114	3.86134e-110	-3.19049	-1.67378		PITPNC1	-0.403694	-0.310976	-0.496412	6.58247e-51	2.09158e-46	-2.53334	-1.34104		GRM3	-0.401185	-0.366815	-0.435555	4.02253e-121	1.27731e-116	-2.51875	-1.33271		KIF26B	-0.386726	-0.324953	-0.448499	4.64372e-34	1.46268e-29	-2.43627	-1.28468
HS3ST4	-0.472595	-0.427439	-0.517752	2.00869e-157	6.38583e-153	-2.9689	-1.56993		PDE10A	-0.393012	-0.258752	-0.527272	2.81349e-169	8.97279e-165	-2.47179	-1.30556		SEPTIN7	-0.397506	-0.346852	-0.448161	1.32705e-168	4.22547e-164	-2.49751	-1.32049		TAC1	-0.369199	-0.306255	-0.432142	7.01269e-98	2.23502e-93	-2.33991	-1.22645
LINC02306	-0.463834	-0.397114	-0.530555	3.5286e-90	1.11352e-85	-2.90961	-1.54082		NCALD	-0.376487	-0.30197	-0.451005	6.47172e-45	2.05386e-40	-2.37951	-1.25066		TUBA1A	-0.379663	-0.349441	-0.409885	2.78177e-205	8.86439e-201	-2.39697	-1.26121		RASGRF2	-0.342073	-0.287194	-0.396951	2.01666e-44	6.38877e-40	-2.19823	-1.13634
BCL11A	-0.450557	-0.401864	-0.499249	1.31332e-180	4.17951e-176	-2.822	-1.49672		MT-CO1	-0.370508	-0.258374	-0.482643	6.2399e-110	1.98909e-105	-2.34697	-1.2308		SELENOW	-0.376714	-0.340746	-0.412683	7.57364e-124	2.40554e-119	-2.38075	-1.25142		LINC01115	-0.336371	-0.212652	-0.460091	4.1456e-35	1.30669e-30	-2.16956	-1.1174
AL122014.1	-0.437978	-0.377926	-0.498031	3.56175e-126	1.13043e-121	-2.74144	-1.45493		EPHA5	-0.358738	-0.297637	-0.419838	3.63534e-48	1.15447e-43	-2.28422	-1.1917		ZNF804B	-0.370935	-0.332154	-0.409717	7.84104e-93	2.48012e-88	-2.34928	-1.23222		GPC6	-0.33498	-0.268481	-0.40148	3.02788e-26	9.46243e-22	-2.16262	-1.11278
CAP2	-0.436582	-0.388078	-0.485087	9.36054e-130	2.97169e-125	-2.73264	-1.4503		ANKRD55	-0.356541	-0.305476	-0.407606	9.22995e-70	2.93863e-65	-2.27269	-1.1844		RYR3	-0.369	-0.335162	-0.402838	3.15809e-124	1.00311e-119	-2.33884	-1.22579		KIAA1217	-0.328973	-0.248469	-0.409477	9.49379e-15	2.86656e-10	-2.13291	-1.09282
IL1RAPL2	-0.434161	-0.340128	-0.528195	2.1389e-100	6.76406e-96	-2.71745	-1.44225		FRAS1	-0.352592	-0.27439	-0.430794	6.43249e-38	2.03717e-33	-2.25212	-1.17128		TMEM59L	-0.366961	-0.329946	-0.403976	1.76932e-122	5.61867e-118	-2.32788	-1.21902		SOX6	-0.325296	-0.253451	-0.397142	5.38766e-50	1.70972e-45	-2.11493	-1.08061
UST	-0.431734	-0.38423	-0.479237	6.07854e-163	1.93304e-158	-2.7023	-1.43419		RELN	-0.347475	-0.250638	-0.444313	2.34203e-27	7.36756e-23	-2.22574	-1.15429		FTH1	-0.361814	-0.317384	-0.406244	2.71005e-218	8.63747e-214	-2.30045	-1.20192		EYS	-0.314198	-0.257805	-0.370592	8.17257e-58	2.59814e-53	-2.06157	-1.04374
SPRED1	-0.427546	-0.377678	-0.477414	4.602e-134	1.46146e-129	-2.67637	-1.42028		TRHDE	-0.330154	-0.250692	-0.409616	7.17453e-23	2.24513e-18	-2.13872	-1.09675		BASP1	-0.352181	-0.286426	-0.417936	1.24811e-160	3.97286e-156	-2.24999	-1.16992		CKB	-0.311528	-0.24802	-0.375037	4.4702e-71	1.42295e-66	-2.04894	-1.03487
MT-CO1	-0.423405	-0.319258	-0.527552	0	0	-2.65097	-1.40652		CRH	-0.320257	-0.205566	-0.434948	5.60856e-90	1.78689e-85	-2.09053	-1.06387		OLFM1	-0.348817	-0.299221	-0.398414	2.03005e-84	6.40908e-80	-2.23263	-1.15875		ATP6V0C	-0.301841	-0.245271	-0.358411	1.84591e-37	5.82772e-33	-2.00374	-1.00269
CRH	-0.407923	-0.231209	-0.584637	1.5377e-43	4.74073e-39	-2.55813	-1.35509		GALNTL6	-0.319516	-0.217662	-0.421369	4.77178e-80	1.51972e-75	-2.08697	-1.06141		PRKCB	-0.334649	-0.216393	-0.452904	3.65007e-140	1.16061e-135	-2.16097	-1.11168		AC007389.1	-0.299353	-0.251921	-0.346785	2.67921e-92	8.53729e-88	-1.99229	-0.994429
CDH11	-0.404585	-0.361842	-0.447328	1.43288e-130	4.54939e-126	-2.53855	-1.344		MT-CO3	-0.310837	-0.232906	-0.388767	4.39145e-65	1.3978e-60	-2.04568	-1.03258		RTN1	-0.330024	-0.258042	-0.402007	3.7684e-93	1.19198e-88	-2.13808	-1.09632		NXPH1	-0.293838	-0.227891	-0.359784	7.36238e-26	2.29905e-21	-1.96715	-0.976107
PCDH9	-0.390968	-0.336085	-0.445852	5.1186e-300	1.63212e-295	-2.46019	-1.29877		KCNB2	-0.29966	-0.242125	-0.357194	5.20759e-27	1.63784e-22	-1.9937	-0.995448		SLC24A2	-0.327453	-0.271084	-0.383822	1.76397e-114	5.59727e-110	-2.12546	-1.08777		SARAF	-0.290295	-0.234985	-0.345605	3.95324e-78	1.25887e-73	-1.95117	-0.964339
VGF	-0.388568	-0.349097	-0.42804	6.50865e-160	2.06956e-155	-2.44663	-1.2908		CNR1	-0.297095	-0.23113	-0.363059	9.56239e-37	3.02764e-32	-1.98196	-0.986927		TTC9B	-0.325023	-0.299139	-0.350907	3.2787e-193	1.04456e-188	-2.1136	-1.0797		GRIK3	-0.289596	-0.243646	-0.335546	2.94395e-39	9.30347e-35	-1.94803	-0.962017
HIVEP2	-0.378418	-0.291671	-0.465165	9.65939e-168	3.07256e-163	-2.39011	-1.25708		ARL4C	-0.295038	-0.250711	-0.339365	2.04527e-53	6.50274e-49	-1.9726	-0.980095		STX1A	-0.316811	-0.287978	-0.345644	1.47202e-269	4.69354e-265	-2.07401	-1.05242		CNTNAP3B	-0.280255	-0.230953	-0.329558	2.29236e-78	7.30025e-74	-1.90658	-0.930988
SV2B	-0.375421	-0.287363	-0.463479	5.52365e-252	1.76033e-247	-2.37367	-1.24712		CHRM3	-0.29487	-0.240535	-0.349204	3.92055e-36	1.24089e-31	-1.97183	-0.979536		RTN4	-0.308602	-0.223399	-0.393806	3.66196e-26	1.08526e-21	-2.03518	-1.02516		TUBB2A	-0.279333	-0.236142	-0.322524	2.35406e-70	7.49321e-66	-1.90254	-0.927925
TRMT9B	-0.373942	-0.323313	-0.424571	9.65526e-199	3.07462e-194	-2.3656	-1.24221		LRP8	-0.289965	-0.240325	-0.339605	6.78259e-45	2.15245e-40	-1.94969	-0.963243		NREP	-0.297842	-0.266661	-0.329024	2.4392e-138	7.75542e-134	-1.98537	-0.989411		SPRED2	-0.274804	-0.233865	-0.315744	2.2477e-51	7.13555e-47	-1.8828	-0.912881
SLC35F1	-0.367099	-0.323122	-0.411076	2.11304e-99	6.68122e-95	-2.32862	-1.21948		DCC	-0.288364	-0.210357	-0.366371	1.59418e-49	5.0644e-45	-1.94251	-0.957924		MAP1B	-0.295614	-0.217001	-0.374227	7.51504e-44	2.31629e-39	-1.97521	-0.98201		BEX3	-0.274435	-0.223644	-0.325226	1.36e-65	4.32685e-61	-1.8812	-0.911653
LINC01500	-0.345041	-0.286026	-0.404056	3.77176e-54	1.17426e-49	-2.21331	-1.1462		CHRM2	-0.281011	-0.216488	-0.345534	1.07282e-23	3.36167e-19	-1.9099	-0.933498		SARAF	-0.292499	-0.26017	-0.324828	4.55872e-112	1.44607e-107	-1.9611	-0.97166		FTH1	-0.273943	-0.219583	-0.328303	8.30459e-65	2.64186e-60	-1.87907	-0.910019
PCDH11X	-0.344126	-0.280393	-0.407858	2.4886e-183	7.92123e-179	-2.20864	-1.14316		GRM7	-0.276272	-0.200273	-0.352271	1.14913e-35	3.63653e-31	-1.88917	-0.917755		DGKZ	-0.291902	-0.251352	-0.332452	4.55404e-274	1.45215e-269	-1.9584	-0.969678		KCNC2	-0.27265	-0.177884	-0.367415	1.69086e-15	5.12347e-11	-1.87348	-0.905722
PLCB1	-0.338358	-0.206115	-0.4706	0	0	-2.1795	-1.124		HS6ST3	-0.27605	-0.200731	-0.351369	1.60109e-41	5.07627e-37	-1.88821	-0.917018		TUBB2A	-0.284184	-0.254231	-0.314138	1.83707e-126	5.83636e-122	-1.92391	-0.94404		HES4	-0.268757	-0.227498	-0.310015	9.3179e-128	2.9712e-123	-1.85676	-0.892791
SGCZ	-0.336139	-0.284193	-0.388085	1.02153e-50	3.17103e-46	-2.1684	-1.11663		CACNA2D3	-0.271673	-0.190526	-0.352821	4.39272e-16	1.35524e-11	-1.86928	-0.902479		PLP1	-0.280951	-0.247778	-0.314124	5.91365e-103	1.87404e-98	-1.90964	-0.933299		VSNL1	-0.266933	-0.214957	-0.318909	2.51005e-32	7.89384e-28	-1.84898	-0.886733
BMPER	-0.334973	-0.2597	-0.410246	7.89443e-92	2.49203e-87	-2.16258	-1.11276		MT-ND4	-0.269988	-0.215066	-0.32491	4.7251e-29	1.48845e-24	-1.86204	-0.896882		FOXP2	-0.276891	-0.235208	-0.318574	1.36365e-47	4.22105e-43	-1.89187	-0.919812		PCDH9	-0.266449	-0.182631	-0.350266	1.70836e-10	4.9855e-06	-1.84692	-0.885123
PEX5L	-0.33351	-0.257647	-0.409373	6.67298e-114	2.11507e-109	-2.15531	-1.1079		PLP1	-0.265155	-0.174792	-0.355518	1.22748e-20	3.82754e-16	-1.84143	-0.880826		SLC39A11	-0.271085	-0.239047	-0.303122	3.02811e-216	9.65089e-212	-1.86674	-0.900524		SNAP25	-0.262966	-0.155142	-0.370791	9.1165e-18	2.7891e-13	-1.83217	-0.873556
RPH3A	-0.323513	-0.275646	-0.37138	1.17381e-178	3.73518e-174	-2.10627	-1.07469		SHISA6	-0.259896	-0.198366	-0.321425	2.96662e-16	9.15707e-12	-1.81926	-0.863355		SYP	-0.270419	-0.236039	-0.304798	6.71192e-110	2.12862e-105	-1.86388	-0.898311		ASTN2	-0.260194	-0.176633	-0.343754	1.76656e-19	5.43499e-15	-1.82051	-0.864345
DIRAS2	-0.318871	-0.285982	-0.351761	1.08763e-111	3.44615e-107	-2.08387	-1.05927		MIR100HG	-0.250973	-0.184138	-0.317807	8.83739e-22	2.7616e-17	-1.78227	-0.833713		UCHL1	-0.267888	-0.234264	-0.301511	1.84424e-102	5.8433e-98	-1.85305	-0.889903		ETV5	-0.253751	-0.211564	-0.295939	4.58597e-119	1.46201e-114	-1.79371	-0.842944
LINC02232	-0.313209	-0.265603	-0.360815	1.08557e-73	3.40933e-69	-2.05688	-1.04046		ST18	-0.24922	-0.143943	-0.354497	5.70184e-15	1.75417e-10	-1.77509	-0.827891		ATP2B2	-0.265399	-0.196298	-0.3345	1.4226e-94	4.50168e-90	-1.84246	-0.881636		NTM	-0.253567	-0.170686	-0.336448	6.32593e-27	1.97901e-22	-1.79294	-0.842331
MT-ND4	-0.310434	-0.278031	-0.342836	1.90487e-103	6.02931e-99	-2.04378	-1.03124		PDE3A	-0.241585	-0.166351	-0.31682	3.32976e-53	1.05856e-48	-1.74416	-0.80253		RPH3A	-0.263608	-0.235797	-0.291419	2.18022e-130	6.92831e-126	-1.83488	-0.875687		CALM2	-0.251999	-0.188898	-0.315101	9.62258e-19	2.95346e-14	-1.78648	-0.837123
IPCEF1	-0.304333	-0.265022	-0.343643	2.54506e-163	8.09379e-159	-2.01527	-1.01097		PDE4B	-0.236965	-0.166359	-0.307572	1.49654e-10	4.50293e-06	-1.7257	-0.787182		NRGN	-0.26029	-0.186067	-0.334512	7.84895e-51	2.43781e-46	-1.82092	-0.864664		TMSB4X	-0.250272	-0.205344	-0.2952	4.62231e-31	1.45233e-26	-1.77939	-0.831386
ETV1	-0.302193	-0.250296	-0.354091	1.09822e-164	3.49277e-160	-2.00536	-1.00386		AC007389.1	-0.227361	-0.156894	-0.297828	2.27393e-121	7.24952e-117	-1.68795	-0.755276		CLSTN2	-0.258844	-0.221945	-0.295744	1.30564e-57	4.07714e-53	-1.81486	-0.859862		SOX5	-0.250048	-0.189302	-0.310793	2.65525e-21	8.21188e-17	-1.77847	-0.830641
HCRTR1	-0.293395	-0.172404	-0.414387	2.06703e-17	5.96109e-13	-1.96515	-0.974638		AC012494.1	-0.21758	-0.0787931	-0.356368	5.06341e-22	1.58272e-17	-1.65037	-0.722787		CCK	-0.254372	-0.216134	-0.292609	1.38453e-90	4.37747e-86	-1.79627	-0.845004		COL19A1	-0.244744	-0.19176	-0.297727	8.47088e-25	2.63876e-20	-1.75689	-0.813022
SULF1	-0.292836	-0.194638	-0.391035	3.6364e-19	1.05801e-14	-1.96262	-0.972781		SPRED1	-0.21511	-0.168417	-0.261803	4.99676e-23	1.56413e-18	-1.641	-0.714579		TRMT9B	-0.254145	-0.228146	-0.280143	1.66285e-107	5.27207e-103	-1.79533	-0.84425		LRP8	-0.244626	-0.202265	-0.286987	7.94193e-33	2.49877e-28	-1.75641	-0.812631
ADAMTS7	-0.289543	0.000405411	-0.579492	2.58381e-24	7.68038e-20	-1.94779	-0.961841		CDH10	-0.209489	-0.154668	-0.264309	7.523e-16	2.31949e-11	-1.6199	-0.695906		UST	-0.252585	-0.226048	-0.279122	3.5055e-106	1.11131e-101	-1.7889	-0.839069		MIR181A1HG	-0.242268	-0.195293	-0.289244	4.6356e-23	1.43982e-18	-1.7469	-0.804798
NKAIN2	-0.286952	-0.154172	-0.419732	5.44129e-288	1.73485e-283	-1.93621	-0.953234		MARCKSL1	-0.208011	-0.166121	-0.2499	6.67773e-24	2.0934e-19	-1.6144	-0.690996		ETV5	-0.251343	-0.228737	-0.27395	1.20317e-148	3.82777e-144	-1.78379	-0.834944		DPP10	-0.240908	-0.152723	-0.329093	2.29911e-09	6.60809e-05	-1.74144	-0.80028
NCALD	-0.283259	-0.234581	-0.331937	2.24988e-111	7.12785e-107	-1.91981	-0.940966		RANBP17	-0.207554	-0.15947	-0.255638	5.5344e-23	1.73221e-18	-1.6127	-0.68948		LINC01115	-0.250994	-0.210429	-0.291558	4.06134e-105	1.28741e-100	-1.78235	-0.833782		GRIA3	-0.239081	-0.177913	-0.300249	1.17837e-17	3.60298e-13	-1.73413	-0.79421
SESN3	-0.281979	-0.237489	-0.326468	1.12567e-80	3.54283e-76	-1.91416	-0.936713		GRM1	-0.206597	-0.141842	-0.271351	9.12074e-10	2.72737e-05	-1.60915	-0.686299		NPTX2	-0.250735	-0.226178	-0.275293	3.30769e-130	1.05109e-125	-1.78129	-0.832925		TMEM59L	-0.238358	-0.19418	-0.282536	8.52186e-42	2.69649e-37	-1.73124	-0.791809
ZNF385D	-0.280431	-0.231316	-0.329545	9.02384e-88	2.84567e-83	-1.90735	-0.93157		FIGN	-0.2065	-0.153467	-0.259534	2.25951e-29	7.12018e-25	-1.60879	-0.685979		PDE4B	-0.250059	-0.20888	-0.291237	4.46112e-82	1.4078e-77	-1.77852	-0.830677		GAPDH	-0.237074	-0.182783	-0.291366	3.26979e-84	1.04166e-79	-1.72613	-0.787543
ATP2B2	-0.275861	-0.192848	-0.358873	1.3246e-191	4.21726e-187	-1.88739	-0.916389		COL21A1	-0.205074	-0.148998	-0.26115	6.4357e-36	2.03683e-31	-1.60352	-0.681241		SLC1A2	-0.245462	-0.219224	-0.271701	1.13483e-118	3.60273e-114	-1.7598	-0.815408		RAPGEF5	-0.236812	-0.192752	-0.280873	5.27572e-28	1.65235e-23	-1.72509	-0.786673
C8orf34	-0.270419	-0.230486	-0.310352	3.08943e-85	9.73509e-81	-1.86388	-0.898312		LMCD1-AS1	-0.205054	-0.150484	-0.259624	2.11639e-52	6.72716e-48	-1.60344	-0.681175		ARC	-0.240218	-0.210766	-0.269669	8.25768e-150	2.62726e-145	-1.73867	-0.797985		RTN1	-0.235404	-0.150627	-0.320182	5.34417e-19	1.64194e-14	-1.71951	-0.781996
MT-CO3	-0.269491	-0.194086	-0.344896	4.95265e-208	1.57762e-203	-1.8599	-0.895229		CORT	-0.204818	-0.127072	-0.282564	1.34184e-20	4.1836e-16	-1.60257	-0.680391		GABRG3	-0.238403	-0.19247	-0.284336	6.1545e-117	1.95332e-112	-1.73142	-0.791956		AL445623.2	-0.232657	-0.187524	-0.277789	1.03725e-32	3.26298e-28	-1.70866	-0.772869
AC007389.1	-0.266974	-0.217894	-0.316053	5.25763e-183	1.67335e-178	-1.84916	-0.886867		OLFM3	-0.204567	-0.144429	-0.264706	2.82264e-29	8.89358e-25	-1.60165	-0.679558		HSPA8	-0.23808	-0.213373	-0.262787	4.05692e-152	1.29091e-147	-1.73014	-0.790886		SNAP25-AS1	-0.22988	-0.185518	-0.274241	3.96491e-176	1.26473e-171	-1.69777	-0.763644
AC064875.1	-0.265993	-0.199541	-0.332444	5.54753e-67	1.73826e-62	-1.84498	-0.883609		ELFN1	-0.203939	-0.153063	-0.254814	1.56007e-19	4.85462e-15	-1.59933	-0.67747		ATP1B1	-0.237818	-0.18352	-0.292117	2.65459e-18	7.49817e-14	-1.72909	-0.790015		HSPA8	-0.225654	-0.183969	-0.267339	4.85042e-82	1.54505e-77	-1.68133	-0.749606
PCLO	-0.264732	-0.169003	-0.36046	2.87704e-159	9.14669e-155	-1.83963	-0.879419		PCDH10	-0.202534	-0.158836	-0.246233	2.09502e-25	6.57815e-21	-1.59417	-0.672805		POU6F2	-0.237678	-0.201036	-0.274321	1.35468e-51	4.20995e-47	-1.72853	-0.78955		AC027288.3	-0.223633	-0.182564	-0.264702	6.08314e-72	1.93651e-67	-1.67353	-0.742893
PHYHIPL	-0.263319	-0.227246	-0.299392	5.02379e-97	1.58782e-92	-1.83366	-0.874727		PEX5L	-0.200283	-0.131917	-0.268649	5.81917e-21	1.81552e-16	-1.58593	-0.665325		DNM1	-0.236817	-0.183813	-0.289822	2.51538e-63	7.88068e-59	-1.72511	-0.786691		SCN1A-AS1	-0.223288	-0.179353	-0.267222	1.26628e-85	4.03437e-81	-1.6722	-0.741746
RXFP1	-0.260296	-0.211578	-0.309015	3.72619e-168	1.1853e-163	-1.82094	-0.864686		CCDC184	-0.199456	-0.145308	-0.253603	1.62781e-38	5.15607e-34	-1.58291	-0.662578		SPRED2	-0.235527	-0.204185	-0.266869	9.22097e-145	2.93319e-140	-1.71999	-0.782404		IQSEC1	-0.223134	-0.174577	-0.271692	8.42994e-37	2.6604e-32	-1.67161	-0.741236
PRKD1	-0.255934	-0.214096	-0.297773	1.59155e-53	4.95067e-49	-1.80274	-0.850195		VIP	-0.195576	-0.116995	-0.274156	1.3772e-61	4.3817e-57	-1.56883	-0.649689		GAP43	-0.235107	-0.201221	-0.268994	1.80388e-176	5.745e-172	-1.71833	-0.78101		GRIN2B	-0.220565	-0.073431	-0.367698	3.93902e-08	0.0011088	-1.66175	-0.7327
PCDH11Y	-0.254817	-0.191433	-0.318201	0	0	-1.79811	-0.846485		MDGA2	-0.192581	-0.0544487	-0.330714	1.40851e-59	4.48088e-55	-1.55805	-0.639742		CHN1	-0.232529	-0.123063	-0.341995	2.25277e-11	5.74478e-07	-1.70816	-0.772444		OSBPL10	-0.216707	-0.173772	-0.259642	1.01714e-27	3.18476e-23	-1.64705	-0.719885
MLIP	-0.253963	-0.164576	-0.34335	0	0	-1.79458	-0.843646		SLC1A2	-0.192352	-0.147392	-0.237313	1.39232e-20	4.34057e-16	-1.55723	-0.638981		ATP6V0C	-0.230155	-0.1955	-0.26481	1.35024e-61	4.22597e-57	-1.69885	-0.764559		EPHB6	-0.211526	-0.171882	-0.251169	1.20715e-30	3.79167e-26	-1.62752	-0.702673
TRIB2	-0.251711	-0.207119	-0.296303	1.81893e-190	5.79093e-186	-1.7853	-0.836167		SORCS3	-0.191941	-0.134893	-0.248989	4.68411e-30	1.47671e-25	-1.55575	-0.637614		FRAS1	-0.228378	-0.197198	-0.259558	4.59981e-73	1.44669e-68	-1.69191	-0.758654		CDH9	-0.209724	-0.150277	-0.269171	1.30025e-11	3.83911e-07	-1.62078	-0.696688
SLC8A1	-0.249468	-0.133039	-0.365896	1.05097e-120	3.33419e-116	-1.7761	-0.828714		NOVA1	-0.187585	-0.125615	-0.249556	1.38641e-18	4.30676e-14	-1.54023	-0.623144		VSNL1	-0.228279	-0.162576	-0.293982	1.25247e-16	3.47662e-12	-1.69153	-0.758326		JPX	-0.208887	-0.166101	-0.251674	3.07655e-68	9.79144e-64	-1.61766	-0.693909
MT-CO2	-0.249326	-0.187337	-0.311316	3.96202e-100	1.25287e-95	-1.77552	-0.828244		FAM106A	-0.187325	-0.132664	-0.241985	2.20116e-84	7.01135e-80	-1.5393	-0.622279		DLC1	-0.224632	-0.191662	-0.257601	7.89562e-74	2.48388e-69	-1.67738	-0.74621		RTN4	-0.20813	-0.131316	-0.284943	1.27785e-09	3.68864e-05	-1.61484	-0.691392
HAS2-AS1	-0.246144	-0.0995325	-0.392755	8.07317e-19	2.3455e-14	-1.76256	-0.817672		RHOXF1-AS1	-0.186532	-0.116084	-0.25698	3.37056e-14	1.03382e-09	-1.5365	-0.619646		ST8SIA5	-0.224326	-0.19349	-0.255162	1.05375e-173	3.35576e-169	-1.6762	-0.745194		CDH12	-0.205757	-0.128067	-0.283447	5.37244e-09	0.000153533	-1.60604	-0.683511
ETV5	-0.24392	-0.214017	-0.273823	5.49023e-114	1.74024e-109	-1.75356	-0.810285		IGF1	-0.184359	-0.135593	-0.233125	2.67754e-37	8.47815e-33	-1.52883	-0.612428		ASTN2	-0.22396	-0.191042	-0.256878	7.61584e-163	2.42443e-158	-1.67479	-0.743979		CTNNA3	-0.20457	-0.164015	-0.245126	3.429e-43	1.08593e-38	-1.60166	-0.679568
NREP	-0.241769	-0.20363	-0.279909	1.56616e-40	4.81094e-36	-1.7449	-0.803141		NFIB	-0.179623	-0.118575	-0.240671	2.71223e-12	8.25007e-08	-1.51225	-0.596695		VGF	-0.223067	-0.199505	-0.246629	5.8296e-144	1.8541e-139	-1.67135	-0.741011		GAP43	-0.204134	-0.165728	-0.24254	4.21476e-30	1.3231e-25	-1.60005	-0.678117
EPHA7	-0.241677	-0.212173	-0.271181	3.41773e-66	1.07074e-61	-1.74452	-0.802833		ADARB2	-0.177517	-0.100971	-0.254062	1.72601e-19	5.37066e-15	-1.50493	-0.589697		STMN2	-0.222002	-0.191918	-0.252087	9.48019e-81	2.98977e-76	-1.66726	-0.737476		KCNMB2-AS1	-0.203874	-0.164548	-0.243199	1.16792e-125	3.72392e-121	-1.59909	-0.677254
GRIK3	-0.241092	-0.203523	-0.278661	3.10662e-51	9.64636e-47	-1.74218	-0.80089		PTPRR	-0.177512	-0.127491	-0.227533	3.68038e-13	1.12432e-08	-1.50492	-0.589682		NRSN1	-0.218554	-0.193268	-0.243841	3.41424e-162	1.08685e-157	-1.65407	-0.726022		SHC3	-0.20268	-0.159474	-0.245885	5.68703e-33	1.78954e-28	-1.5947	-0.673288
COL24A1	-0.239918	-0.194297	-0.285539	4.46207e-49	1.3832e-44	-1.73747	-0.79699		LERFS	-0.175429	-0.110614	-0.240243	2.88334e-11	8.72094e-07	-1.49771	-0.582761		THY1	-0.217078	-0.179037	-0.25512	2.99615e-41	9.20267e-37	-1.64846	-0.721118		FRMD4B	-0.200575	-0.157418	-0.243732	8.04645e-25	2.50671e-20	-1.58699	-0.666296
PCDH17	-0.236072	-0.204316	-0.267828	1.38741e-65	4.34564e-61	-1.72215	-0.784214		CDH13	-0.175106	-0.10019	-0.250022	1.96346e-26	6.17077e-22	-1.4966	-0.58169		PID1	-0.216626	-0.188007	-0.245245	3.54762e-116	1.1258e-111	-1.64674	-0.719615		SLC8A3	-0.200357	-0.157123	-0.243592	1.34321e-21	4.15805e-17	-1.5862	-0.665573
NPAS3	-0.235716	-0.184691	-0.28674	9.37316e-43	2.88703e-38	-1.72074	-0.78303		SATB1	-0.173764	-0.122018	-0.22551	2.67835e-17	8.29299e-13	-1.49198	-0.577231		CPE	-0.216161	-0.169874	-0.262448	1.28842e-43	3.96911e-39	-1.64498	-0.718072		PDZRN4	-0.198688	-0.144256	-0.25312	2.03109e-17	6.20499e-13	-1.58011	-0.660028
PCDH7	-0.233768	-0.145995	-0.321541	1.15268e-152	3.66392e-148	-1.71304	-0.77656		GABRB2	-0.173729	-0.0796832	-0.267774	4.13842e-54	1.31589e-49	-1.49186	-0.577114		AL117329.1	-0.21606	-0.177822	-0.254299	5.12815e-50	1.59137e-45	-1.6446	-0.717737		CNTNAP3	-0.197104	-0.157231	-0.236976	5.55833e-50	1.76383e-45	-1.57436	-0.654764
PDE4B	-0.227177	-0.17953	-0.274825	5.72929e-42	1.76325e-37	-1.68724	-0.754666		PURG	-0.170775	-0.130554	-0.210997	3.35411e-21	1.04695e-16	-1.48175	-0.567303		BEX3	-0.214584	-0.184869	-0.244299	2.89508e-47	8.95737e-43	-1.63902	-0.712834		ST6GALNAC5	-0.194669	-0.133971	-0.255367	1.93309e-09	5.56342e-05	-1.56556	-0.646676
GABRB2	-0.224142	-0.140895	-0.307389	2.42331e-109	7.67608e-105	-1.67549	-0.744584		SAMD5	-0.168661	-0.11294	-0.224382	2.20855e-25	6.9344e-21	-1.47455	-0.56028		HIVEP2	-0.210254	-0.144511	-0.275997	9.23267e-96	2.92205e-91	-1.62276	-0.698448		SATB1-AS1	-0.19466	-0.140344	-0.248976	1.36563e-30	4.28903e-26	-1.56552	-0.646647
PHLDB2	-0.222918	-0.168491	-0.277345	1.42094e-82	4.47525e-78	-1.67078	-0.740518		NRG1	-0.168175	-0.103194	-0.233156	1.78358e-12	5.43101e-08	-1.47291	-0.558665		GAPDH	-0.210207	-0.181406	-0.239008	5.53679e-107	1.75533e-102	-1.62258	-0.698293		CALY	-0.19449	-0.141354	-0.247625	6.6586e-28	2.08541e-23	-1.56491	-0.64608
BACH2	-0.221926	-0.18437	-0.259481	1.86242e-78	5.85769e-74	-1.66696	-0.737221		GRID2	-0.166922	-0.0966151	-0.237228	1.61914e-10	4.86955e-06	-1.46866	-0.554502		EGR1	-0.209745	-0.185218	-0.234273	1.27094e-102	4.02722e-98	-1.62086	-0.696759		CORT	-0.194106	-0.149809	-0.238402	6.21141e-91	1.97914e-86	-1.56353	-0.644805
MT-ND1	-0.221861	-0.194845	-0.248878	3.10627e-68	9.73878e-64	-1.66671	-0.737007		PCDH17	-0.165239	-0.118547	-0.21193	1.2024e-19	3.74212e-15	-1.46298	-0.548911		DIRAS2	-0.209246	-0.181856	-0.236636	3.33651e-71	1.04866e-66	-1.619	-0.695101		ZNF385D	-0.193476	-0.0835655	-0.303386	1.81576e-22	5.63212e-18	-1.56126	-0.642713
PDZRN4	-0.220422	-0.170182	-0.270662	1.0537e-81	3.31756e-77	-1.6612	-0.732227		GXYLT2	-0.164528	-0.106468	-0.222587	9.79626e-13	2.9861e-08	-1.46059	-0.546549		PEBP1	-0.207752	-0.175059	-0.240446	5.71561e-75	1.79888e-70	-1.61344	-0.690139		ITGA9	-0.192776	-0.153928	-0.231625	5.80807e-33	1.82757e-28	-1.55875	-0.640389
AC090578.1	-0.219472	-0.156026	-0.282919	3.75305e-49	1.16348e-44	-1.65757	-0.729071		OXR1	-0.164023	-0.0618269	-0.266219	1.1798e-24	3.70234e-20	-1.45889	-0.544873		ADAMTSL1	-0.205944	-0.168222	-0.243665	1.40233e-33	4.24654e-29	-1.60673	-0.68413		TASP1	-0.192005	-0.149781	-0.23423	2.04698e-24	6.37349e-20	-1.55598	-0.637828
CRNDE	-0.219239	-0.108282	-0.330197	3.27301e-07	0.00836615	-1.65668	-0.728298		RNF150	-0.16328	-0.110334	-0.216227	7.78953e-18	2.41514e-13	-1.4564	-0.542406		TMSB10	-0.204422	-0.174269	-0.234576	1.42939e-71	4.49327e-67	-1.60111	-0.679077		SERPINI1	-0.190112	-0.146555	-0.23367	1.48403e-33	4.67232e-29	-1.54922	-0.631539
AC087280.2	-0.217358	-0.188206	-0.24651	1.1649e-63	3.64592e-59	-1.64952	-0.722047		GPRIN3	-0.163231	-0.121908	-0.204553	1.41744e-24	4.44749e-20	-1.45623	-0.542242		CCDC85B	-0.203767	-0.179403	-0.228131	1.6866e-85	5.3263e-81	-1.5987	-0.676899		ANKRD55	-0.188827	-0.148778	-0.228877	3.15049e-20	9.7161e-16	-1.54464	-0.627271
NELL1	-0.2145	-0.155685	-0.273315	5.57711e-289	1.77821e-284	-1.6387	-0.712552		VWC2L	-0.162594	-0.109529	-0.215658	4.31887e-41	1.36895e-36	-1.4541	-0.540124		JCAD	-0.203567	-0.182586	-0.224547	4.10403e-125	1.30377e-120	-1.59796	-0.676235		FRAS1	-0.186382	-0.12823	-0.244535	2.74725e-13	8.22444e-09	-1.53597	-0.619148
SLC1A2	-0.209848	-0.178973	-0.240722	2.01433e-51	6.2555e-47	-1.62124	-0.697099		FRMD3	-0.160058	-0.116136	-0.203979	1.22523e-12	3.73364e-08	-1.44563	-0.5317		SNCA	-0.203105	-0.162386	-0.243825	9.07165e-59	2.83525e-54	-1.59627	-0.674701		STXBP5-AS1	-0.186191	-0.147056	-0.225327	1.84681e-47	5.85696e-43	-1.53529	-0.618515
SLC39A11	-0.207351	-0.16194	-0.252762	4.36857e-124	1.38641e-119	-1.61195	-0.688805		ZNF804B	-0.157988	-0.102863	-0.213113	2.50861e-19	7.80103e-15	-1.43876	-0.524825		CCNI	-0.202423	-0.177053	-0.227793	1.90448e-169	6.06461e-165	-1.59376	-0.672434		NDUFA4	-0.185972	-0.146627	-0.225317	6.6766e-107	2.12837e-102	-1.53452	-0.617787
ESRRG	-0.207248	-0.153766	-0.260731	5.953e-141	1.89121e-136	-1.61157	-0.688464		KCNK2	-0.155523	-0.105024	-0.206022	3.23966e-12	9.84987e-08	-1.43062	-0.516637		RGS4	-0.202262	-0.170164	-0.234359	2.35409e-34	7.14231e-30	-1.59317	-0.671899		TENM4	-0.185888	-0.124317	-0.247458	3.29032e-11	9.67438e-07	-1.53422	-0.617505
FSTL5	-0.207129	-0.174751	-0.239507	3.24034e-37	9.90927e-33	-1.61113	-0.688069		NMU	-0.155046	-0.0914554	-0.218637	1.83404e-15	5.64993e-11	-1.42905	-0.515053		NRN1	-0.201553	-0.179446	-0.223661	2.84015e-259	9.05468e-255	-1.59057	-0.669546		BEX1	-0.185541	-0.147606	-0.223476	2.08547e-40	6.59427e-36	-1.533	-0.616354
PEG3	-0.204577	-0.168934	-0.240219	7.22075e-88	2.27713e-83	-1.60168	-0.679589		ETV5	-0.154251	-0.107194	-0.201307	4.1619e-40	1.31891e-35	-1.42643	-0.512409		GNAS	-0.201047	-0.168739	-0.233355	8.97549e-62	2.80924e-57	-1.58872	-0.667864		ETV6	-0.184938	-0.145753	-0.224122	2.14443e-27	6.71164e-23	-1.53087	-0.614349
AC093791.2	-0.20323	-0.0931626	-0.313297	6.78601e-15	1.92478e-10	-1.59672	-0.675115		PCDH11Y	-0.153677	-0.0968573	-0.210498	1.41934e-186	4.52697e-182	-1.42455	-0.510505		ST6GAL2	-0.200165	-0.171562	-0.228768	9.23931e-102	2.9272e-97	-1.5855	-0.664935		AC006115.2	-0.184453	-0.14827	-0.220635	4.9024e-42	1.55141e-37	-1.52916	-0.612738
FAM66D	-0.202858	-0.174387	-0.231329	1.26774e-130	4.02521e-126	-1.59536	-0.673881		CHL1	-0.153199	-0.106197	-0.200202	1.74514e-10	5.24711e-06	-1.42298	-0.508917		PCDH11X	-0.19993	-0.1696	-0.23026	1.66359e-44	5.13084e-40	-1.58464	-0.664153		FAM153A	-0.183243	-0.150342	-0.216144	2.48174e-56	7.88795e-52	-1.5249	-0.608719
PTCHD4	-0.201564	-0.164585	-0.238544	9.88708e-90	3.11977e-85	-1.59061	-0.669582		PANTR1	-0.15225	-0.110288	-0.194213	3.82001e-22	1.19448e-17	-1.41988	-0.505765		SPRED1	-0.198292	-0.162837	-0.233748	1.35546e-56	4.22863e-52	-1.57867	-0.658713		HDAC4	-0.183171	-0.146278	-0.220064	3.14312e-34	9.9021e-30	-1.52465	-0.60848
AC092448.1	-0.19483	0.10854	-0.4982	5.36076e-09	0.000142124	-1.56614	-0.647211		LINC01844	-0.152025	-0.0736341	-0.230415	1.03727e-34	3.28077e-30	-1.41914	-0.505015		NRG1	-0.196253	-0.145767	-0.246738	5.5238e-21	1.59367e-16	-1.57128	-0.651938		SAMD5	-0.182814	-0.139119	-0.226508	2.7812e-25	8.67456e-21	-1.5234	-0.607294
HS3ST5	-0.19443	-0.154449	-0.234412	6.27525e-82	1.97595e-77	-1.5647	-0.645883		STXBP5-AS1	-0.149641	-0.100671	-0.198611	8.64773e-34	2.73329e-29	-1.41137	-0.497097		BEX1	-0.195144	-0.165108	-0.22518	5.08453e-37	1.55073e-32	-1.56727	-0.648255		UCHL1	-0.182602	-0.140717	-0.224488	3.16151e-38	9.98405e-34	-1.52266	-0.606591
PCDH10	-0.194297	-0.168343	-0.22025	3.49883e-56	1.09087e-51	-1.56422	-0.645439		GRIN2B	-0.149612	0.000535317	-0.29976	2.28189e-48	7.24751e-44	-1.41128	-0.497001		IGSF21	-0.193692	-0.167931	-0.219453	2.53891e-118	8.06002e-114	-1.56204	-0.643431		SELENOW	-0.181881	-0.142793	-0.22097	4.35986e-26	1.36215e-21	-1.52013	-0.604197
ARAP2	-0.193207	-0.136297	-0.250116	7.4709e-103	2.36432e-98	-1.56029	-0.641818		LINC01102	-0.148809	-0.108567	-0.189051	8.91971e-26	2.80186e-21	-1.40867	-0.494333		CALM3	-0.192191	-0.146904	-0.237477	7.35255e-17	2.04666e-12	-1.55665	-0.638445		ITPR1	-0.180949	-0.13732	-0.224578	4.38238e-18	1.34246e-13	-1.51687	-0.6011
KCNA1	-0.192524	-0.165826	-0.219222	1.3059e-88	4.1192e-84	-1.55784	-0.63955		PLPPR5	-0.147122	-0.102175	-0.19207	1.20286e-16	3.71648e-12	-1.40321	-0.488729		HS3ST5	-0.191068	-0.166929	-0.215207	2.95475e-124	9.38547e-120	-1.55263	-0.634714		TUBA1B	-0.178577	-0.137117	-0.220038	4.64128e-20	1.43016e-15	-1.50861	-0.593222
AC112770.1	-0.192265	-0.116529	-0.268002	2.12465e-127	6.74363e-123	-1.55692	-0.638691		PDE1C	-0.14625	-0.0914324	-0.201068	6.26125e-07	0.018018	-1.40039	-0.485833		TRPM3	-0.190818	-0.149606	-0.23203	6.79329e-20	1.94567e-15	-1.55174	-0.633883		UTRN	-0.177755	-0.131152	-0.224358	6.59866e-16	2.00329e-11	-1.50576	-0.590489
LMO3	-0.191914	-0.122469	-0.26136	2.62794e-69	8.24176e-65	-1.55566	-0.637525		CXCL14	-0.146164	-0.0936663	-0.198662	3.73133e-17	1.155e-12	-1.40012	-0.485546		CAP2	-0.189197	-0.146539	-0.231854	2.16979e-53	6.75369e-49	-1.54595	-0.628497		RASGRF2-AS1	-0.177306	-0.137162	-0.21745	6.1356e-43	1.94284e-38	-1.5042	-0.588997
CENPP	-0.191467	-0.162976	-0.219958	6.46207e-49	2.00279e-44	-1.55406	-0.636041		GABRA1	-0.146028	-0.0930018	-0.199053	8.06287e-44	2.55795e-39	-1.39968	-0.485093		KIF5C	-0.187713	-0.133258	-0.242168	3.89385e-91	1.23124e-86	-1.54068	-0.62357		SRSF5	-0.176662	-0.135702	-0.217622	4.72294e-59	1.50175e-54	-1.50197	-0.586859
GRM3	-0.1912	-0.14889	-0.233511	6.00986e-44	1.85368e-39	-1.5531	-0.635154		CENPP	-0.142799	-0.0962174	-0.18938	8.73031e-09	0.000258199	-1.38931	-0.474367		NUAK1	-0.187555	-0.152439	-0.222671	1.64387e-103	5.20993e-99	-1.54012	-0.623043		GRM8	-0.176074	-0.134537	-0.21761	5.51823e-30	1.73217e-25	-1.49994	-0.584904
LINC02197	-0.190674	-0.149389	-0.231958	2.69043e-23	7.96986e-19	-1.55122	-0.633404		TMEM106B	-0.141147	-0.098851	-0.183443	1.83309e-13	5.60539e-09	-1.38404	-0.468881		PCDH9	-0.186902	-0.0959412	-0.277863	3.02392e-33	9.15039e-29	-1.53781	-0.620875		ADGRG6	-0.175679	-0.116917	-0.23444	7.34378e-28	2.29956e-23	-1.49858	-0.583591
KCNF1	-0.189697	-0.161079	-0.218316	1.10198e-55	3.43376e-51	-1.54774	-0.630161		GPR149	-0.140715	-0.0881208	-0.193309	2.80999e-45	8.91864e-41	-1.38266	-0.467445		NR4A1	-0.186728	-0.163495	-0.209961	3.34378e-140	1.06326e-135	-1.53719	-0.620297		AC090579.1	-0.175582	-0.140094	-0.21107	2.17178e-170	6.92711e-166	-1.49824	-0.583271
KCNV1	-0.18742	-0.161764	-0.213075	4.55011e-53	1.41499e-48	-1.53964	-0.622594		ADGRG6	-0.139711	-0.0597949	-0.219628	9.11196e-07	0.026144	-1.37947	-0.464111		OAZ1	-0.185895	-0.158756	-0.213035	8.3564e-51	2.59525e-46	-1.53425	-0.617531		PLP1	-0.175493	-0.125139	-0.225846	5.4402e-25	1.69549e-20	-1.49793	-0.582974
AC073578.2	-0.18729	-0.126709	-0.24787	1.69073e-87	5.3312e-83	-1.53918	-0.622163		SEPTIN7	-0.139387	-0.080753	-0.198022	3.56802e-16	1.10102e-11	-1.37844	-0.463034		TAGLN3	-0.184541	-0.162837	-0.206246	9.30386e-158	2.96114e-153	-1.52947	-0.613033		OAZ1	-0.173594	-0.136824	-0.210365	3.63649e-35	1.14633e-30	-1.4914	-0.576668
AC243829.1	-0.183395	-0.154016	-0.212774	5.23512e-81	1.64781e-76	-1.52544	-0.609225		HTRA1	-0.138666	-0.100154	-0.177179	1.12526e-34	3.55886e-30	-1.37615	-0.460639		PEX5L	-0.184323	-0.119687	-0.24896	6.62585e-58	2.06932e-53	-1.5287	-0.612309		EFNA5	-0.173541	-0.124724	-0.222359	3.73712e-13	1.11751e-08	-1.49122	-0.576491
DOK6	-0.182958	-0.119277	-0.246639	9.53541e-97	3.01348e-92	-1.52391	-0.607773		TCF4	-0.138482	0.104606	-0.38157	1.34114e-43	4.2545e-39	-1.37557	-0.460027		NDFIP1	-0.181714	-0.144787	-0.218641	8.019e-53	2.49471e-48	-1.51955	-0.603641		DNM1	-0.173475	-0.11414	-0.232811	1.15904e-27	3.6286e-23	-1.49099	-0.576273
DLC1	-0.181997	-0.133705	-0.230288	4.86147e-63	1.5211e-58	-1.52054	-0.60458		RAB3B	-0.138132	-0.0928838	-0.183381	5.15594e-14	1.58035e-09	-1.37446	-0.458866		EIF4A2	-0.181565	-0.151536	-0.211595	4.84415e-33	1.46487e-28	-1.51903	-0.603147		STMN2	-0.172912	-0.13298	-0.212843	8.35527e-29	2.61929e-24	-1.48906	-0.5744
PENK	-0.180809	-0.0816747	-0.279944	1.30224e-07	0.003362	-1.51638	-0.600635		FAIM2	-0.138078	-0.089299	-0.186858	4.95261e-15	1.52407e-10	-1.37429	-0.458687		RASGRP1	-0.180732	-0.160272	-0.201192	2.03279e-101	6.43928e-97	-1.51611	-0.600378		NLGN4X	-0.172793	-0.113305	-0.232281	1.40802e-09	4.06156e-05	-1.48865	-0.574006
ITFG1	-0.180436	-0.11441	-0.246463	3.99071e-118	1.26553e-113	-1.51508	-0.599397		RAB27B	-0.137726	-0.0931694	-0.182282	1.62603e-10	4.88997e-06	-1.37317	-0.457514		RXFP1	-0.180476	-0.156429	-0.204522	4.16543e-73	1.31011e-68	-1.51522	-0.599528		TENM1	-0.172741	-0.115269	-0.230214	1.74511e-08	0.000493867	-1.48847	-0.573835
MPPED1	-0.179977	-0.154275	-0.205679	8.6115e-62	2.69316e-57	-1.51348	-0.597871		NTN4	-0.137501	-0.095159	-0.179843	6.82457e-12	2.07064e-07	-1.37246	-0.456769		HES4	-0.180329	-0.160574	-0.200083	2.39081e-189	7.6164e-185	-1.51471	-0.599038		CYTH3	-0.171187	-0.132515	-0.209859	1.14088e-23	3.54768e-19	-1.48316	-0.568671
FAM106A	-0.179416	-0.142318	-0.216514	2.75909e-120	8.75211e-116	-1.51153	-0.596008		DLX1	-0.136729	-0.0985524	-0.174907	1.47897e-23	4.63363e-19	-1.37003	-0.454206		CTNNA3	-0.17952	-0.156497	-0.202542	2.47103e-160	7.86529e-156	-1.51189	-0.596351		NMU	-0.169296	-0.126015	-0.212577	1.68594e-34	5.31189e-30	-1.47671	-0.562389
APLF	-0.178705	-0.149611	-0.207799	1.28036e-69	4.01612e-65	-1.50905	-0.593645		ADGRL2	-0.136676	-0.0782109	-0.195142	6.25523e-20	1.94782e-15	-1.36986	-0.454029		GABRA1	-0.1793	-0.148744	-0.209855	4.17304e-51	1.2964e-46	-1.51112	-0.59562		HUNK	-0.168198	-0.12646	-0.209936	3.73474e-20	1.15134e-15	-1.47298	-0.558741
B3GALT2	-0.17847	-0.145066	-0.211875	2.61233e-64	8.17893e-60	-1.50824	-0.592866		FAM66D	-0.136478	-0.0977521	-0.175204	5.48329e-30	1.72861e-25	-1.36923	-0.45337		TMTC2	-0.179066	-0.151999	-0.206134	4.20435e-49	1.30348e-44	-1.51031	-0.594846		TANC1	-0.167952	-0.128896	-0.207009	1.07948e-24	3.36236e-20	-1.47215	-0.557926
NUAK1	-0.17825	-0.134767	-0.221732	8.38736e-86	2.64345e-81	-1.50747	-0.592133		ETV1	-0.136007	-0.0830268	-0.188987	7.73258e-17	2.39107e-12	-1.36775	-0.451805		NTRK2	-0.178574	-0.092387	-0.26476	1.00428e-74	3.16048e-70	-1.5086	-0.593209		PCDH15	-0.167421	-0.104328	-0.230514	5.49632e-07	0.0150577	-1.47035	-0.556159
JCAD	-0.17788	-0.148867	-0.206893	2.72741e-64	8.53842e-60	-1.50619	-0.590905		RIMS1	-0.134619	-0.0381859	-0.231052	1.3519e-26	4.24942e-22	-1.36339	-0.447194		STXBP5-AS1	-0.178051	-0.151428	-0.204674	1.69539e-187	5.40083e-183	-1.50678	-0.591473		NEAT1	-0.166889	-0.126087	-0.207691	3.53644e-30	1.11019e-25	-1.46855	-0.554392
ST6GAL2	-0.175817	-0.135234	-0.216399	2.17202e-98	6.8662e-94	-1.49905	-0.58405		PTPRZ1	-0.13423	-0.0931785	-0.175282	1.43434e-18	4.45548e-14	-1.36217	-0.445902		ITM2C	-0.177782	-0.156843	-0.198721	3.73361e-93	1.18102e-88	-1.50585	-0.590578		MAN1A1	-0.166874	-0.107311	-0.226437	4.82636e-09	0.000138029	-1.4685	-0.554344
NETO2	-0.174171	-0.142362	-0.205981	1.0338e-34	3.14874e-30	-1.49338	-0.578585		CHSY3	-0.133303	-0.0713404	-0.195265	9.21102e-19	2.86195e-14	-1.35926	-0.442822		CREG2	-0.177104	-0.140038	-0.21417	1.59023e-20	4.57494e-16	-1.5035	-0.588328		FAM135B	-0.16632	-0.113178	-0.219462	3.23308e-15	9.78394e-11	-1.46663	-0.552503
VWC2L	-0.173904	-0.131933	-0.215876	1.12739e-44	3.48013e-40	-1.49247	-0.577698		TRMT9B	-0.131763	-0.090516	-0.173011	1.5897e-46	5.04728e-42	-1.35445	-0.437708		LMO4	-0.170712	-0.123924	-0.217499	2.13837e-47	6.61675e-43	-1.48153	-0.567092		NTN4	-0.166168	-0.130274	-0.202062	2.83725e-25	8.84911e-21	-1.46612	-0.551998
DSCAML1	-0.173897	-0.136408	-0.211385	4.49395e-56	1.40081e-51	-1.49244	-0.577673		HS3ST5	-0.131254	-0.081056	-0.181452	1.27886e-09	3.81907e-05	-1.35286	-0.436017		KCNIP3	-0.169156	-0.150652	-0.187659	1.66629e-134	5.29645e-130	-1.47624	-0.561924		TSHZ3	-0.166135	-0.127064	-0.205205	3.95888e-20	1.2204e-15	-1.466	-0.551887
SNTG2	-0.173639	-0.137592	-0.209687	2.39417e-55	7.45951e-51	-1.49156	-0.576817		SHC3	-0.128444	-0.0833655	-0.173523	8.84526e-40	2.8028e-35	-1.34414	-0.426683		LINC02217	-0.168191	-0.144114	-0.192268	1.28698e-90	4.06916e-86	-1.47296	-0.558718		TRAPPC9	-0.16409	-0.122231	-0.205949	7.4538e-32	2.34325e-27	-1.45912	-0.545095
AC093607.1	-0.173458	-0.120143	-0.226772	1.00928e-21	2.97203e-17	-1.49093	-0.576214		MIR137HG	-0.127801	-0.0824118	-0.173189	5.26144e-08	0.00154071	-1.34215	-0.424544		LINGO1	-0.168093	-0.140156	-0.196029	3.02171e-84	9.53923e-80	-1.47263	-0.558391		CPLX1	-0.164031	-0.130605	-0.197458	4.02603e-50	1.2777e-45	-1.45892	-0.5449
RANBP17	-0.172813	-0.148318	-0.197308	3.78527e-50	1.17442e-45	-1.48872	-0.574074		RGS8	-0.126532	-0.0826808	-0.170383	1.53255e-35	4.84944e-31	-1.33823	-0.420329		RASL10A	-0.166064	-0.146844	-0.185285	2.4044e-116	7.63035e-112	-1.46576	-0.551653		MDH1	-0.163289	-0.127726	-0.198851	8.73104e-109	2.78337e-104	-1.45643	-0.542433
LINC01844	-0.172067	-0.117128	-0.227006	3.06095e-101	9.6824e-97	-1.48616	-0.571594		PLD5	-0.125714	-0.0788913	-0.172536	1.75264e-43	5.55956e-39	-1.33572	-0.417612		NPDC1	-0.165124	-0.139136	-0.191112	3.06714e-86	9.68818e-82	-1.46259	-0.548529		SFMBT2	-0.163277	-0.122771	-0.203783	6.68424e-17	2.03796e-12	-1.45639	-0.542395
OTOGL	-0.172013	-0.133699	-0.210326	1.3424e-119	4.25809e-115	-1.48598	-0.571413		LINC00461	-0.125301	-0.0715	-0.179103	1.39156e-48	4.42002e-44	-1.33445	-0.416242		RHEB	-0.164324	-0.143048	-0.185599	1.96515e-137	6.2476e-133	-1.4599	-0.545872		ZNF124	-0.162027	-0.127403	-0.196651	1.29375e-96	4.12306e-92	-1.4522	-0.538243
CASC15	-0.171968	-0.127734	-0.216202	5.30284e-49	1.64367e-44	-1.48583	-0.571266		GAD2	-0.12481	-0.0727733	-0.176846	5.23526e-13	1.59812e-08	-1.33294	-0.414609		NPTN	-0.16324	-0.109503	-0.216978	5.01333e-14	1.34488e-09	-1.45627	-0.542273		GNAS	-0.161935	-0.0957152	-0.228155	9.55563e-27	2.98852e-22	-1.45189	-0.537937
AC006148.1	-0.168664	-0.129932	-0.207396	4.05697e-69	1.27227e-64	-1.47457	-0.56029		ARPP21	-0.123588	-0.076244	-0.170932	4.3391e-13	1.32503e-08	-1.32919	-0.41055		FBXW7	-0.162704	-0.0879242	-0.237485	3.98972e-39	1.22153e-34	-1.45447	-0.540493		KCTD8	-0.161569	-0.105609	-0.217529	1.08859e-08	0.000309344	-1.45067	-0.53672
SEPTIN7	-0.166541	-0.11858	-0.214501	1.66938e-75	5.24603e-71	-1.46737	-0.553236		GABBR2	-0.121464	-0.0339013	-0.209026	3.75608e-46	1.19248e-41	-1.32271	-0.403493		DYNLL1	-0.161769	-0.133257	-0.190281	7.55256e-36	2.29809e-31	-1.45134	-0.537385		TRHDE	-0.161449	-0.105374	-0.217524	7.40595e-09	0.000211166	-1.45027	-0.536323
MT-CYB	-0.16621	-0.135018	-0.197402	5.9286e-27	1.77615e-22	-1.46626	-0.552138		AL033504.1	-0.121407	-0.0766859	-0.166128	1.01937e-16	3.15086e-12	-1.32253	-0.403305		ADGRB2	-0.16158	-0.133084	-0.190076	6.10009e-62	1.90957e-57	-1.45071	-0.536757		MYO5B	-0.160863	-0.120768	-0.200957	1.39245e-22	4.31966e-18	-1.44831	-0.534374
CPLX2	-0.166048	-0.137448	-0.194647	8.01646e-87	2.52727e-82	-1.46571	-0.551599		COL25A1	-0.120723	-0.0511475	-0.190299	6.79841e-07	0.0195529	-1.32045	-0.401035		TMSB4X	-0.160465	-0.139414	-0.181515	1.13226e-104	3.58904e-100	-1.44699	-0.533053		CAMK2N1	-0.160694	-0.114509	-0.206879	8.23818e-12	2.43652e-07	-1.44775	-0.533813
LINC02223	-0.162589	-0.130876	-0.194301	1.7223e-74	5.41078e-70	-1.45408	-0.540108		AKAP11	-0.120377	-0.0760319	-0.164723	2.3151e-09	6.8983e-05	-1.3194	-0.399885		EPHB6	-0.160203	-0.138775	-0.181631	1.11038e-101	3.5178e-97	-1.44612	-0.532183		CRH	-0.160152	-0.118422	-0.201882	2.00378e-57	6.37002e-53	-1.44595	-0.532013
SLC24A2	-0.162576	-0.0978898	-0.227263	3.92454e-96	1.24004e-91	-1.45404	-0.540067		RAB3A	-0.119991	-0.0808372	-0.159144	2.02531e-11	6.13103e-07	-1.31823	-0.3986		AC064875.1	-0.158	-0.13042	-0.185579	2.49323e-48	7.72328e-44	-1.4388	-0.524864		ADCY8	-0.160017	-0.114929	-0.205105	7.67051e-13	2.28834e-08	-1.4455	-0.531564
NAT8L	-0.159502	-0.133551	-0.185452	1.29329e-52	4.0198e-48	-1.44378	-0.529854		EGFR	-0.119674	-0.0782772	-0.16107	1.66273e-15	5.12304e-11	-1.31727	-0.397548		AC019211.1	-0.156135	-0.127424	-0.184845	2.70135e-81	8.52141e-77	-1.43263	-0.518668		STXBP6	-0.159475	-0.107374	-0.211576	1.58643e-27	4.966e-23	-1.44369	-0.529764
ABCC9	-0.158494	-0.116093	-0.200895	3.03509e-67	9.51106e-63	-1.44044	-0.526505		TRPC3	-0.119513	-0.0608539	-0.178172	1.65223e-12	5.03187e-08	-1.31678	-0.397013		AC011995.2	-0.15478	-0.131678	-0.177882	2.66549e-99	8.44108e-95	-1.42817	-0.514169		JARID2	-0.158701	-0.121182	-0.196221	8.37206e-23	2.59894e-18	-1.44112	-0.527195
AL117329.1	-0.157764	-0.116585	-0.198942	4.75951e-36	1.4527e-31	-1.43802	-0.52408		ADAMTS6	-0.118224	-0.0738039	-0.162644	2.30778e-11	6.98335e-07	-1.31288	-0.392732		XYLT1	-0.15409	-0.116751	-0.191429	6.96932e-100	2.20732e-95	-1.4259	-0.511877		CDC14B	-0.158415	-0.119241	-0.197589	2.18414e-22	6.77301e-18	-1.44017	-0.526244
MT-ATP6	-0.157496	-0.130896	-0.184096	4.97317e-39	1.52537e-34	-1.43713	-0.523191		MAP1B	-0.117891	-0.0458282	-0.189953	2.27137e-11	6.87339e-07	-1.31187	-0.391625		C8orf34	-0.15389	-0.126082	-0.181698	1.25038e-34	3.79529e-30	-1.42525	-0.511212		TUBA1A	-0.158122	-0.121453	-0.194791	3.0081e-26	9.40092e-22	-1.4392	-0.52527
CLMP	-0.156627	-0.11389	-0.199365	3.35285e-59	1.04709e-54	-1.43426	-0.520305		VWC2	-0.117432	-0.0623699	-0.172494	4.96185e-17	1.53549e-12	-1.31049	-0.390101		MDH1	-0.152942	-0.1318	-0.174084	3.58432e-108	1.13652e-103	-1.42214	-0.508062		FLT3	-0.157969	-0.12105	-0.194888	4.06728e-22	1.26057e-17	-1.4387	-0.524762
PLPPR1	-0.156424	-0.118576	-0.194273	2.83135e-37	8.6594e-33	-1.43359	-0.51963		PREX2	-0.117384	-0.075229	-0.159539	4.02002e-12	1.2216e-07	-1.31034	-0.389942		SULF1	-0.152199	-0.112396	-0.192003	5.43014e-29	1.6247e-24	-1.41971	-0.505595		PTPRE	-0.157962	-0.118724	-0.1972	5.32776e-22	1.65065e-17	-1.43867	-0.524738
MIR181A1HG	-0.154641	-0.116735	-0.192548	7.74181e-17	2.22484e-12	-1.42771	-0.513707		CCDC85A	-0.117048	-0.0681926	-0.165904	6.3779e-11	1.92357e-06	-1.30933	-0.388826		PTPRS	-0.152119	-0.122342	-0.181897	7.11387e-111	2.25631e-106	-1.41945	-0.505329		ATP1B3	-0.157251	-0.123551	-0.19095	2.35235e-46	7.45836e-42	-1.43632	-0.522375
CSGALNACT1	-0.154046	-0.116939	-0.191153	3.70226e-88	1.16766e-83	-1.42576	-0.511731		B4GALT6	-0.116846	-0.0802168	-0.153474	9.856e-15	3.02934e-10	-1.30872	-0.388153		TSC22D1	-0.152083	-0.103195	-0.200971	6.36625e-24	1.86671e-19	-1.41933	-0.505209		GALNT11	-0.156838	-0.117431	-0.196245	9.19398e-42	2.90898e-37	-1.43495	-0.521005
GLCE	-0.153764	-0.121724	-0.185804	6.84992e-73	2.15067e-68	-1.42483	-0.510794		AC006148.1	-0.116408	-0.0636549	-0.16916	1.35298e-20	4.21819e-16	-1.3074	-0.386698		MSC-AS1	-0.151524	-0.126057	-0.176992	7.19392e-59	2.24846e-54	-1.4175	-0.503353		JAZF1	-0.155806	-0.096351	-0.215262	4.64718e-12	1.37747e-07	-1.43155	-0.517578
CYP26B1	-0.153147	-0.112678	-0.193616	8.64432e-26	2.58085e-21	-1.42281	-0.508743		MT-CO2	-0.116217	-0.0482069	-0.184228	2.63656e-17	8.16385e-13	-1.30683	-0.386066		CAMK2A	-0.15144	-0.0913266	-0.211554	1.36795e-20	3.93708e-16	-1.41723	-0.503074		ENOX1	-0.155072	-0.0852609	-0.224883	4.43642e-07	0.0121882	-1.42913	-0.515138
MAP1B	-0.151769	-0.07648	-0.227058	3.01079e-24	8.94657e-20	-1.4183	-0.504166		SPRY4	-0.116139	-0.0706357	-0.161642	2.64949e-41	8.39995e-37	-1.30659	-0.385805		ACTG1	-0.151341	-0.12596	-0.176722	3.05666e-68	9.59639e-64	-1.41691	-0.502744		NDFIP1	-0.153313	-0.105569	-0.201057	1.11831e-20	3.45244e-16	-1.42335	-0.509294
GALNT14	-0.151299	-0.12421	-0.178389	2.51637e-46	7.77885e-42	-1.41677	-0.502606		HOMER3	-0.116122	-0.0359423	-0.196301	1.0164e-07	0.00296423	-1.30654	-0.385748		SERPINI1	-0.151101	-0.10372	-0.198483	3.78325e-17	1.0567e-12	-1.41612	-0.501948		ST6GAL1	-0.153121	-0.118513	-0.187729	5.21746e-41	1.65044e-36	-1.42273	-0.508658
ALPL	-0.151268	-0.0818093	-0.220726	9.93282e-17	2.85241e-12	-1.41667	-0.502501		PURA	-0.115409	-0.0757025	-0.155116	2.26757e-17	7.02244e-13	-1.3044	-0.383382		STARD4-AS1	-0.15074	-0.131874	-0.169605	1.35751e-207	4.32596e-203	-1.41495	-0.500746		ITPR2	-0.153025	-0.114468	-0.191582	3.90316e-34	1.2295e-29	-1.42241	-0.508339
CCDC184	-0.15082	-0.118114	-0.183527	2.74351e-38	8.40585e-34	-1.41521	-0.501014		ANKRD6	-0.115324	-0.0810319	-0.149615	7.83806e-16	2.41647e-11	-1.30414	-0.383097		ST6GAL1	-0.150281	-0.131281	-0.169282	1.09854e-137	3.49259e-133	-1.41345	-0.499224		AP000943.2	-0.153019	-0.120118	-0.185919	2.52533e-35	7.96159e-31	-1.42239	-0.508317
NPTX2	-0.150319	-0.112816	-0.187821	1.05113e-50	3.26281e-46	-1.41358	-0.499348		FREM1	-0.114787	-0.0653668	-0.164208	3.49797e-08	0.00102648	-1.30253	-0.381315		SLIT1	-0.150117	-0.112282	-0.187951	4.48613e-60	1.40268e-55	-1.41292	-0.498677		SH3PXD2A	-0.152952	-0.109917	-0.195987	1.5033e-14	4.53259e-10	-1.42217	-0.508096
GPR137C	-0.150133	-0.121945	-0.178321	5.42889e-39	1.66504e-34	-1.41297	-0.498731		LRRTM3	-0.113391	-0.0411606	-0.18562	5.85629e-11	1.76673e-06	-1.29835	-0.376675		YWHAH	-0.150103	-0.112668	-0.187537	1.86848e-14	5.04657e-10	-1.41287	-0.498631		PHACTR2	-0.151836	-0.11437	-0.189302	1.37458e-22	4.26437e-18	-1.41852	-0.504389
DKK2	-0.15005	-0.115001	-0.185098	6.72931e-57	2.09833e-52	-1.4127	-0.498454		PEG3	-0.113	-0.0532446	-0.172756	6.63679e-11	2.00159e-06	-1.29718	-0.375379		AC067956.1	-0.14984	-0.12207	-0.17761	3.9633e-83	1.25098e-78	-1.41202	-0.497757		TLN2	-0.15163	-0.104499	-0.198761	3.35389e-11	9.86044e-07	-1.41785	-0.503704
DCC	-0.150033	-0.104908	-0.195157	3.10438e-74	9.75209e-70	-1.41264	-0.498398		ATP6V0E2	-0.112278	-0.073201	-0.151355	3.90038e-52	1.2397e-47	-1.29502	-0.372979		SV2B	-0.149421	-0.0832577	-0.215584	6.61158e-76	2.08139e-71	-1.41065	-0.496365		RGS4	-0.150452	-0.118939	-0.181965	2.91435e-47	9.24226e-43	-1.41401	-0.499791
ESR1	-0.149635	-0.112085	-0.187186	1.21769e-20	3.57003e-16	-1.41135	-0.497078		OIP5-AS1	-0.11224	-0.0620613	-0.162418	8.92468e-12	2.70641e-07	-1.29491	-0.372852		FGF1	-0.149074	-0.127879	-0.170268	1.82705e-260	5.82501e-256	-1.40953	-0.495212		AC025809.1	-0.149984	-0.117592	-0.182376	6.91931e-39	2.18622e-34	-1.41249	-0.498236
CHN1	-0.147626	-0.0716908	-0.223562	5.84625e-42	1.79912e-37	-1.40484	-0.490404		POU3F3	-0.111937	-0.0759214	-0.147952	5.50242e-27	1.73046e-22	-1.29401	-0.371846		MAN2A1	-0.148468	-0.110045	-0.186892	3.57329e-62	1.11883e-57	-1.40756	-0.493201		KLHL5	-0.149472	-0.112241	-0.186703	1.01609e-19	3.12783e-15	-1.41082	-0.496536
HS3ST3B1	-0.146877	-0.0837825	-0.209972	4.2967e-35	1.30925e-30	-1.40242	-0.487915		ITFG1	-0.110351	-0.0413683	-0.179334	3.90642e-15	1.20232e-10	-1.28929	-0.366579		RASGRF1	-0.148366	-0.127241	-0.169491	2.14431e-86	6.77386e-82	-1.40723	-0.492861		PITPNC1	-0.148945	-0.064859	-0.233031	5.17506e-13	1.54589e-08	-1.40911	-0.494785
FBXW7	-0.145784	-0.0511061	-0.240462	4.68849e-23	1.3876e-18	-1.39889	-0.484283		CHRNA2	-0.108941	-0.0599355	-0.157946	1.3946e-34	4.41028e-30	-1.28511	-0.361894		DLGAP1-AS4	-0.147087	-0.118089	-0.176084	2.82587e-70	8.87831e-66	-1.40309	-0.488611		SGO1-AS1	-0.148849	-0.109718	-0.187979	4.62943e-27	1.44836e-22	-1.4088	-0.494465
2023-03-04	-0.14528	-0.115634	-0.174926	2.81887e-35	8.59389e-31	-1.39727	-0.48261		SAMD4A	-0.108815	-0.0671779	-0.150452	1.62798e-08	0.000479683	-1.28474	-0.361476		SRCIN1	-0.146897	-0.12278	-0.171013	3.09233e-92	9.77917e-88	-1.40248	-0.48798		FGF1	-0.148764	-0.114287	-0.183241	2.02412e-132	6.45453e-128	-1.40852	-0.494183
VXN	-0.144138	-0.11963	-0.168645	1.77599e-32	5.3887e-28	-1.3936	-0.478815		ARF5	-0.10859	-0.0719507	-0.145229	1.53117e-13	4.68307e-09	-1.28407	-0.360728		BRINP3	-0.145987	-0.101799	-0.190174	4.45688e-24	1.30805e-19	-1.39954	-0.484957		SYP	-0.148531	-0.107964	-0.189097	1.97538e-23	6.14026e-19	-1.40777	-0.493408
SLC22A10	-0.143984	-0.111779	-0.176189	4.85834e-83	1.53033e-78	-1.39311	-0.478305		SCN2B	-0.108328	-0.0746534	-0.142002	2.79027e-23	8.73857e-19	-1.2833	-0.359856		SCD5	-0.145347	-0.117976	-0.172718	3.23403e-55	1.00818e-50	-1.39748	-0.482832		BEX2	-0.148219	-0.116866	-0.179571	9.02324e-55	2.86695e-50	-1.40676	-0.492372
ARHGAP20	-0.14281	-0.110963	-0.174656	2.21847e-34	6.75435e-30	-1.38934	-0.474403		AC008571.2	-0.107773	-0.0564929	-0.159053	1.12677e-16	3.48162e-12	-1.28166	-0.358015		HIP1	-0.145173	-0.122582	-0.167765	1.21471e-38	3.71581e-34	-1.39693	-0.482256		RBMS1	-0.147873	-0.108313	-0.187433	1.27626e-15	3.86924e-11	-1.40564	-0.491224
ASAP2	-0.137755	-0.109312	-0.166198	8.17803e-68	2.56349e-63	-1.37327	-0.457613		AC023095.1	-0.107564	-0.0655195	-0.149609	7.90803e-15	2.43156e-10	-1.28104	-0.35732		HS3ST4	-0.145054	-0.112828	-0.177279	2.83165e-21	8.18772e-17	-1.39654	-0.481857		SCG5	-0.147326	-0.110828	-0.183823	1.695e-27	5.30553e-23	-1.40387	-0.489406
FNBP1L	-0.137597	-0.107563	-0.167631	2.63552e-23	7.80746e-19	-1.37277	-0.457089		FXYD6	-0.107483	-0.0592921	-0.155673	8.57413e-30	2.70248e-25	-1.2808	-0.35705		KIF3A	-0.145047	-0.111506	-0.178588	5.89821e-42	1.81341e-37	-1.39652	-0.481837		ATP5MC1	-0.146375	-0.116869	-0.175881	1.03967e-79	3.31134e-75	-1.4008	-0.486247
SVOP	-0.137305	-0.105045	-0.169565	3.4868e-84	1.09852e-79	-1.37185	-0.456118		SEZ6L	-0.106949	-0.0685403	-0.145357	2.12426e-28	6.68761e-24	-1.27923	-0.355276		SSBP4	-0.144602	-0.123434	-0.16577	9.67837e-93	3.06108e-88	-1.39509	-0.480356		THY1	-0.14627	-0.103135	-0.189405	4.59499e-12	1.36209e-07	-1.40046	-0.485899
AP003100.2	-0.137057	-0.094741	-0.179372	4.56313e-13	1.27439e-08	-1.37106	-0.455292		MAST4-IT1	-0.106755	0.000298827	-0.213809	2.30278e-07	0.00668106	-1.27866	-0.354633		AL122014.1	-0.144551	-0.120266	-0.168836	4.63478e-38	1.41625e-33	-1.39492	-0.480187		PTCHD4	-0.146082	-0.0908057	-0.201359	2.46173e-08	0.000694923	-1.39985	-0.485275
KCNN2	-0.136639	-0.100197	-0.173082	1.33892e-39	4.10928e-35	-1.36974	-0.453906		SLITRK5	-0.106629	-0.0700844	-0.143174	7.69864e-17	2.38065e-12	-1.27829	-0.354215		LINC01090	-0.14389	-0.119358	-0.168422	2.39908e-86	7.57846e-82	-1.3928	-0.477992		SLC24A2	-0.14524	-0.079933	-0.210547	1.6863e-09	4.85755e-05	-1.39714	-0.482476
LHFPL3	-0.136502	-0.0880029	-0.185002	5.1954e-19	1.51061e-14	-1.36931	-0.453451		LINC00609	-0.105845	-0.0468879	-0.164802	9.91313e-07	0.028418	-1.27598	-0.351609		OSBPL3	-0.143808	-0.117977	-0.169639	1.8613e-52	5.78864e-48	-1.39254	-0.47772		SUGP2	-0.145207	-0.107997	-0.182417	3.26864e-26	1.02142e-21	-1.39703	-0.482367
DOCK4	-0.136348	-0.0725002	-0.200196	2.6111e-108	8.27014e-104	-1.36883	-0.452938		CNTN1	-0.105797	0.0360318	-0.247626	6.55501e-18	2.03277e-13	-1.27584	-0.351451		GRIK3	-0.143705	-0.117729	-0.169682	1.25812e-49	3.90181e-45	-1.39221	-0.477379		PROM1	-0.144379	-0.0909808	-0.197776	1.06647e-18	3.27299e-14	-1.39437	-0.479616
LINC02822	-0.136262	-0.0960743	-0.17645	5.2475e-38	1.60705e-33	-1.36855	-0.452653		KCNT2	-0.105539	-0.0564806	-0.154598	2.5214e-30	7.95046e-26	-1.27509	-0.350594		IL1RAPL2	-0.143305	-0.101659	-0.184951	4.01458e-12	1.04038e-07	-1.39093	-0.476049		RAPH1	-0.143473	-0.109058	-0.177888	2.38521e-23	7.41298e-19	-1.39147	-0.476608
DPP10	-0.134505	-0.0395991	-0.229411	1.72806e-146	5.4916e-142	-1.36303	-0.446816		AC104248.1	-0.105377	-0.0159467	-0.194807	5.19146e-07	0.0149701	-1.27461	-0.350054		CELF4	-0.143116	-0.0987453	-0.187487	8.33331e-75	2.62258e-70	-1.39032	-0.475422		KCNC1	-0.143445	-0.107339	-0.17955	3.56478e-49	1.13089e-44	-1.39138	-0.476513
AC073091.3	-0.133808	-0.100967	-0.16665	8.84963e-97	2.79684e-92	-1.36084	-0.444501		KCNH8	-0.105144	-0.0470079	-0.163279	4.84046e-07	0.0139671	-1.27392	-0.349279		SLC8A3	-0.142488	-0.122213	-0.162763	2.50402e-80	7.89569e-76	-1.38831	-0.473335		UST	-0.143441	-0.102571	-0.18431	3.94394e-19	1.21225e-14	-1.39136	-0.476499
PNMA8B	-0.133744	-0.109982	-0.157506	5.61169e-66	1.75786e-61	-1.36064	-0.444288		CCDC85B	-0.104885	-0.0656554	-0.144115	4.60886e-08	0.00135054	-1.27317	-0.348421		MEIS3	-0.141988	-0.120735	-0.163241	6.50733e-61	2.03556e-56	-1.38672	-0.471675		ELAVL2	-0.143206	-0.0833023	-0.20311	2.53441e-09	7.2783e-05	-1.39061	-0.47572
GRIP1	-0.133577	-0.0988249	-0.168329	4.52719e-60	1.41448e-55	-1.36012	-0.443733		ADRA2A	-0.104412	-0.0394442	-0.16938	3.16877e-08	0.000930352	-1.27178	-0.34685		GPR158	-0.14115	-0.0961934	-0.186107	1.31576e-81	4.15136e-77	-1.38405	-0.468891		AL033504.1	-0.143044	-0.106166	-0.179922	2.52672e-22	7.83435e-18	-1.39009	-0.475183
ST8SIA5	-0.132926	-0.0961044	-0.169749	5.99571e-96	1.89434e-91	-1.35808	-0.441572		COL11A1	-0.104379	-0.0532003	-0.155557	1.45621e-08	0.000429408	-1.27168	-0.346739		ADRA1B	-0.140934	-0.122898	-0.15897	3.95196e-109	1.25313e-104	-1.38336	-0.468172		TTLL11	-0.143034	-0.108034	-0.178034	2.45802e-19	7.5599e-15	-1.39006	-0.475148
LINC01811	-0.13062	-0.100409	-0.160831	2.21337e-55	6.89665e-51	-1.35089	-0.43391		SGO1-AS1	-0.10421	-0.0649128	-0.143508	2.57202e-37	8.14429e-33	-1.27119	-0.346179		SRSF5	-0.139574	-0.11638	-0.162768	1.66742e-152	5.30588e-148	-1.37903	-0.463656		NRGN	-0.142791	-0.103188	-0.182394	7.0694e-15	2.1363e-10	-1.38928	-0.474341
KIAA1217	-0.12835	-0.0731928	-0.183508	6.43663e-43	1.98306e-38	-1.34385	-0.42637		RNF220	-0.102992	-0.0595126	-0.146471	8.02591e-10	2.40119e-05	-1.26763	-0.342131		CADPS2	-0.138781	-0.107233	-0.170329	1.74011e-39	5.33029e-35	-1.37651	-0.461019		CCNI	-0.142713	-0.101763	-0.183663	8.22717e-15	2.48526e-10	-1.38903	-0.474082
TNC	-0.128024	-0.0419044	-0.214144	2.60884e-10	7.06124e-06	-1.34284	-0.425286		RCAN3	-0.10266	-0.0502962	-0.155023	1.45189e-09	4.33345e-05	-1.26666	-0.341028		GUK1	-0.13867	-0.120703	-0.156637	4.16995e-144	1.32629e-139	-1.37616	-0.460652		SATB1	-0.142352	-0.104618	-0.180086	2.89131e-15	8.75198e-11	-1.38788	-0.472882
AC025887.2	-0.126908	-0.095085	-0.158732	1.01614e-15	2.90209e-11	-1.33939	-0.42158		UGGT2	-0.102594	-0.0602345	-0.144953	3.17703e-17	9.83578e-13	-1.26647	-0.340809		BEX2	-0.137803	-0.115995	-0.159611	2.85088e-43	8.779e-39	-1.37342	-0.457772		SPOCK3	-0.141383	-0.0777005	-0.205064	1.99941e-09	5.75231e-05	-1.38479	-0.469662
SORCS2	-0.126712	-0.101869	-0.151555	2.01094e-46	6.21662e-42	-1.33879	-0.420929		AFF2	-0.102551	-0.0593137	-0.145789	8.84676e-08	0.00258228	-1.26634	-0.340667		ARPP19	-0.137196	-0.0844038	-0.189989	1.59605e-14	4.31413e-10	-1.3715	-0.455757		WLS	-0.140933	-0.096344	-0.185522	1.32205e-09	3.81489e-05	-1.38335	-0.468169
DTNA	-0.126439	-0.067967	-0.184911	1.49415e-138	4.74631e-134	-1.33795	-0.420021		THY1	-0.101636	-0.0522443	-0.151027	1.97628e-08	0.000581658	-1.26368	-0.337627		HRH1	-0.136602	-0.119173	-0.154032	2.44921e-103	7.76205e-99	-1.36963	-0.453782		DLGAP2	-0.140906	-0.0707715	-0.21104	1.99015e-28	6.23573e-24	-1.38327	-0.468079
SEMA5A	-0.125611	-0.0853247	-0.165898	4.40231e-18	1.2742e-13	-1.3354	-0.417272		PROX1	-0.101416	-0.0659739	-0.136857	2.23093e-23	6.98795e-19	-1.26304	-0.336895		ATP6V0B	-0.13578	-0.115696	-0.155865	5.50922e-82	1.73843e-77	-1.36704	-0.451052		ESRRG	-0.1402	-0.0832905	-0.19711	1.0282e-08	0.000292358	-1.38102	-0.465735
AL020994.2	-0.125167	-0.0868535	-0.16348	3.17224e-12	8.789e-08	-1.33403	-0.415795		MT-ND1	-0.101166	-0.0684298	-0.133902	1.39382e-13	4.26357e-09	-1.26231	-0.336066		MICAL2	-0.135083	-0.103709	-0.166456	1.42734e-168	4.54464e-164	-1.36484	-0.448735		HCN1	-0.140137	-0.066641	-0.213633	1.29733e-11	3.83074e-07	-1.38082	-0.465526
MT-ND2	-0.124324	-0.0973916	-0.151257	2.5898e-22	7.64328e-18	-1.33145	-0.412996		CDH11	-0.0987704	-0.0610384	-0.136502	6.27289e-09	0.000185828	-1.25537	-0.328108		TUBB3	-0.134899	-0.11463	-0.155169	1.22036e-75	3.84168e-71	-1.36427	-0.448126		PIP5K1B	-0.14005	-0.083877	-0.196223	1.40661e-06	0.0380516	-1.38054	-0.465236
LINC02217	-0.123632	-0.0925755	-0.154689	1.34926e-82	4.24962e-78	-1.32933	-0.410697		TIAM2	-0.0980554	-0.0523236	-0.143787	5.96627e-07	0.0171799	-1.2533	-0.325733		OCIAD1	-0.134858	-0.105877	-0.163839	6.01902e-29	1.80053e-24	-1.36414	-0.44799		PHF20L1	-0.138584	-0.0871991	-0.189968	1.40954e-08	0.000399632	-1.37589	-0.460365
DIRAS1	-0.123171	-0.0998219	-0.14652	5.22696e-58	1.63118e-53	-1.32792	-0.409166		CBLN4	-0.0974106	-0.0442237	-0.150597	3.30781e-07	0.00957247	-1.25144	-0.323591		SMURF1	-0.13427	-0.111006	-0.157534	1.50762e-81	4.75655e-77	-1.36229	-0.446037		GAD1	-0.138549	-0.0757426	-0.201355	2.4832e-11	7.31202e-07	-1.37578	-0.460249
AC021613.1	-0.122941	-0.0932334	-0.152648	1.80814e-40	5.55389e-36	-1.32721	-0.4084		IL1RAPL2	-0.0966186	-0.0485635	-0.144674	6.21542e-07	0.0178874	-1.24916	-0.32096		NPAS2	-0.134249	-0.104828	-0.163669	5.59734e-164	1.78197e-159	-1.36222	-0.445964		PLD3	-0.137783	-0.091763	-0.183803	9.01078e-14	2.70549e-09	-1.37336	-0.457705
SDC3	-0.122859	-0.0999175	-0.145801	2.2455e-31	6.80138e-27	-1.32696	-0.408129		AC092640.1	-0.0963412	-0.0512094	-0.141473	1.03334e-36	3.27166e-32	-1.24836	-0.320039		ADAMTS19	-0.133613	-0.113823	-0.153404	3.5171e-77	1.10771e-72	-1.36023	-0.443854		MAP1LC3A	-0.137679	-0.103484	-0.171874	4.0264e-26	1.25809e-21	-1.37303	-0.45736
TSHZ2	-0.122421	-0.082765	-0.162076	7.63707e-37	2.33435e-32	-1.32562	-0.406673		SGK1	-0.095988	-0.0566927	-0.135283	3.54811e-13	1.08395e-08	-1.24735	-0.318865		PHLDB2	-0.133439	-0.109644	-0.157234	2.16864e-50	6.73254e-46	-1.35969	-0.443275		PDE5A	-0.137672	-0.107564	-0.167779	2.64396e-66	8.41336e-62	-1.373	-0.457335
DCHS2	-0.119802	-0.0868011	-0.152804	9.91909e-24	2.9426e-19	-1.31766	-0.397975		AC104211.1	-0.0954754	-0.0462958	-0.144655	6.41776e-08	0.00187745	-1.24588	-0.317162		FAM131A	-0.133335	-0.114935	-0.151736	6.21881e-80	1.96054e-75	-1.35936	-0.442931		TRPS1	-0.137659	-0.0983064	-0.177012	3.96829e-16	1.20608e-11	-1.37296	-0.457293
MOB3B	-0.119015	-0.0923722	-0.145657	6.49988e-45	2.0069e-40	-1.31527	-0.395358		ZBTB18	-0.0946789	-0.0584332	-0.130925	5.4613e-15	1.68028e-10	-1.24359	-0.314517		AC034268.2	-0.133324	-0.0903104	-0.176337	1.20386e-119	3.82225e-115	-1.35933	-0.442892		LHX6	-0.137389	-0.108167	-0.166611	1.19983e-40	3.7947e-36	-1.37211	-0.456396
MAL2	-0.118683	-0.0906931	-0.146673	1.60862e-18	4.66532e-14	-1.31427	-0.394257		SEMA6D	-0.0944023	-0.042793	-0.146012	2.90005e-08	0.000851774	-1.2428	-0.313598		LINC00710	-0.133149	-0.115808	-0.15049	6.18974e-168	1.97069e-163	-1.35878	-0.442311		PDE1A	-0.136748	-0.0617178	-0.211777	2.44692e-18	7.50202e-14	-1.37009	-0.454266
TOX	-0.11769	-0.085757	-0.149623	4.60409e-118	1.46e-113	-1.31126	-0.390958		SET	-0.0942727	-0.0594844	-0.129061	1.94542e-08	0.000572635	-1.24243	-0.313167		AC008696.2	-0.132924	-0.113808	-0.15204	0	0	-1.35808	-0.441564		WSB1	-0.136302	-0.0832328	-0.189371	1.36056e-46	4.31393e-42	-1.36868	-0.452786
NXPH3	-0.117562	-0.0575958	-0.177528	1.41285e-20	4.14121e-16	-1.31088	-0.390532		AL359091.1	-0.0942499	-0.0279549	-0.160545	1.25012e-09	3.73347e-05	-1.24237	-0.313091		WSB2	-0.130762	-0.112169	-0.149355	2.04105e-113	6.47545e-109	-1.35133	-0.434382		ATP5F1B	-0.136079	-0.106203	-0.165954	4.24484e-49	1.34655e-44	-1.36798	-0.452043
MMP16	-0.117546	-0.057083	-0.178008	8.24405e-114	2.61295e-109	-1.31083	-0.390478		SCAMP5	-0.0937774	-0.0406669	-0.146888	3.79534e-14	1.16376e-09	-1.24102	-0.311522		EIF1	-0.130739	-0.110277	-0.151201	4.72152e-57	1.4734e-52	-1.35126	-0.434306		FAM49B	-0.13581	-0.0657692	-0.205851	2.29417e-11	6.75862e-07	-1.36713	-0.451152
ADAMTS4	-0.117435	-0.025373	-0.209497	6.97302e-09	0.000184471	-1.31049	-0.390111		LRRC3B	-0.093625	-0.0577645	-0.129485	3.5683e-12	1.08469e-07	-1.24058	-0.311015		SLC17A7	-0.130115	-0.0955261	-0.164704	9.55585e-55	2.97732e-50	-1.34932	-0.432233		ALK	-0.135635	-0.0910716	-0.180198	3.6386e-14	1.095e-09	-1.36658	-0.450569
DLGAP1-AS4	-0.11663	-0.0832783	-0.149982	3.12006e-49	9.67406e-45	-1.30807	-0.387437		AL591501.1	-0.0930549	-0.0478295	-0.13828	6.45718e-07	0.0185767	-1.23895	-0.309122		KCNF1	-0.129717	-0.111992	-0.147442	3.61355e-76	1.13769e-71	-1.34809	-0.430912		KCNJ5	-0.135302	-0.0747445	-0.19586	8.46134e-16	2.56742e-11	-1.36553	-0.449464
AC034195.1	-0.116573	-0.0872948	-0.145851	1.86656e-18	5.41246e-14	-1.30789	-0.387247		HAPLN4	-0.0930385	-0.0536609	-0.132416	6.50081e-08	0.00190162	-1.23891	-0.309067		TUBA4A	-0.129675	-0.112002	-0.147347	2.39369e-88	7.56407e-84	-1.34795	-0.43077		AC092969.1	-0.135051	-0.100591	-0.169511	9.53015e-26	2.97541e-21	-1.36474	-0.44863
LERFS	-0.116478	-0.0809596	-0.151997	1.86787e-57	5.82643e-53	-1.30761	-0.386933		MIR181A1HG	-0.0923503	-0.043249	-0.141451	6.37618e-11	1.92312e-06	-1.23694	-0.306781		SEMA3E	-0.127767	-0.0900198	-0.165514	1.39165e-12	3.63903e-08	-1.34205	-0.424433		TIMP2	-0.134246	-0.0939729	-0.17452	1.16529e-13	3.49645e-09	-1.36222	-0.445957
AC104689.2	-0.116326	-0.0830795	-0.149572	9.00427e-26	2.68822e-21	-1.30715	-0.386426		SPRED2	-0.092329	-0.0500529	-0.134605	2.49448e-09	7.42955e-05	-1.23688	-0.30671		INF2	-0.127267	-0.110254	-0.14428	7.16146e-75	2.25386e-70	-1.3405	-0.422771		SAMD4A	-0.133884	-0.0929867	-0.174781	1.09669e-11	3.23995e-07	-1.36108	-0.444752
TLE5	-0.115844	-0.0882408	-0.143446	1.03306e-39	3.17098e-35	-1.3057	-0.384824		THRB	-0.0919401	0.00135432	-0.185235	8.55295e-35	2.70538e-30	-1.23578	-0.305419		ATP1A1	-0.127011	-0.0958844	-0.158138	1.80216e-25	5.32321e-21	-1.33971	-0.421921		ATP5MC3	-0.13387	-0.10569	-0.16205	3.16857e-98	1.00989e-93	-1.36104	-0.444707
PTPRZ1	-0.114706	-0.0855289	-0.143882	1.10924e-19	3.23654e-15	-1.30228	-0.381044		PHF20L1	-0.0918775	-0.0371515	-0.146604	2.32287e-07	0.00673796	-1.2356	-0.305211		ATP8B1	-0.126077	-0.108067	-0.144086	7.14988e-81	2.255e-76	-1.33683	-0.418818		SCAMP5	-0.133701	-0.0825015	-0.1849	6.75265e-09	0.000192667	-1.36051	-0.444144
EPHA3	-0.114627	-0.0807137	-0.148541	1.86078e-44	5.74256e-40	-1.30205	-0.380783		ANO5	-0.0917443	-0.0501299	-0.133359	4.27664e-10	1.28226e-05	-1.23522	-0.304768		DUSP6	-0.125848	-0.108401	-0.143294	4.3485e-94	1.37591e-89	-1.33613	-0.418057		KANSL1	-0.133634	-0.0832561	-0.184012	2.50433e-76	7.9743e-72	-1.3603	-0.443922
PAPPA	-0.114582	-0.0707031	-0.158462	6.40273e-29	1.92882e-24	-1.30191	-0.380635		GALNT14	-0.0911826	-0.0568658	-0.125499	1.44827e-08	0.000427094	-1.23362	-0.302902		ATL1	-0.125493	-0.0947525	-0.156235	5.81131e-35	1.76507e-30	-1.33504	-0.41688		AAK1	-0.133528	-0.0462449	-0.220812	1.71409e-09	4.93709e-05	-1.35997	-0.443571
ATP2B1	-0.114062	-0.0186454	-0.209479	5.14887e-38	1.57689e-33	-1.30036	-0.378906		AC233296.1	-0.0910285	-0.059425	-0.122632	3.93361e-22	1.22996e-17	-1.23319	-0.30239		KCNK1	-0.125331	-0.0932691	-0.157393	4.40523e-35	1.33871e-30	-1.33454	-0.416341		ZNF385B	-0.133164	-0.0854298	-0.180898	7.18526e-09	0.000204924	-1.35883	-0.44236
PLP1	-0.113832	-0.0695564	-0.158107	5.45748e-13	1.52302e-08	-1.29967	-0.37814		GABPB1-AS1	-0.0908713	-0.0596232	-0.122119	1.94541e-12	5.92143e-08	-1.23274	-0.301868		ACTR2	-0.124585	-0.0991848	-0.149985	2.29249e-87	7.24267e-83	-1.33225	-0.413863		CKMT2-AS1	-0.13296	-0.105252	-0.160667	1.1132e-51	3.53451e-47	-1.35819	-0.441682
WLS	-0.113699	-0.085305	-0.142093	6.16125e-20	1.79995e-15	-1.29927	-0.3777		ARL6IP1	-0.0901648	-0.0430636	-0.137266	2.18458e-08	0.000642748	-1.23074	-0.299521		COL11A1	-0.124548	-0.0987653	-0.15033	5.4943e-21	1.58521e-16	-1.33213	-0.413738		TUBB3	-0.132462	-0.10389	-0.161034	1.9306e-44	6.11632e-40	-1.35663	-0.44003
LRP8	-0.113282	-0.0901442	-0.136421	3.0378e-29	9.15867e-25	-1.29802	-0.376316		AC004158.1	-0.0893126	-0.0581883	-0.120437	2.85452e-22	8.92751e-18	-1.22832	-0.29669		NR3C1	-0.124349	-0.0903069	-0.158391	8.23381e-112	2.61168e-107	-1.33152	-0.413077		TMCC3	-0.131808	-0.0957329	-0.167883	8.76522e-23	2.72081e-18	-1.35459	-0.437857
NXPH2	-0.112337	-0.0411364	-0.183538	2.3188e-16	6.64428e-12	-1.2952	-0.373176		MAGI3	-0.0888972	-0.0551064	-0.122688	2.03774e-10	6.12402e-06	-1.22715	-0.29531		ETV1	-0.123777	-0.104926	-0.142628	1.13528e-72	3.57022e-68	-1.32977	-0.411178		NIN	-0.131662	-0.0961234	-0.167201	1.25773e-14	3.7947e-10	-1.35414	-0.437372
AL589843.1	-0.11229	-0.087438	-0.137142	1.41738e-42	4.36439e-38	-1.29506	-0.373019		NPAS1	-0.0883491	-0.0494327	-0.127265	1.24097e-06	0.0355228	-1.2256	-0.293489		ARHGDIG	-0.122904	-0.104944	-0.140864	7.80835e-80	2.46143e-75	-1.3271	-0.408279		PLAGL1	-0.131616	-0.0994938	-0.163738	3.72633e-20	1.14879e-15	-1.35399	-0.437219
CADPS	-0.111065	-0.0549797	-0.167151	1.73494e-151	5.51416e-147	-1.29141	-0.36895		MPPED2	-0.0883398	-0.0503458	-0.126334	7.86641e-08	0.00229786	-1.22557	-0.293459		RAB15	-0.122725	-0.105713	-0.139737	1.992e-116	6.3218e-112	-1.32655	-0.407683		MICAL2	-0.130893	-0.0950291	-0.166758	1.68771e-25	5.26667e-21	-1.35174	-0.434818
RNF150	-0.111029	-0.0623716	-0.159687	2.15662e-16	6.18044e-12	-1.29131	-0.368831		HULC	-0.0880883	-0.054797	-0.12138	2.00551e-12	6.10396e-08	-1.22487	-0.292623		CRH	-0.122351	-0.0860111	-0.15869	1.20978e-34	3.67217e-30	-1.32541	-0.40644		PRKG1	-0.130829	-0.0794689	-0.182189	3.91847e-12	1.16206e-07	-1.35154	-0.434604
MEGF10	-0.111012	-0.0693926	-0.152631	6.95186e-24	2.06345e-19	-1.29125	-0.368773		AL589740.1	-0.0875479	-0.0485997	-0.126496	1.14965e-08	0.000339525	-1.22334	-0.290828		MFSD10	-0.121953	-0.106266	-0.13764	1.16943e-123	3.71421e-119	-1.3242	-0.405119		LINC00599	-0.130748	-0.0875853	-0.17391	5.06339e-40	1.60074e-35	-1.35129	-0.434334
SYNPO	-0.110998	-0.0880322	-0.133964	4.59663e-28	1.38253e-23	-1.29121	-0.368727		SPRN	-0.0875098	-0.04785	-0.12717	2.72017e-13	8.31204e-09	-1.22323	-0.290701		KIF21A	-0.121227	-0.0866305	-0.155823	4.21321e-41	1.29388e-36	-1.32199	-0.402707		SLC22A17	-0.13047	-0.0922364	-0.168704	1.72746e-20	5.32937e-16	-1.35042	-0.433412
PHF24	-0.110748	-0.0889666	-0.132529	3.01131e-40	9.24682e-36	-1.29047	-0.367896		NR2F2-AS1	-0.0870454	-0.0523487	-0.121742	1.96552e-16	6.06972e-12	-1.22193	-0.289159		BAALC	-0.121102	-0.101437	-0.140767	8.6274e-93	2.72876e-88	-1.32161	-0.402291		FTL	-0.130023	-0.0957475	-0.164298	2.77865e-35	8.75998e-31	-1.34903	-0.431926
RGN	-0.110308	-0.0839893	-0.136626	2.89066e-71	9.07232e-67	-1.28916	-0.366434		TMEM144	-0.0867786	-0.0445068	-0.12905	2.98865e-12	9.08907e-08	-1.22118	-0.288272		ASAP1	-0.121036	-0.0600675	-0.182005	1.64247e-119	5.21469e-115	-1.32141	-0.402074		ATP2B2	-0.129704	-0.079639	-0.179768	2.53646e-14	7.63779e-10	-1.34804	-0.430866
SPON1	-0.110066	-0.0737194	-0.146413	1.65974e-34	5.05375e-30	-1.28845	-0.365632		EPHA7	-0.086472	-0.0358736	-0.13707	2.67855e-12	8.14788e-08	-1.22032	-0.287254		HCRTR1	-0.120416	-0.078717	-0.162116	2.64131e-38	8.07607e-34	-1.31952	-0.400014		GOLGA8B	-0.129517	-0.0898883	-0.169146	2.64518e-18	8.10827e-14	-1.34746	-0.430246
RAD18	-0.109987	-0.0866016	-0.133373	1.01627e-22	3.00451e-18	-1.28821	-0.36537		CLMP	-0.086126	-0.0496935	-0.122558	2.74579e-12	8.35188e-08	-1.21934	-0.286104		CLSTN3	-0.120308	-0.0976272	-0.14299	1.70792e-104	5.41359e-100	-1.31919	-0.399656		CRHBP	-0.128543	-0.097364	-0.159722	1.21214e-65	3.85654e-61	-1.34445	-0.427011
NRG1	-0.109677	-0.0441057	-0.175248	3.21901e-58	1.00475e-53	-1.28729	-0.364339		CDK5R1	-0.085922	-0.0544287	-0.117415	2.60407e-09	7.75388e-05	-1.21877	-0.285427		COL24A1	-0.119956	-0.0856997	-0.154212	4.83765e-39	1.48085e-34	-1.31812	-0.398484		XYLT1	-0.12845	-0.0934252	-0.163474	2.47858e-21	7.66648e-17	-1.34416	-0.4267
NAB1	-0.109617	-0.0870398	-0.132194	1.23188e-59	3.84791e-55	-1.28711	-0.36414		AC114971.1	-0.0853462	-0.0401929	-0.130499	9.56329e-10	2.85933e-05	-1.21716	-0.283514		AC060765.2	-0.119721	-0.0950701	-0.144371	2.78116e-34	8.43664e-30	-1.31741	-0.397703		ST8SIA1	-0.12692	-0.093072	-0.160768	3.12783e-18	9.58504e-14	-1.33943	-0.42162
SULF2	-0.109511	-0.0769997	-0.142023	1.34264e-45	4.14781e-41	-1.2868	-0.363789		LINC00472	-0.085125	-0.0496311	-0.120619	1.5274e-08	0.000450233	-1.21654	-0.282779		RTN3	-0.119693	-0.0476252	-0.191762	1.72087e-09	4.17604e-05	-1.31733	-0.397613		NOS1	-0.126847	-0.092571	-0.161123	6.8443e-21	2.11427e-16	-1.3392	-0.421376
NOVA1	-0.109317	-0.0615208	-0.157112	3.28893e-199	1.04739e-194	-1.28622	-0.363142		NR3C1	-0.0849628	-0.0414852	-0.12844	1.12249e-16	3.46848e-12	-1.21608	-0.28224		FAM153A	-0.119267	-0.0993906	-0.139143	7.56626e-119	2.40213e-114	-1.31603	-0.396195		LINC01844	-0.126814	-0.086586	-0.167041	7.20199e-48	2.28425e-43	-1.3391	-0.421266
LINC01122	-0.109033	-0.051275	-0.166791	2.95387e-104	9.35017e-100	-1.28538	-0.362199		THSD7B	-0.084904	-0.046722	-0.123086	2.33353e-11	7.06079e-07	-1.21592	-0.282045		AP001825.1	-0.118298	-0.100523	-0.136074	2.47894e-191	7.89739e-187	-1.3131	-0.392978		NETO2	-0.126811	-0.0752554	-0.178366	8.59468e-07	0.0233947	-1.33909	-0.421257
THY1	-0.108793	-0.0782305	-0.139355	5.20767e-18	1.50663e-13	-1.28467	-0.361402		SVEP1	-0.0841093	-0.0473565	-0.120862	8.13217e-07	0.0233523	-1.21369	-0.279405		DACH1	-0.117089	-0.098926	-0.135252	3.16951e-97	1.0034e-92	-1.30945	-0.388962		ATP5MD	-0.126649	-0.0985267	-0.154771	1.32613e-48	4.20663e-44	-1.33859	-0.420719
COL22A1	-0.10876	-0.0458926	-0.171627	7.39817e-14	2.08074e-09	-1.28458	-0.361293		BRINP3	-0.0839487	-0.0446255	-0.123272	3.55988e-09	0.0001058	-1.21325	-0.278872		ZNRF1	-0.116944	-0.0987853	-0.135104	5.92958e-78	1.86817e-73	-1.30901	-0.388481		ANKS1A	-0.126557	-0.0868304	-0.166284	3.07694e-16	9.35512e-12	-1.33831	-0.420415
[truncated: 1,409 more rows]

[truncated: 9 more sheets: Supplementary Data 11, Supplementary Data 12, Supplementary Data 13, Supplementary Data 14, Supplementary Data 15, Supplementary Data 16, Supplementary Data 17, Supplementary Data 18, Supplementary Data 19]
