# Supplementary material for: Mid-gestational cell-type-specific transcriptomic signatures in the prefrontal and superior temporal cortex in Down syndrome
Source: Nat Commun. 2025 Dec 11;16:11249. doi: 10.1038/s41467-025-66109-9 (PMC12717210; doi:10.1038/s41467-025-66109-9)
Supplement: Supplementary file 6 — Source Data [file 41467_2025_66109_MOESM6_ESM.xlsx]

## Sheet: Figure 1e
Figure 1e. The normalized cell numbers in each sample and cell type
			Astro	NB	ImN_L5_6	ImN_L5	ImN_L4	ImN_L3_5	ImN_L2_4	ExN_L5_6	ExN_L3_5	ExN_L3_5_LINC02388	ExN_L2_4	ExN_L2	CGE_InN	MGE_InN	OPC	Micro	Vas
PFC_39	DS	21W	51.9466	5275.47	196.243	308.794	1878.74	103.893	963.899	1769.07	29274.8	2923.44	14.4296	1543.97	2995.59	2652.16	404.029	0	37.517
PFC_X6	DS	23W	582.004	12590.1	458.093	476.867	7400.83	1317.96	6435.83	1813.6	12383.5	630.817	315.408	390.506	2335.52	2647.18	525.681	15.0194	75.0972
PFC_40	DS	28W	412.847	10796.2	106.541	452.8	3178.48	1500.46	5810.94	2277.32	15563.9	1296.25	146.494	1211.91	2863.3	4039.69	688.079	8.87844	39.953
PFC_77_78	Control	17W	156.799	6824.39	850.694	158.238	4621.52	863.377	7150.23	6730.8	16443.9	1235.55	107.298	570.851	1843.89	2406.21	273.448	68.1018	88.7016
PFC_53	Control	20W	293.985	3319.59	284.798	223.551	3876.93	1102.45	2235.51	4636.39	28305.3	1849.66	45.9352	949.328	1261.69	1604.67	192.928	3.06235	208.24
PFC_48_49	Control	21W	266.742	5297.29	389.147	158.066	5098.84	2724.81	8173.75	5295.72	14557.3	1093.75	64.4643	671.867	2513.53	3588.27	271.919	47.4759	181.017
PFC_50_51	Control	22W	626.77	4299.3	358.014	96.8293	5136.82	2825.55	7452.17	3825.47	16051.1	1155.4	67.3646	666.698	3213.09	3995.89	457.575	40.1297	125.832
PFC_X7	Control	23W	610.758	13631.6	1383.95	181.928	10311.4	2741.91	7316.1	3203.23	4606.67	324.871	740.706	448.322	1936.23	2254.61	604.26	71.4716	25.9897
PFC_X8	Control	25W	575.079	10091.6	345.048	93.7167	6014.91	1444.09	6198.08	1507.99	14517.6	788.072	617.678	349.308	3808.3	3518.63	460.064	34.0788	29.8189
STP_64	DS	21W	1804.46	9452.15	905.504	98.1871	5485.39	1232.79	6971.29	4021.31	11978.8	650.217	63.2762	418.932	2681.6	3449.64	792.043	172.373	216.012
STP_X13	DS	23W	237	9379	1043	1012	6912	1767	6270	2485	12658	436	545	329	3254	2659	1308	15	85
STP_X14	DS	28W	1392.83	7223.5	560.397	125.137	8810.38	1673.94	7063.9	2435.64	8717.89	707.297	77.984	395.361	4388.87	5986.63	723.619	81.6112	29.0173
STP_70_76	Control	17W	613.946	7180.17	1080.9	142.629	7643.64	1859.72	7296.44	7432.4	10999.5	803.556	36.7632	359.033	1745.57	2542.33	475.865	110.165	71.4077
STP_55_56	Control	20W	1050.95	10593.2	433.777	180.859	3569.46	1165.14	4805.93	3975.36	17416	986.945	75.5459	578.453	2802.76	1920.13	691.415	42.3887	105.621
STP_X15	Control	21W	628.769	9530.73	1460.96	438.793	7419.14	1573.6	7335.08	3594.41	11138	635.494	58.842	400.126	2763.89	2622.67	724.598	47.0736	21.8556
STP_X4	Control	23W	497.475	11035.4	916.668	98.485	11500	2138.89	10828.3	1782.83	5742.43	484.849	68.1819	318.182	2373.74	2136.37	439.394	20.202	12.6263
STP_X16	Control	25W	703.576	8595.04	581.333	116.81	8247.33	1695.1	8486.38	2298.17	7380.76	589.483	84.2118	285.234	5723.69	4805.51	703.576	73.3458	24.4486

## Sheet: Figure 1f
Figure 1f. Inhibitory/excitatory neuron ratios in each sample from PFC and STP
Group	GW	SampleID	InN/ExN
Control	17W	PFC_77	0.115105
Control	17W	PFC_78	0.104498
Control	20W	PFC_53	0.0658784
Control	21W	PFC_48	0.152115
Control	21W	PFC_49	0.167428
Control	22W	PFC_50	0.243647
Control	22W	PFC_51	0.145127
Control	23W	PFC_X7	0.134068
Control	25W	PFC_X8	0.229854
DS	21W	PFC_39	0.144899
DS	23W	PFC_X6	0.157564
DS	28W	PFC_40	0.218829
Control	17W	STP_70	0.0974301
Control	17W	STP_76	0.131608
Control	20W	STP_55	0.137768
Control	20W	STP_56	0.147957
Control	21W	STP_X15	0.158175
Control	23W	STP_X4	0.133125
Control	25W	STP_X16	0.353746
DS	21W	STP_64	0.19265
DS	23W	STP_X13	0.176734
DS	28W	STP_X14	0.339425

## Sheet: Figure 1g
Figure 1g. The proportion of each cell type in control and DS from PFC.
PFC
	Control	DS
Micro	85.4199	14.5801
ExN_L5_6	70.0162	29.9838
Vas	69.7458	30.2542
ImN_L5_6	69.533	30.467
ImN_L3_5	67.3884	32.6116
ImN_L2_4	60.7347	39.2653
ImN_L4	57.1848	42.8152
ExN_L2_4	56.8484	43.1516
Astro	53.2738	46.7262
MGE_InN	49.4055	50.5945
CGE_InN	47.3936	52.6064
ExN_L3_5	45.1896	54.8104
NB	41.0535	58.9465
ExN_L3_5_LINC02388	40.5661	59.4339
OPC	40.2037	59.7963
ExN_L2	37.0931	62.9069
ImN_L5	26.2944	73.7056
Total	50	50

## Sheet: Figure 1h
Figure 1h. The proportion of each cell type in control and DS from STP.
STP
	Control	DS
ExN_L5_6	59.3723	40.6277
ExN_L3_5_LINC02388	55.8358	44.1642
ExN_L2	51.9007	48.0993
ImN_L2_4	51.7691	48.2309
NB	51.5592	48.4408
ImN_L3_5	51.2341	48.7659
ExN_L3_5	51.0271	48.9729
ImN_L5_6	50.5667	49.4333
ImN_L4	50.0544	49.9456
CGE_InN	45.3092	54.6908
Micro	41.5265	58.4735
MGE_InN	39.582	60.418
Astro	39.1682	60.8318
OPC	38.9422	61.0578
Vas	34.9086	65.0914
ImN_L5	31.1	68.9
ExN_L2_4	21.3955	78.6045
Total	50	50

## Sheet: Figure 1i
Figure 1i. Enrichment levels of chr21 genes in each cell types from PFC and STP
	CellType	annotLevel	p	fold_change	sd_from_mean	q
PFC_DS_ExN_L3_5	PFC_DS_ExN_L3_5	5	0.0001	1.47947	4.96769	0.0068
STP_DS_OPC	STP_DS_OPC	5	0.0054	1.17362	2.94081	0.1836
STP_DS_Vas	STP_DS_Vas	5	0.02	1.3023	2.34712	0.453333
STP_Control_OPC	STP_Control_OPC	5	0.0393	1.18318	2.0972	0.501257
PFC_DS_ImN_L5_6	PFC_DS_ImN_L5_6	5	0.0399	1.26996	2.07301	0.501257
STP_DS_MGE_InN	STP_DS_MGE_InN	5	0.049	1.08508	1.72318	0.501257
PFC_Control_OPC	PFC_Control_OPC	5	0.0516	1.14704	1.61846	0.501257
PFC_DS_ExN_L3_5_LINC02388	PFC_DS_ExN_L3_5_LINC02388	5	0.0675	1.21302	1.65455	0.508764
PFC_DS_OPC	PFC_DS_OPC	5	0.076	1.19997	1.5415	0.508764
STP_DS_Micro	STP_DS_Micro	5	0.0795	1.25632	1.49356	0.508764
STP_DS_Astro	STP_DS_Astro	5	0.0823	1.13538	1.4683	0.508764
STP_DS_ExN_L5_6	STP_DS_ExN_L5_6	5	0.094	1.07102	1.34303	0.532667
PFC_DS_ImN_L2_4	PFC_DS_ImN_L2_4	5	0.1101	1.05044	1.24012	0.575908
PFC_DS_ExN_L5_6	PFC_DS_ExN_L5_6	5	0.1269	1.11599	1.06389	0.616371
PFC_DS_MGE_InN	PFC_DS_MGE_InN	5	0.1372	1.0834	1.04918	0.621973
PFC_DS_Micro	PFC_DS_Micro	5	0.1513	1.28395	1.03386	0.643025
STP_DS_ImN_L5_6	STP_DS_ImN_L5_6	5	0.1778	1.05029	0.678348	0.672444
PFC_DS_Vas	PFC_DS_Vas	5	0.178	1.15484	0.896881	0.672444
PFC_Control_Vas	PFC_Control_Vas	5	0.1957	1.09656	0.78873	0.7004
PFC_DS_ImN_L4	PFC_DS_ImN_L4	5	0.2376	1.03328	0.63578	0.80784
STP_DS_ExN_L3_5_LINC02388	STP_DS_ExN_L3_5_LINC02388	5	0.2759	1.02919	0.496611	0.833283
STP_Control_Vas	STP_Control_Vas	5	0.2797	1.07551	0.509235	0.833283
PFC_DS_NB	PFC_DS_NB	5	0.2938	1.02861	0.424844	0.833283
PFC_DS_CGE_InN	PFC_DS_CGE_InN	5	0.2941	1.03778	0.425534	0.833283
STP_DS_CGE_InN	STP_DS_CGE_InN	5	0.3242	1.01933	0.393389	0.8585
STP_DS_ImN_L2_4	STP_DS_ImN_L2_4	5	0.3322	1.01872	0.436406	0.8585
STP_DS_ExN_L3_5	STP_DS_ExN_L3_5	5	0.3487	1.01048	0.370549	0.8585
PFC_DS_ImN_L5	PFC_DS_ImN_L5	5	0.3535	1.03449	0.250663	0.8585
PFC_Control_ImN_L5	PFC_Control_ImN_L5	5	0.4005	1.00707	0.0657508	0.939103
STP_DS_ImN_L4	STP_DS_ImN_L4	5	0.5087	0.998947	-0.0198722	1
PFC_DS_Astro	PFC_DS_Astro	5	0.5523	0.97191	-0.236666	1
STP_DS_ImN_L3_5	STP_DS_ImN_L3_5	5	0.6301	0.983924	-0.329823	1
PFC_DS_ExN_L2	PFC_DS_ExN_L2	5	0.7106	0.916381	-0.611699	1
PFC_DS_ExN_L2_4	PFC_DS_ExN_L2_4	5	0.7474	0.932736	-0.664848	1
STP_Control_Micro	STP_Control_Micro	5	0.7492	0.891756	-0.700801	1
STP_DS_NB	STP_DS_NB	5	0.7603	0.957499	-0.720322	1
STP_DS_ExN_L2	STP_DS_ExN_L2	5	0.7734	0.948308	-0.765615	1
STP_Control_ImN_L5_6	STP_Control_ImN_L5_6	5	0.7867	0.955076	-0.795515	1
STP_DS_ImN_L5	STP_DS_ImN_L5	5	0.822	0.933997	-0.910315	1
STP_Control_ImN_L5	STP_Control_ImN_L5	5	0.845	0.914334	-0.923309	1
STP_Control_ExN_L5_6	STP_Control_ExN_L5_6	5	0.8534	0.948111	-1.04461	1
PFC_DS_ImN_L3_5	PFC_DS_ImN_L3_5	5	0.8782	0.928041	-0.952969	1
PFC_Control_ExN_L5_6	PFC_Control_ExN_L5_6	5	0.9105	0.944135	-1.29515	1
PFC_Control_ImN_L5_6	PFC_Control_ImN_L5_6	5	0.9525	0.91734	-1.61804	1
PFC_Control_Micro	PFC_Control_Micro	5	0.9567	0.792361	-1.54817	1
STP_Control_Astro	STP_Control_Astro	5	0.9644	0.85875	-1.59609	1
PFC_Control_ExN_L2	PFC_Control_ExN_L2	5	0.9828	0.87724	-1.85497	1
STP_Control_ExN_L2_4	STP_Control_ExN_L2_4	5	0.9866	0.842675	-1.87809	1
PFC_Control_Astro	PFC_Control_Astro	5	0.9866	0.841893	-1.90543	1
STP_Control_ExN_L3_5_LINC02388	STP_Control_ExN_L3_5_LINC02388	5	0.9917	0.87616	-2.05681	1
STP_Control_ExN_L2	STP_Control_ExN_L2	5	0.9969	0.84788	-2.38667	1
PFC_Control_ExN_L3_5	PFC_Control_ExN_L3_5	5	0.997	0.869666	-2.56377	1
PFC_Control_NB	PFC_Control_NB	5	0.9981	0.872525	-2.93631	1
STP_DS_ExN_L2_4	STP_DS_ExN_L2_4	5	0.9985	0.862985	-2.89719	1
PFC_Control_ExN_L3_5_LINC02388	PFC_Control_ExN_L3_5_LINC02388	5	0.9986	0.842099	-2.61421	1
PFC_Control_ImN_L2_4	PFC_Control_ImN_L2_4	5	0.9987	0.880834	-3.10901	1
PFC_Control_ImN_L3_5	PFC_Control_ImN_L3_5	5	0.9995	0.858527	-3.44042	1
STP_Control_NB	STP_Control_NB	5	0.9996	0.826839	-3.26865	1
STP_Control_ImN_L4	STP_Control_ImN_L4	5	0.9998	0.830741	-3.25543	1
STP_Control_MGE_InN	STP_Control_MGE_InN	5	0.9999	0.826599	-3.55403	1
PFC_Control_ExN_L2_4	PFC_Control_ExN_L2_4	5	1	0.796791	-3.13673	1
PFC_Control_CGE_InN	PFC_Control_CGE_InN	5	1	0.851841	-3.40913	1
STP_Control_ExN_L3_5	STP_Control_ExN_L3_5	5	1	0.848411	-3.62745	1
STP_Control_ImN_L3_5	STP_Control_ImN_L3_5	5	1	0.828274	-3.66544	1
STP_Control_ImN_L2_4	STP_Control_ImN_L2_4	5	1	0.83627	-3.83763	1
PFC_Control_MGE_InN	PFC_Control_MGE_InN	5	1	0.832366	-3.98096	1
PFC_Control_ImN_L4	PFC_Control_ImN_L4	5	1	0.824878	-4.0202	1
STP_Control_CGE_InN	STP_Control_CGE_InN	5	1	0.797401	-4.17111	1

## Sheet: Figure 2b
Figure 2b. Number of DEGs of PFC and STP across different cell types.
	Up	Down
PFC_ExN_L5_6	215	744
PFC_ExN_L3_5	387	372
PFC_NB	238	414
PFC_ImN_L2_4	340	275
PFC_CGE_InN	163	416
PFC_ExN_L3_5_LINC02388	200	372
PFC_MGE_InN	146	364
PFC_ImN_L4	162	254
PFC_ExN_L2	25	222
PFC_ImN_L3_5	198	38
PFC_ImN_L5_6	34	29
PFC_OPC	1	32
PFC_ImN_L5	1	19
PFC_Astro	4	2
PFC_ExN_L2_4	1	2
STP_ImN_L3_5	746	58
STP_ExN_L5_6	641	76
STP_ExN_L3_5	670	6
STP_CGE_InN	528	33
STP_NB	492	26
STP_ImN_L2_4	468	47
STP_ImN_L4	419	60
STP_MGE_InN	403	20
STP_ImN_L5_6	352	46
STP_OPC	325	15
STP_ExN_L3_5_LINC02388	238	4
STP_Astro	113	26
STP_ExN_L2	92	2
STP_ExN_L2_4	49	4
STP_ImN_L5	34	2

## Sheet: Figure 2c
Figure 2c. Number of overlapping DEGs of PFC and STP across different cell types.
	PFC	Overlap	STP
ImN_L2_4	154	186	282
ImN_L3_5	60	138	608
ImN_L4	90	72	347
ImN_L5_6	16	18	334
ExN_L5_6	200	15	626
ExN_L3_5	380	7	663
MGE_InN	139	7	396
NB	232	6	486
CGE_InN	159	4	524
Astro	2	2	111
ExN_L3_5_LINC02388	200	0	238
ExN_L2	25	0	92
OPC	1	0	325
ImN_L5	1	0	34
ExN_L2_4	1	0	49
ExN_L5_6	688	56	20
ImN_L2_4	248	27	20
ImN_L4	227	27	33
CGE_InN	391	25	8
NB	395	19	7
MGE_InN	350	14	6
ImN_L3_5	26	12	46
ImN_L5_6	20	9	37
ExN_L3_5_LINC02388	371	1	3
ExN_L3_5	372	0	6
Astro	2	0	26
ExN_L2	222	0	2
OPC	32	0	15
ImN_L5	19	0	2
ExN_L2_4	2	0	4

## Sheet: Figure 2d
Figure 2d. Cell type–specific chr21-related DEGs (log₂FC) in the PFC and STP of individuals with DS versus Control.
PFC
gene	Astro	NB	ImN_L5_6	ImN_L5	ImN_L4	ImN_L3_5	ImN_L2_4	ExN_L5_6	ExN_L3_5	ExN_L3_5_LINC02388	ExN_L2_4	ExN_L2	CGE_InN	MGE_InN	OPC	Vas	Micro
ABCC13	0.0488226	0.138528	0.0397967	-0.0340854	0.087711	0.00509619	0.0227484	0.11089	0.211297	0.329948	-0.0279576	0.0665865	0.11643	0.0587722	-0.0287174	0	0
APP	0.753729	-0.142265	0.648896	0.266368	0.740259	1.40958	0.845936	0.331223	-0.249791	-0.152583	0.212337	-0.180376	0.225342	0.327324	0.0110572	1.44436	0.901716
BACH1	0.0216052	0.16397	-0.115212	-0.00764585	0.11515	-0.0265932	0.100775	0.299415	0.381556	0.521082	0.0327761	0.241752	0.177481	0.214331	0.72801	0.616966	2.05623
BAGE2	-0.0106148	0.460451	0.265758	0.243473	0.187984	0.0357945	0.131413	0.327283	0.411848	0.60341	0.0370408	0.513368	0.372804	0.433032	0.326188	0.30945	0
CHODL	0.181208	0.416336	0.412549	0.383389	0.272811	0.108817	0.164412	0.318674	0.569894	0.846565	-0.00747558	0.637504	0.331943	0.378857	0.414362	0.373311	0
CXADR	0.17716	-0.150922	0.300935	-0.222781	0.287151	0.721123	0.484602	-0.1017	-0.0817084	-0.0623974	0.111966	-0.0663578	0.0414104	0.134111	-0.0297687	0.116067	0
DSCAM	0.355711	0.0870709	-1.48584	0.0812599	-0.0503019	0.177837	-0.476077	-0.258496	0.325785	0.318941	0.717007	0.115241	0.841907	0.463498	0.908035	-0.0723497	0.129168
ERG	0.029721	0.321414	0.339193	0.391972	0.195897	0.107987	0.126687	0.334875	0.407181	0.529686	0.0843053	0.381281	0.540753	0.396988	0.591188	0.268048	0
EVA1C	-0.0695981	0.165951	0.222965	0.0698352	0.127578	0.093412	0.127408	0.212885	0.228238	0.207745	0.0871786	0.280274	0.252296	0.167459	0.263141	-0.034073	0
GRIK1	-0.103855	0.235655	0.376463	0.0920222	0.278122	0.284073	0.316168	0.283795	0.430688	0.700896	0.291235	0.423692	0.246503	0.476413	0.304839	0.751756	0.547961
HLCS	0.0657163	0.151761	0.290796	0.314336	0.092899	0.0882264	0.134749	0.226371	0.312357	0.425675	-0.0167981	0.564268	0.224584	0.302904	0.31487	0.0589918	0
KCNJ15	0	0.155182	-0.0164419	0.330842	0.11633	0.0746023	0.0788198	0.159763	0.190527	0.306964	0.0386676	0.291587	0.213986	0.135207	0.339888	0.322223	0
KCNJ6	0.120507	0.0867592	0.220896	0.280414	0.0826125	0.081005	2.66e-05	-0.0754434	0.271629	0.200774	0.119981	0.386662	0.408499	0.437614	0.189067	0.299809	0.46483
MIR548XHG	-0.0679502	0.184515	0.266214	0.409562	0.0686534	0.0648757	0.0436311	0.164952	0.278359	0.230334	-0.0429401	0.279989	0.145733	0.0809911	0.24205	0	0
MIR99AHG	0.248275	0.119788	0.0182602	-0.0199172	0.192635	0.201368	0.760534	-0.100273	0.436798	0.409058	1.34693	0.34629	-0.0473411	0.346781	0.0358299	0.448153	0
NCAM2	0.647421	0.162984	-0.284035	-0.109502	0.216757	0.623052	0.285616	0.416155	0.357424	0.63633	0.530359	0.296031	0.352646	0.236106	-0.618012	0.245143	0
PCBP3	0.020188	0.338146	0.152536	-0.265932	0.1936	0.1653	0.169447	0.244807	0.346539	0.507368	0.0440518	0.266728	0.284053	0.301505	0.175375	0.760906	0
RUNX1	0.338362	1.3188	1.36405	1.54734	0.696912	0.223659	0.38331	1.09551	1.42875	1.8695	-0.110208	1.72282	1.11215	1.14401	1.2658	0.934581	0.310933
SAMSN1	0.0436614	0.144809	0.0577951	0.109627	0.0853838	0.0280499	0.0549581	0.195761	0.283826	0.322832	0.0460643	0.316641	0.23074	0.237442	0.248087	0	-0.294129
SON	0.111921	-0.176385	0.319584	-0.0923342	0.0790249	0.465476	0.302902	-0.177794	-0.143842	-0.237511	0.230893	-0.170232	-0.0697805	-0.0503086	-0.378607	-0.130867	0.209978
TIAM1	0.206523	0.41587	0.345691	0.298017	0.227349	0.5266	0.431845	0.495818	0.530759	0.603764	0.704307	0.945234	0.334821	0.569373	0.359198	0.306412	-0.0410585
TMPRSS15	0.210869	0.17472	0.122295	0.156783	0.135334	0.0593412	0.0385665	0.252224	0.303336	0.508464	0.105245	0.478609	0.239199	0.161082	0.0265626	0.0860981	0
STP
gene	Astro	NB	ImN_L5_6	ImN_L5	ImN_L4	ImN_L3_5	ImN_L2_4	ExN_L5_6	ExN_L3_5	ExN_L3_5_LINC02388	ExN_L2_4	ExN_L2	CGE_InN	MGE_InN	OPC	Vas	Micro
AGPAT3	0.258278	0.171118	0.353832	0.190899	0.164745	0.283121	0.135592	0.203545	0.106834	0.0817266	0.254935	0.143992	0.158766	0.175106	0.077551	0.20349	0.0451884
APP	0.877582	1.68594	1.1377	2.2631	1.60851	1.35005	1.42142	1.54514	1.4847	1.34244	2.04827	1.4582	1.78487	1.51565	2.07278	1.38907	1.01337
ATP5PF	0.171155	0.37023	0.267312	0.606181	0.31789	0.239168	0.303196	0.45162	0.321018	0.333035	0.413626	0.246379	0.357528	0.391746	0.519096	0.164964	0.472858
ATP5PO	0.188284	0.165304	0.270125	0.467551	0.126799	0.136885	0.204705	0.402985	0.193569	0.239628	0.357458	0.216491	0.252536	0.269384	0.292667	0.110512	0.210117
BRWD1	0.414256	0.184015	0.390368	0.414033	0.281291	0.357671	0.236259	0.201274	0.209702	0.283913	0.355671	0.0744616	0.231056	0.227617	0.289519	0.410847	0.517529
CCT8	0.137665	0.196867	0.180665	0.342054	0.199501	0.182745	0.174786	0.297301	0.271699	0.217522	0.382093	0.131786	0.247241	0.273348	0.329707	0.109625	0.212635
CXADR	0.374309	0.960717	1.10834	1.40215	0.996167	0.896755	0.851005	1.07269	0.804108	0.652413	1.48005	0.957929	0.947567	0.806441	1.22561	1.36475	0.257691
DIP2A	0.365223	0.118003	0.298811	-0.134145	0.203177	0.30334	0.203217	0.24674	0.0864941	0.181922	0.085021	0.106779	0.160388	0.159284	0.0717951	0.0467536	0.0464713
DSCAM	0.13593	0.0786684	-0.0850046	-0.374864	0.115471	0.0669538	0.179065	-0.0347624	0.131221	0.0718998	0.670859	0.0370205	0.284678	0.0747102	0.27652	0.0890744	0.482708
GET1	0.243523	0.580713	0.512832	0.562592	0.418746	0.445038	0.457614	0.580046	0.503276	0.451505	0.629524	0.513313	0.550486	0.506276	0.631767	0.394711	0.0963668
GRIK1	0.254262	0.0683119	0.163	0.119791	0.162396	0.337654	0.133742	0.0722633	0.123947	0.198874	0.432536	0.257426	0.109942	0.453233	0.125186	0.272642	0.394238
HMGN1	0.329035	0.070313	0.388645	0.0911299	0.10821	0.387656	0.227844	0.0202238	0.330946	0.225545	0.620159	0.282452	0.126791	0.219956	0.294848	-0.308543	0.365816
HSPA13	0.235479	0.343712	0.32298	0.500109	0.284654	0.24623	0.371032	0.465012	0.335718	0.232804	0.630212	0.198634	0.416678	0.354966	0.368345	0.256448	0.158637
IFNAR1	0.157803	0.194402	0.367189	0.245006	0.264339	0.277551	0.181337	0.26176	0.162519	0.247287	0.437153	0.148726	0.174984	0.164849	0.180409	0.1665	0.230136
JAM2	0.371597	0.294687	0.28038	0.282592	0.193138	0.296378	0.228582	0.313935	0.243992	0.313117	0.621092	0.398371	0.346136	0.285837	0.325341	0.162958	-0.176041
KCNJ6	0.178405	0.131205	0.223228	0.11396	0.154783	0.255619	0.210469	0.10463	0.206502	0.180245	0.156641	0.252807	0.182306	0.233616	0.07836	0.0427902	0.0466946
LSS	0.444289	0.041467	0.103713	0.0180162	0.103559	0.196163	0.115279	0.104231	0.0703584	0.0467077	0.146356	0.0867118	0.0913628	0.0460073	0.0226547	0.468998	0.168564
MIR99AHG	0.773678	0.641836	0.659231	0.565031	0.630331	0.689678	1.2696	0.311258	0.605374	0.817471	1.19193	0.624936	0.32681	0.49195	0.182947	0.166518	-0.0119757
MRPS6	0.0863724	0.178503	0.204349	-0.0082669	0.125776	0.131157	0.152402	0.367136	0.167608	0.104573	0.146211	0.147194	0.222339	0.154706	0.222804	0.156411	0.169705
MX1	0.0273702	0.0407289	0.0119595	0.0145013	0.0111344	0.00947707	0.0131769	0.0127777	0.0115865	0.0197708	-0.00208011	-0.0730316	0.0347181	0.00816863	0.0423389	0.466702	0.405377
NCAM2	0.370252	0.126068	0.382703	0.248024	0.349562	0.491203	0.293272	0.265676	0.422539	0.558338	0.192192	0.313887	0.429446	0.48734	-0.00474156	0.860101	0.265714
PCP4	0.0735241	0.0774616	0.276365	0.091771	0.0761742	0.0681942	0.0766341	0.301189	0.0745615	0.0524478	0.125459	0.0751317	0.0971832	0.103039	0.0787197	0	0
PRMT2	0.32154	0.268501	0.350347	0.108095	0.299469	0.41229	0.34	0.509501	0.289138	0.199558	0.57393	0.118004	0.236568	0.215694	0.340024	-0.0717233	0.442727
SOD1	0.133086	0.427604	0.563097	0.622111	0.37568	0.382755	0.436774	0.676453	0.381307	0.354778	0.437046	0.494385	0.427225	0.474644	0.516481	0.403385	0.0751324
SON	0.938266	0.389542	0.408696	0.45699	0.525465	0.663148	0.421573	0.395137	0.351679	0.294583	0.501405	0.514041	0.448895	0.420045	0.353836	0.666124	0.824879
SUMO3	0.0154091	0.090878	0.116448	-0.00262577	0.0690628	0.0681249	0.0885955	0.284511	0.0603983	0.0918973	0.159956	0.0615068	0.0918062	0.112419	0.122642	0.30296	0.206862
TIAM1	0.0776836	0.122635	0.292462	-0.0339195	0.216078	0.361622	0.284742	0.16371	0.19359	0.179176	0.488782	0.242162	0.145905	0.326764	0.0393787	-0.176982	0.00186434
TTC3	0.372126	0.351775	0.48889	0.397082	0.411148	0.653597	0.337045	0.294842	0.467239	0.574516	0.581022	0.512787	0.231767	0.361261	0.412278	0.13569	0.331847
UBE2G2	0.541132	0.200457	0.262973	0.0132225	0.234075	0.314547	0.19741	0.175929	0.130438	0.165753	0.335024	0.135952	0.146954	0.156161	0.0237709	-0.0327761	-0.1158

## Sheet: Figure 2g
Figure 2g. The proportion of ExN subclusters in control and DS from organoids.
	Con_D30	DS_D30			Con_D30	DS_D30
ExN_L2	100	0		ExN_L2	0	100
ExN_L2_4	55.792	44.208		ExN_L2_4	43.4865	56.5135
ExN_L3_5	46.1466	53.8534		ExN_L3_5	69.1594	30.8406
ExN_L5_6	49.9927	50.0073		ExN_L5_6	50.4886	49.5114
ImN_L2_4	52.9459	47.0541		ImN_L2_4	65.2298	34.7702
ImN_L3_5	68.6504	31.3496		ImN_L3_5	56.5046	43.4954
ImN_L4	43.2361	56.7639		ImN_L4	8.23156	91.7684
ImN_L5	7.77433	92.2257		ImN_L5	48.1751	51.8249
ImN_L5_6	100	0

## Sheet: Figure 2h
Figure 2h. The proportion of InN subclusters in control and DS from organoids.
	Con_D30	DS_D30			Con_D70	DS_D70
InN1	36.2536	63.7464		InN1	12.8219	87.1781
InN2	50.9327	49.0673		InN2	73.3851	26.6149
InN3	58.8337	41.1663		InN3	89.6915	10.3085

[truncated: 24 more sheets: Figure 3b, Figure 3e, Figure 3f, Figure 4i, Figure 6c, Figure 7c, Figure 7e, Figure 7h, Figure 7j, Figure S1a, Figure S4a, Figure S4b, Figure S6a, Figure S6b, Extended Figure 2a, Extended Figure 2b, Extended Figure 2c, Extended Figure 3c, Extended Figure 7a, Extended Figure 7b …]
